# Supplementary material for: Knowledge-based compact disease models identify new molecular players contributing to early-stage Alzheimer’s disease
Source: BMC Syst Biol. 2013 Nov 7;7:121. doi: 10.1186/1752-0509-7-121 (PMC3827844; doi:10.1186/1752-0509-7-121)
Supplement: Additional file 1 — Datasets A, B and C: (the primary data). Dataset D: Tiered consistency scores for all scored genes. [file 1752-0509-7-121-S1.xls]

## Sheet: Sheet1
Platform	Dataset	Gene Name	Robustness of detection	Consistency event	Common pathways are reported by diferent platforms	Primary Consistency score	Expression in disease/expression in norm	Upregulation/downregulation
Illumina	GSE15222	ZBTB20	X	Different platforms agree	several pathway members are reported	7.03855	1.60965	upregulated
Affymetrix	GSE5281	ZBTB20	X	Different platforms agree	several pathway members are reported	2.27367	2.63664	upregulated
Affymetrix	GSE5281	YWHAZ	X	Different probes agree on the same platform	several pathway members are reported	2.41358	0.438534	downregulated
Affymetrix	GSE5281	YWHAZ	X	Different probes agree on the same platform	several pathway members are reported	2.37964	0.358037	downregulated
Affymetrix	GSE5281	YWHAZ	X	Different probes agree on the same platform	several pathway members are reported	2.75229	0.285002	downregulated
Affymetrix	GSE5281	UBE2N	X	Different probes agree on the same platform	several pathway members are reported	2.3264	0.542872	downregulated
Affymetrix	GSE5281	UBE2N	X	Different probes agree on the same platform	several pathway members are reported	2.02339	0.422286	downregulated
Illumina	GSE15222	UBE2N	X	Different platforms agree	several pathway members are reported	10.0931	0.639696	downregulated
Affymetrix	GSE5281	TUBGCP3	X	Different probes agree on the same platform	several pathway members are reported	2.11627	0.573907	downregulated
Affymetrix	GSE5281	TUBGCP2	X	Different probes agree on the same platform	several pathway members are reported	2.49438	0.598206	downregulated
Affymetrix	GSE5281	TUBB3	X	Different probes agree on the same platform	several pathway members are reported	2.70971	0.342489	downregulated
Affymetrix	GSE5281	TUBB3	X	Different probes agree on the same platform	several pathway members are reported	2.29161	0.31228	downregulated
Illumina	GSE15222	TUBB3	X	Different platforms agree	several pathway members are reported	9.60629	0.678716	downregulated
Affymetrix	GSE5281	TUBB2C	X	Different probes agree on the same platform	several pathway members are reported	3.00979	0.340505	downregulated
Affymetrix	GSE5281	TUBB2C	X	Different probes agree on the same platform	several pathway members are reported	2.79282	0.338422	downregulated
Affymetrix	GSE5281	TUBB	X	Different probes agree on the same platform	several pathway members are reported	2.44442	0.350604	downregulated
Affymetrix	GSE5281	TUBB	X	Different probes agree on the same platform	several pathway members are reported	2.3456	0.319749	downregulated
Affymetrix	GSE5281	TUBA1C	X	Different probes agree on the same platform	several pathway members are reported	2.6797	0.409122	downregulated
Affymetrix	GSE5281	TUBA1C	X	Different probes agree on the same platform	several pathway members are reported	2.7483	0.408806	downregulated
Affymetrix	GSE5281	TUBA1B	X	Different probes agree on the same platform	several pathway members are reported	2.94421	0.467921	downregulated
Affymetrix	GSE5281	TUBA1B	X	Different probes agree on the same platform	several pathway members are reported	2.87138	0.457078	downregulated
Affymetrix	GSE5281	TUBA1B	X	Different probes agree on the same platform	several pathway members are reported	2.43763	0.400801	downregulated
Affymetrix	GSE5281	TUBA1B	X	Different probes agree on the same platform	several pathway members are reported	2.31692	0.398367	downregulated
Affymetrix	GSE5281	TUBA1B	X	Different probes agree on the same platform	several pathway members are reported	2.63013	0.395683	downregulated
Affymetrix	GSE5281	TNPO1	X	Different probes agree on the same platform	several pathway members are reported	2.21074	2.15678	upregulated
Affymetrix	GSE5281	TNPO1	X	Different probes agree on the same platform	several pathway members are reported	2.23024	2.13629	upregulated
Illumina	GSE15222	TNPO1	X	Different platforms agree	several pathway members are reported	6.00016	1.64519	upregulated
Affymetrix	GSE5281	TMEM97	X	Different probes agree on the same platform	several pathway members are reported	2.52708	0.425277	downregulated
Affymetrix	GSE5281	TMEM97	X	Different probes agree on the same platform	several pathway members are reported	2.21679	0.396102	downregulated
Affymetrix	GSE5281	TMEM85	X	Different probes agree on the same platform	several pathway members are reported	2.35741	0.441266	downregulated
Affymetrix	GSE5281	TMEM85	X	Different probes agree on the same platform	several pathway members are reported	2.07768	0.337814	downregulated
Affymetrix	GSE5281	TIMM23	X	Different probes agree on the same platform	several pathway members are reported	2.11653	0.526594	downregulated
Affymetrix	GSE5281	TIMM23	X	Different probes agree on the same platform	several pathway members are reported	2.39228	0.462177	downregulated
Affymetrix	GSE5281	THY1	X	Different probes agree on the same platform		2.18956	0.670845	downregulated
Affymetrix	GSE5281	THY1	X	Different probes agree on the same platform		2.61589	0.519982	downregulated
Illumina	GSE15222	THY1	X	Different probes agree on the same platform		4.73598	0.70899	downregulated
Illumina	GSE15222	SYT13	X	Different platforms agree	several pathway members are reported	5.34579	0.73485	downregulated
Affymetrix	GSE5281	SYT13	X	Different platforms agree	several pathway members are reported	2.92138	0.390773	downregulated
Illumina	GSE15222	SYT1	X	Different platforms agree	several pathway members are reported	6.20596	0.596441	downregulated
Affymetrix	GSE5281	SYT1	X	Different platforms agree	several pathway members are reported	3.41596	0.393724	downregulated
Affymetrix	GSE5281	SYN2	X	Different probes agree on the same platform	several pathway members are reported	2.2074	0.48745	downregulated
Affymetrix	GSE5281	SYN2	X	Different probes agree on the same platform	several pathway members are reported	2.74213	0.37492	downregulated
Affymetrix	GSE5281	STMN2	X	Different probes agree on the same platform	several pathway members are reported	2.69678	0.473388	downregulated
Affymetrix	GSE5281	STMN2	X	Different probes agree on the same platform	several pathway members are reported	2.8131	0.306847	downregulated
Illumina	GSE15222	SORBS1	X	Different platforms agree	several pathway members are reported	4.93667	1.4404	upregulated
Affymetrix	GSE5281	SORBS1	X	Different platforms agree	several pathway members are reported	2.375	2.22849	upregulated
Affymetrix	GSE5281	SNRPN	X	Different probes agree on the same platform	several pathway members are reported	2.05773	0.464992	downregulated
Affymetrix	GSE5281	SNRPN	X	Different probes agree on the same platform	several pathway members are reported	2.48356	0.464905	downregulated
Affymetrix	GSE5281	SNCA	X	Different probes agree on the same platform	several pathway members are reported	2.18726	0.464287	downregulated
Affymetrix	GSE5281	SNCA	X	Different probes agree on the same platform	several pathway members are reported	2.19395	0.445083	downregulated
Affymetrix	GSE5281	SNCA	X	Different probes agree on the same platform	several pathway members are reported	2.25019	0.315603	downregulated
Illumina	GSE15222	SNCA	X	Different platforms agree	several pathway members are reported	7.27028	0.616929	downregulated
Illumina	GSE15222	SMARCC1	X	Different platforms agree	several pathway members are reported	5.46115	1.32112	upregulated
Affymetrix	GSE5281	SMARCC1	X	Different platforms agree	several pathway members are reported	2.4518	2.28192	upregulated
Illumina	GSE15222	SLC9A6	X	Different platforms agree	several pathway members are reported	7.3132	0.736463	downregulated
Affymetrix	GSE5281	SLC9A6	X	Different platforms agree	several pathway members are reported	2.8069	0.410839	downregulated
Illumina	GSE15222	SLC35E1	X	Different platforms agree	several pathway members are reported	9.73191	1.60292	upregulated
Affymetrix	GSE5281	SLC35E1	X	Different platforms agree	several pathway members are reported	2.31169	2.65836	upregulated
Illumina	GSE15222	SLC17A7	X	Different platforms agree	several pathway members are reported	5.63414	0.589664	downregulated
Affymetrix	GSE5281	SLC17A7	X	Different platforms agree	several pathway members are reported	2.76308	0.479784	downregulated
Affymetrix	GSE5281	SFRS2	X	Different probes agree on the same platform	several pathway members are reported	2.19234	0.608397	downregulated
Affymetrix	GSE5281	SFRS2	X	Different probes agree on the same platform	several pathway members are reported	2.73821	0.527634	downregulated
Affymetrix	GSE5281	RWDD2B	X	Different probes agree on the same platform	several pathway members are reported	3.18781	0.484312	downregulated
Affymetrix	GSE5281	RWDD2B	X	Different probes agree on the same platform	several pathway members are reported	2.09973	0.301917	downregulated
Illumina	GSE15222	RTN1	X	Different platforms agree	several pathway members are reported	6.75533	0.672401	downregulated
Affymetrix	GSE5281	RTN1	X	Different platforms agree	several pathway members are reported	2.43832	0.353676	downregulated
Affymetrix	GSE5281	RPS27A	X	Different probes agree on the same platform	several pathway members are reported	2.31905	0.697445	downregulated
Affymetrix	GSE5281	RPS27A	X	Different probes agree on the same platform	several pathway members are reported	2.47676	0.492698	downregulated
Affymetrix	GSE5281	RPL17	X	Different probes agree on the same platform	several pathway members are reported	2.03232	0.612476	downregulated
Affymetrix	GSE5281	RPL17	X	Different probes agree on the same platform	several pathway members are reported	2.03157	0.602058	downregulated
Affymetrix	GSE5281	RPL15	X	Different probes agree on the same platform	several pathway members are reported	2.1303	0.666809	downregulated
Affymetrix	GSE5281	RPL15	X	Different probes agree on the same platform	several pathway members are reported	2.93574	0.415539	downregulated
Affymetrix	GSE5281	RGS7	X	Different platforms agree	several pathway members are reported	2.17525	0.427857	downregulated
Illumina	GSE15222	RGS7	X	Different platforms agree	several pathway members are reported	5.62152	0.664018	downregulated
Illumina	GSE15222	RGS6	X	Different platforms agree	several pathway members are reported	4.38519	0.734335	downregulated
Affymetrix	GSE5281	RGS6	X	Different platforms agree	several pathway members are reported	2.05211	0.567363	downregulated
Affymetrix	GSE5281	RGS4	X	Different probes agree on the same platform	several pathway members are reported	2.1584	0.450472	downregulated
Affymetrix	GSE5281	RGS4	X	Different probes agree on the same platform	several pathway members are reported	2.37312	0.301159	downregulated
Illumina	GSE15222	RGS4	X	Different platforms agree	several pathway members are reported	10.6199	0.476954	downregulated
Affymetrix	GSE5281	REEP1	X	Different probes agree on the same platform	several pathway members are reported	2.45753	0.432806	downregulated
Affymetrix	GSE5281	REEP1	X	Different probes agree on the same platform	several pathway members are reported	2.55622	0.429108	downregulated
Illumina	GSE15222	REEP1	X	Different platforms agree	several pathway members are reported	8.81798	0.635929	downregulated
Affymetrix	GSE5281	RAD51C	X	Different probes agree on the same platform	several pathway members are reported	2.0638	0.420508	downregulated
Affymetrix	GSE5281	RAD51C	X	Different probes agree on the same platform	several pathway members are reported	2.22534	0.387515	downregulated
Illumina	GSE15222	RAD51C	X	Different platforms agree	several pathway members are reported	5.94199	0.736596	downregulated
Affymetrix	GSE5281	PTP4A2	X	Different probes agree on the same platform	several pathway members are reported	2.14954	1.97869	upregulated
Affymetrix	GSE5281	PTP4A2	X	Different probes agree on the same platform	several pathway members are reported	2.02386	1.59884	upregulated
Affymetrix	GSE5281	PSMD4	X	Different probes agree on the same platform	several pathway members are reported	2.87128	0.503869	downregulated
Affymetrix	GSE5281	PSMD4	X	Different probes agree on the same platform	several pathway members are reported	2.09763	0.48199	downregulated
Affymetrix	GSE5281	PSMD4	X	Different probes agree on the same platform	several pathway members are reported	2.38626	0.463932	downregulated
Affymetrix	GSE5281	PSMA1	X	Different probes agree on the same platform	several pathway members are reported	2.21439	0.390358	downregulated
Affymetrix	GSE5281	PSMA1	X	Different probes agree on the same platform	several pathway members are reported	2.43527	0.376166	downregulated
Affymetrix	GSE5281	PSMA1	X	Different probes agree on the same platform	several pathway members are reported	2.36059	0.365309	downregulated
Affymetrix	GSE5281	PPP1R7	X	Different probes agree on the same platform	several pathway members are reported	2.72364	0.446312	downregulated
Affymetrix	GSE5281	PPP1R7	X	Different probes agree on the same platform	several pathway members are reported	2.19951	0.380429	downregulated
Affymetrix	GSE5281	PPME1	X	Different probes agree on the same platform	several pathway members are reported	2.04256	0.523667	downregulated
Affymetrix	GSE5281	PPME1	X	Different probes agree on the same platform	several pathway members are reported	2.31465	0.479123	downregulated
Affymetrix	GSE5281	PPIB	X	Different probes agree on the same platform	several pathway members are reported	2.82903	0.531792	downregulated
Affymetrix	GSE5281	PPIB	X	Different probes agree on the same platform	several pathway members are reported	2.93771	0.613491	downregulated
Affymetrix	GSE5281	PPIA	X	Different probes agree on the same platform	several pathway members are reported	2.45576	0.457042	downregulated
Affymetrix	GSE5281	PPIA	X	Different probes agree on the same platform	several pathway members are reported	2.47676	0.455054	downregulated
Affymetrix	GSE5281	PPIA	X	Different probes agree on the same platform	several pathway members are reported	2.46003	0.450244	downregulated
Affymetrix	GSE5281	PPIA	X	Different probes agree on the same platform	several pathway members are reported	2.46249	0.449713	downregulated
Affymetrix	GSE5281	PPIA	X	Different probes agree on the same platform	several pathway members are reported	2.42293	0.442013	downregulated
Affymetrix	GSE5281	PFDN5	X	Different probes agree on the same platform	several pathway members are reported	2.17601	0.631056	downregulated
Affymetrix	GSE5281	PFDN5	X	Different probes agree on the same platform	several pathway members are reported	2.40226	0.624782	downregulated
Illumina	GSE15222	PAK1	X	Different platforms agree	several pathway members are reported	5.61936	0.635829	downregulated
Affymetrix	GSE5281	PAK1	X	Different platforms agree	several pathway members are reported	2.62008	0.369487	downregulated
Illumina	GSE15222	NFIC	X	Different platforms agree	several pathway members are reported	5.14345	1.9388	upregulated
Affymetrix	GSE5281	NFIC	X	Different platforms agree	several pathway members are reported	2.42546	2.15645	upregulated
Illumina	GSE15222	NFIA	X	Different platforms agree	several pathway members are reported	5.43049	1.44171	upregulated
Affymetrix	GSE5281	NFIA	X	Different platforms agree	several pathway members are reported	2.07729	2.40535	upregulated
Affymetrix	GSE5281	NDFIP2	X	Different probes agree on the same platform	several pathway members are reported	2.09706	0.522893	downregulated
Affymetrix	GSE5281	NDFIP2	X	Different probes agree on the same platform	several pathway members are reported	2.01837	0.380692	downregulated
Affymetrix	GSE5281	NAV2	X	Different probes agree on the same platform	several pathway members are reported	2.12371	1.92925	upregulated
Affymetrix	GSE5281	NAV2	X	Different probes agree on the same platform	several pathway members are reported	2.10224	1.72976	upregulated
Affymetrix	GSE5281	NAV1	X	Different probes agree on the same platform	several pathway members are reported	2.0984	2.82463	upregulated
Affymetrix	GSE5281	NAV1	X	Different probes agree on the same platform	several pathway members are reported	2.08169	1.98043	upregulated
Affymetrix	GSE5281	MRPS22	X	Different probes agree on the same platform	several pathway members are reported	2.22136	0.582262	downregulated
Affymetrix	GSE5281	MRPS22	X	Different probes agree on the same platform	several pathway members are reported	2.24214	0.554272	downregulated
Affymetrix	GSE5281	MRPS22	X	Different probes agree on the same platform	several pathway members are reported	2.19281	0.535778	downregulated
Affymetrix	GSE5281	MRPS22	X	Different probes agree on the same platform	several pathway members are reported	2.28548	0.512651	downregulated
Affymetrix	GSE5281	LMO4	X	Different probes agree on the same platform	several pathway members are reported	2.56671	1.9707	upregulated
Affymetrix	GSE5281	LMO4	X	Different probes agree on the same platform	several pathway members are reported	2.31445	0.332767	downregulated
Affymetrix	GSE5281	LGALS8	X	Different probes agree on the same platform		2.04635	0.518402	downregulated
Affymetrix	GSE5281	LGALS8	X	Different probes agree on the same platform		3.26662	0.448557	downregulated
Affymetrix	GSE5281	LGALS8	X	Different probes agree on the same platform		2.14297	0.406014	downregulated
Illumina	GSE15222	KLF15	X	Different platforms agree	several pathway members are reported	5.57693	1.43771	upregulated
Affymetrix	GSE5281	KLF15	X	Different platforms agree	several pathway members are reported	2.14581	2.45172	upregulated
Illumina	GSE15222	KIFAP3	X	Different platforms agree	several pathway members are reported	5.88375	0.711455	downregulated
Affymetrix	GSE5281	KIFAP3	X	Different platforms agree	several pathway members are reported	2.09468	0.308217	downregulated
Illumina	GSE15222	KIF1B	X	Different platforms agree	several pathway members are reported	5.03739	2.48753	upregulated
Affymetrix	GSE5281	KIF1B	X	Different platforms agree	several pathway members are reported	2.54596	0.535633	downregulated
Illumina	GSE15222	IDS	X	Different platforms agree		9.89075	0.714791	downregulated
Illumina	GSE15222	IDS	X	Different platforms agree		9.35871	0.706556	downregulated
Affymetrix	GSE5281	IDS	X	Different platforms agree		2.11974	0.606894	downregulated
Affymetrix	GSE5281	IDH3G	X	Different probes agree on the same platform	several pathway members are reported	2.77562	0.418191	downregulated
Affymetrix	GSE5281	IDH3G	X	Different probes agree on the same platform	several pathway members are reported	2.36058	0.349166	downregulated
Illumina	GSE15222	HSPB3	X	Different platforms agree	several pathway members are reported	11.5096	0.447302	downregulated
Affymetrix	GSE5281	HSPB3	X	Different platforms agree	several pathway members are reported	2.55827	0.365418	downregulated
Affymetrix	GSE5281	HSPA8	X	Different probes agree on the same platform	several pathway members are reported	2.37731	0.326959	downregulated
Affymetrix	GSE5281	HSPA8	X	Different probes agree on the same platform	several pathway members are reported	2.26665	0.313225	downregulated
Illumina	GSE15222	GPRASP2	X	Different platforms agree	several pathway members are reported	10.4747	0.622551	downregulated
Affymetrix	GSE5281	GPRASP2	X	Different platforms agree	several pathway members are reported	2.39793	0.404297	downregulated
Affymetrix	GSE5281	GPR89A	X	Different probes agree on the same platform		2.01849	0.614193	downregulated
Affymetrix	GSE5281	GPR89A	X	Different probes agree on the same platform		2.08567	0.583104	downregulated
Affymetrix	GSE5281	GPR89A	X	Different probes agree on the same platform		2.09781	0.568948	downregulated
Affymetrix	GSE5281	GPR89A	X	Different probes agree on the same platform		2.10045	0.512573	downregulated
Illumina	GSE15222	GNG3	X	Different platforms agree	several pathway members are reported	8.80091	0.744179	downregulated
Affymetrix	GSE5281	GNG3	X	Different platforms agree	several pathway members are reported	2.62905	0.392212	downregulated
Affymetrix	GSE5281	GNB5	X	Different probes agree on the same platform	several pathway members are reported	2.60469	0.674422	downregulated
Affymetrix	GSE5281	GNB5	X	Different probes agree on the same platform	several pathway members are reported	2.0515	0.354063	downregulated
Affymetrix	GSE5281	GNAS	X	Different probes agree on the same platform		2.82635	0.529616	downregulated
Affymetrix	GSE5281	GNAS	X	Different probes agree on the same platform		2.89071	0.519311	downregulated
Affymetrix	GSE5281	GNAS	X	Different probes agree on the same platform		2.87878	0.510158	downregulated
Affymetrix	GSE5281	GNAS	X	Different probes agree on the same platform		2.73937	0.420282	downregulated
Affymetrix	GSE5281	GNAS	X	Different probes agree on the same platform		2.21483	0.346282	downregulated
Affymetrix	GSE5281	GAPDH	X	Different probes agree on the same platform		2.28048	0.558724	downregulated
Affymetrix	GSE5281	GAPDH	X	Different probes agree on the same platform		2.41397	0.470405	downregulated
Affymetrix	GSE5281	GAPDH	X	Different probes agree on the same platform		2.28223	0.441707	downregulated
Affymetrix	GSE5281	GAPDH	X	Different probes agree on the same platform		2.15042	0.426796	downregulated
Affymetrix	GSE5281	GABRG2	X	Different probes agree on the same platform	several pathway members are reported	2.07554	0.471327	downregulated
Affymetrix	GSE5281	GABRG2	X	Different probes agree on the same platform	several pathway members are reported	2.45	0.35364	downregulated
Affymetrix	GSE5281	GABBR2	X	Different probes agree on the same platform	several pathway members are reported	2.06759	0.498862	downregulated
Affymetrix	GSE5281	GABBR2	X	Different probes agree on the same platform	several pathway members are reported	3.09269	0.402636	downregulated
Affymetrix	GSE5281	GABBR2	X	Different probes agree on the same platform	several pathway members are reported	3.01708	0.39517	downregulated
Illumina	GSE15222	FAM63A	X	Different platforms agree	several pathway members are reported	10.4167	1.78556	upregulated
Affymetrix	GSE5281	FAM63A	X	Different platforms agree	several pathway members are reported	2.41697	2.54524	upregulated
Affymetrix	GSE5281	FAM162A	X	Different probes agree on the same platform	several pathway members are reported	2.57482	0.446743	downregulated
Affymetrix	GSE5281	FAM162A	X	Different probes agree on the same platform	several pathway members are reported	2.77142	0.426122	downregulated
Affymetrix	GSE5281	FAM162A	X	Different probes agree on the same platform	several pathway members are reported	2.92269	0.399597	downregulated
Illumina	GSE15222	ELAVL4	X	Different platforms agree	several pathway members are reported	4.20523	0.747408	downregulated
Affymetrix	GSE5281	ELAVL4	X	Different platforms agree	several pathway members are reported	2.31406	0.494015	downregulated
Affymetrix	GSE5281	EIF5B	X	Different probes agree on the same platform	several pathway members are reported	2.69003	1.8104	upregulated
Affymetrix	GSE5281	EIF5B	X	Different probes agree on the same platform	several pathway members are reported	2.01325	1.436	upregulated
Affymetrix	GSE5281	EIF3K	X	Different probes agree on the same platform	several pathway members are reported	2.1778	0.480267	downregulated
Affymetrix	GSE5281	EIF3K	X	Different probes agree on the same platform	several pathway members are reported	2.14442	0.420825	downregulated
Affymetrix	GSE5281	EIF3C	X	Different probes agree on the same platform	several pathway members are reported	2.55018	0.454463	downregulated
Affymetrix	GSE5281	EIF3C	X	Different probes agree on the same platform	several pathway members are reported	2.41695	0.425515	downregulated
Affymetrix	GSE5281	EIF3C	X	Different probes agree on the same platform	several pathway members are reported	2.30151	0.408068	downregulated
Affymetrix	GSE5281	EIF1	X	Different probes agree on the same platform	several pathway members are reported	2.72322	0.566387	downregulated
Affymetrix	GSE5281	EIF1	X	Different probes agree on the same platform	several pathway members are reported	3.21467	0.563413	downregulated
Affymetrix	GSE5281	EIF1	X	Different probes agree on the same platform	several pathway members are reported	3.2548	0.532495	downregulated
Illumina	GSE15222	DYNC1I1	X	Different platforms agree	several pathway members are reported	5.2915	0.63764	downregulated
Affymetrix	GSE5281	DYNC1I1	X	Different platforms agree	several pathway members are reported	2.39984	0.351606	downregulated
Illumina	GSE15222	DUSP8	X	Different platforms agree	several pathway members are reported	5.68013	1.45663	upregulated
Affymetrix	GSE5281	DUSP8	X	Different platforms agree	several pathway members are reported	2.03041	1.39294	upregulated
Affymetrix	GSE5281	DNAJC8	X	Different probes agree on the same platform	several pathway members are reported	2.25595	0.481694	downregulated
Affymetrix	GSE5281	DNAJC8	X	Different probes agree on the same platform	several pathway members are reported	3.04279	0.450164	downregulated
Affymetrix	GSE5281	DHX30	X	Different probes agree on the same platform	several pathway members are reported	2.31509	0.533821	downregulated
Affymetrix	GSE5281	DHX30	X	Different probes agree on the same platform	several pathway members are reported	2.11205	0.495038	downregulated
Affymetrix	GSE5281	CYB5D1	X	Different probes agree on the same platform	several pathway members are reported	2.02658	0.575325	downregulated
Affymetrix	GSE5281	CYB5D1	X	Different probes agree on the same platform	several pathway members are reported	2.21258	0.531524	downregulated
Affymetrix	GSE5281	CUL3	X	Different probes agree on the same platform	several pathway members are reported	2.0281	0.449693	downregulated
Affymetrix	GSE5281	CUL3	X	Different probes agree on the same platform	several pathway members are reported	2.38843	0.432462	downregulated
Illumina	GSE15222	CUEDC1	X	Different platforms agree	several pathway members are reported	6.12222	1.90997	upregulated
Affymetrix	GSE5281	CUEDC1	X	Different platforms agree	several pathway members are reported	2.03674	1.67698	upregulated
Illumina	GSE15222	CRYM	X	Different platforms agree	several pathway members are reported	6.91878	0.545491	downregulated
Affymetrix	GSE5281	CRYM	X	Different platforms agree	several pathway members are reported	2.83443	0.476382	downregulated
Affymetrix	GSE5281	COX5B	X	Different probes agree on the same platform	several pathway members are reported	2.11228	0.508839	downregulated
Affymetrix	GSE5281	COX5B	X	Different probes agree on the same platform	several pathway members are reported	2.36369	0.413628	downregulated
Affymetrix	GSE5281	COX5B	X	Different probes agree on the same platform	several pathway members are reported	2.28373	0.37011	downregulated
Illumina	GSE15222	COPS4	X	Different platforms agree	several pathway members are reported	5.34908	0.748795	downregulated
Affymetrix	GSE5281	COPS4	X	Different platforms agree	several pathway members are reported	2.03429	0.37738	downregulated
Affymetrix	GSE5281	CLTA	X	Different probes agree on the same platform	several pathway members are reported	2.22364	0.589916	downregulated
Affymetrix	GSE5281	CLTA	X	Different probes agree on the same platform	several pathway members are reported	2.96534	0.553815	downregulated
Affymetrix	GSE5281	CIRBP	X	Different probes agree on the same platform		2.34476	0.515902	downregulated
Affymetrix	GSE5281	CIRBP	X	Different probes agree on the same platform		2.04066	0.421227	downregulated
Illumina	GSE15222	CIRBP	X	Different probes agree on the same platform		5.99584	0.717397	downregulated
Illumina	GSE15222	CHCHD6	X	Different platforms agree	several pathway members are reported	11.6411	0.623865	downregulated
Affymetrix	GSE5281	CHCHD6	X	Different platforms agree	several pathway members are reported	2.67931	0.372236	downregulated
Affymetrix	GSE5281	CDC16	X	Different probes agree on the same platform	several pathway members are reported	2.17279	0.688584	downregulated
Affymetrix	GSE5281	CDC16	X	Different probes agree on the same platform	several pathway members are reported	2.69085	0.633086	downregulated
Illumina	GSE15222	CCKBR	X	Different platforms agree		12.3031	0.563122	downregulated
Affymetrix	GSE5281	CCKBR	X	Different platforms agree		2.31513	0.392053	downregulated
Affymetrix	GSE5281	CALM1	X	Different probes agree on the same platform	several pathway members are reported	2.72322	0.655207	downregulated
Affymetrix	GSE5281	CALM1	X	Different probes agree on the same platform	several pathway members are reported	2.11144	0.567727	downregulated
Affymetrix	GSE5281	CALM1	X	Different probes agree on the same platform	several pathway members are reported	2.02105	0.470439	downregulated
Affymetrix	GSE5281	CALM1	X	Different probes agree on the same platform	several pathway members are reported	2.08083	0.368808	downregulated
Affymetrix	GSE5281	CACNB2	X	Different probes agree on the same platform	several pathway members are reported	2.28964	0.506177	downregulated
Affymetrix	GSE5281	CACNB2	X	Different probes agree on the same platform	several pathway members are reported	2.13944	0.441239	downregulated
Affymetrix	GSE5281	BLVRA	X	Different probes agree on the same platform	several pathway members are reported	2.4043	0.533121	downregulated
Affymetrix	GSE5281	BLVRA	X	Different probes agree on the same platform	several pathway members are reported	2.18501	0.454971	downregulated
Affymetrix	GSE5281	BBX	X	Different probes agree on the same platform		2.44038	2.63876	upregulated
Affymetrix	GSE5281	BBX	X	Different probes agree on the same platform		2.77429	2.41835	upregulated
Illumina	GSE15222	BBX	X	Different platforms agree		5.80932	1.7474	upregulated
Affymetrix	GSE5281	BAT3	X	Different probes agree on the same platform	several pathway members are reported	2.13101	0.689742	downregulated
Affymetrix	GSE5281	BAT3	X	Different probes agree on the same platform	several pathway members are reported	2.40088	0.639781	downregulated
Illumina	GSE15222	ATPIF1	X	Different platforms agree	several pathway members are reported	10.0311	0.698603	downregulated
Affymetrix	GSE5281	ATPIF1	X	Different platforms agree	several pathway members are reported	2.2311	0.452965	downregulated
Affymetrix	GSE5281	ATP8A2	X	Different probes agree on the same platform	several pathway members are reported	2.47466	0.536677	downregulated
Affymetrix	GSE5281	ATP8A2	X	Different probes agree on the same platform	several pathway members are reported	2.4416	0.527771	downregulated
Affymetrix	GSE5281	ATP8A2	X	Different probes agree on the same platform	several pathway members are reported	2.54476	0.477646	downregulated
Illumina	GSE15222	ATP6V1E1	X	Different platforms agree	several pathway members are reported	7.71494	0.732175	downregulated
Affymetrix	GSE5281	ATP6V1E1	X	Different platforms agree	several pathway members are reported	2.81491	0.306558	downregulated
Illumina	GSE15222	ATP6V1D	X	Different platforms agree	several pathway members are reported	10.3761	0.736793	downregulated
Affymetrix	GSE5281	ATP6V1D	X	Different platforms agree	several pathway members are reported	2.28996	0.433255	downregulated
Affymetrix	GSE5281	ATP5G1	X	Different probes agree on the same platform	several pathway members are reported	2.04621	0.522227	downregulated
Affymetrix	GSE5281	ATP5C1	X	Different probes agree on the same platform	several pathway members are reported	2.66145	0.285186	downregulated
Affymetrix	GSE5281	ATP5C1	X	Different probes agree on the same platform	several pathway members are reported	2.58798	0.27217	downregulated
Affymetrix	GSE5281	ATP5C1	X	Different probes agree on the same platform	several pathway members are reported	2.58265	0.267939	downregulated
Illumina	GSE15222	ARHGEF9	X	Different platforms agree	several pathway members are reported	11.2094	0.74722	downregulated
Affymetrix	GSE5281	ARHGEF9	X	Different platforms agree	several pathway members are reported	2.10818	0.415264	downregulated
Affymetrix	GSE5281	AP2A2	X	Different probes agree on the same platform	several pathway members are reported	2.16427	0.661749	downregulated
Affymetrix	GSE5281	AP2A2	X	Different probes agree on the same platform	several pathway members are reported	2.35567	0.565025	downregulated
Affymetrix	GSE5281	AP2A2	X	Different probes agree on the same platform	several pathway members are reported	2.31954	0.536304	downregulated
Affymetrix	GSE5281	ACTR1A	X	Different probes agree on the same platform	several pathway members are reported	2.13447	0.617467	downregulated
Affymetrix	GSE5281	ACTR1A	X	Different probes agree on the same platform	several pathway members are reported	2.56155	0.42065	downregulated
Affymetrix	GSE5281	ACTG1	X	Different probes agree on the same platform	several pathway members are reported	2.10022	0.64039	downregulated
Affymetrix	GSE5281	ACTG1	X	Different probes agree on the same platform	several pathway members are reported	2.10374	0.617334	downregulated
Affymetrix	GSE5281	ACTG1	X	Different probes agree on the same platform	several pathway members are reported	2.1688	0.616772	downregulated
Affymetrix	GSE5281	ACTG1	X	Different probes agree on the same platform	several pathway members are reported	2.30018	0.613428	downregulated
Affymetrix	GSE5281	ACTG1	X	Different probes agree on the same platform	several pathway members are reported	2.75794	0.55696	downregulated
Affymetrix	GSE5281	ACTG1	X	Different probes agree on the same platform	several pathway members are reported	2.74745	0.452025	downregulated
Affymetrix	GSE5281	ACTG1	X	Different probes agree on the same platform	several pathway members are reported	2.63252	0.448132	downregulated
Affymetrix	GSE5281	ACTB	X	Different probes agree on the same platform	several pathway members are reported	2.32467	0.626389	downregulated
Affymetrix	GSE5281	ACTB	X	Different probes agree on the same platform	several pathway members are reported	2.71612	0.621389	downregulated
Affymetrix	GSE5281	ACTB	X	Different probes agree on the same platform	several pathway members are reported	2.29628	0.613722	downregulated
Affymetrix	GSE5281	ACTB	X	Different probes agree on the same platform	several pathway members are reported	2.37154	0.601388	downregulated
Affymetrix	GSE5281	ACTB	X	Different probes agree on the same platform	several pathway members are reported	2.04053	0.562643	downregulated
Affymetrix	GSE5281	ACACB	X	Different probes agree on the same platform	several pathway members are reported	2.34839	4.11662	upregulated
Affymetrix	GSE5281	ACACB	X	Different probes agree on the same platform	several pathway members are reported	2.42724	3.29599	upregulated
Affymetrix	GSE5281	ACACB	X	Different probes agree on the same platform	several pathway members are reported	2.12778	3.06167	upregulated
Illumina	GSE15222	ITGB5	X	Different platforms agree	several pathway members are reported	7.2484	1.52758	upregulated
Affymetrix	GSE5281	ITGB5	X	Different platforms agree	several pathway members are reported	2.16854	2.51269	upregulated
Illumina	GSE15222	ZDHHC23	Y	Different platforms agree		15.2265	0.61985	downregulated
Affymetrix	GSE5281	ZDHHC23	Y	Different platforms agree		2.04048	0.474347	downregulated
Illumina	GSE15222	UCHL1	Y	Different platforms agree		8.16641	0.619652	downregulated
Affymetrix	GSE5281	UCHL1	Y	Different platforms agree		2.68104	0.313755	downregulated
Illumina	GSE15222	TRAF5	Y	Different platforms agree		7.71949	0.73906	downregulated
Affymetrix	GSE5281	TRAF5	Y	Different platforms agree		2.40326	0.588089	downregulated
Illumina	GSE15222	TP53INP1	Y	Different platforms agree		5.1017	1.34655	upregulated
Affymetrix	GSE5281	TP53INP1	Y	Different platforms agree		2.54464	2.76639	upregulated
Illumina	GSE15222	TMEFF2	Y	Different platforms agree		5.51066	0.748454	downregulated
Affymetrix	GSE5281	TMEFF2	Y	Different platforms agree		2.01667	0.570634	downregulated
Illumina	GSE15222	SVOP	Y	Different platforms agree		14.5511	0.588943	downregulated
Affymetrix	GSE5281	SVOP	Y	Different platforms agree		2.24422	0.451574	downregulated
Illumina	GSE15222	STAU2	Y	Different platforms agree		4.07649	0.743649	downregulated
Affymetrix	GSE5281	STAU2	Y	Different platforms agree		2.50079	0.458681	downregulated
Illumina	GSE15222	SPATA7	Y	Different platforms agree		8.80953	0.746091	downregulated
Affymetrix	GSE5281	SPATA7	Y	Different platforms agree		2.01922	0.392244	downregulated
Illumina	GSE15222	RPH3A	Y	Different platforms agree		4.49377	0.723753	downregulated
Affymetrix	GSE5281	RPH3A	Y	Different platforms agree		2.0544	0.413592	downregulated
Illumina	GSE15222	PTMA	Y	Different platforms agree		5.6202	1.32812	upregulated
Affymetrix	GSE5281	PTMA	Y	Different platforms agree		2.68566	1.95851	upregulated
Illumina	GSE15222	PGM2L1	Y	Different platforms agree		10.6373	0.549516	downregulated
Affymetrix	GSE5281	PGM2L1	Y	Different platforms agree		2.3995	0.362933	downregulated
Illumina	GSE15222	PCSK5	Y	Different platforms agree		5.48248	1.33799	upregulated
Affymetrix	GSE5281	PCSK5	Y	Different platforms agree		2.4146	2.22569	upregulated
Illumina	GSE15222	PCMT1	Y	Different platforms agree		5.22396	0.69037	downregulated
Affymetrix	GSE5281	PCMT1	Y	Different platforms agree		2.03006	0.364606	downregulated
Illumina	GSE15222	OMG	Y	Different platforms agree		5.24683	0.741389	downregulated
Affymetrix	GSE5281	OMG	Y	Different platforms agree		2.55241	0.479196	downregulated
Illumina	GSE15222	NSF	Y	Different platforms agree		7.64387	0.714148	downregulated
Affymetrix	GSE5281	NSF	Y	Different platforms agree		2.20432	0.331068	downregulated
Illumina	GSE15222	NRN1	Y	Different platforms agree		9.15587	0.621511	downregulated
Affymetrix	GSE5281	NRN1	Y	Different platforms agree		2.43034	0.376573	downregulated
Illumina	GSE15222	NRCAM	Y	Different platforms agree		11.5974	0.726797	downregulated
Affymetrix	GSE5281	NRCAM	Y	Different platforms agree		2.34044	0.509989	downregulated
Illumina	GSE15222	NEUROD6	Y	Different platforms agree		11.3289	0.453086	downregulated
Affymetrix	GSE5281	NEUROD6	Y	Different platforms agree		2.31939	0.448926	downregulated
Illumina	GSE15222	NELL2	Y	Different platforms agree		7.21415	0.60043	downregulated
Affymetrix	GSE5281	NELL2	Y	Different platforms agree		2.61134	0.389507	downregulated
Illumina	GSE15222	NCALD	Y	Different platforms agree		10.661	0.569391	downregulated
Affymetrix	GSE5281	NCALD	Y	Different platforms agree		2.32284	0.396966	downregulated
Illumina	GSE15222	MLLT11	Y	Different platforms agree		6.14519	0.730066	downregulated
Affymetrix	GSE5281	MLLT11	Y	Different platforms agree		2.72586	0.348658	downregulated
Illumina	GSE15222	ME3	Y	Different platforms agree		10.2756	0.71251	downregulated
Affymetrix	GSE5281	ME3	Y	Different platforms agree		3.14618	0.437096	downregulated
Illumina	GSE15222	MDH1	Y	Different platforms agree		6.12472	0.678698	downregulated
Affymetrix	GSE5281	MDH1	Y	Different platforms agree		2.2899	0.293758	downregulated
Illumina	GSE15222	MCTS1	Y	Different platforms agree		9.31687	0.692435	downregulated
Affymetrix	GSE5281	MCTS1	Y	Different platforms agree		2.30455	0.247793	downregulated
Illumina	GSE15222	JAKMIP1	Y	Different platforms agree		8.43612	0.71317	downregulated
Affymetrix	GSE5281	JAKMIP1	Y	Different platforms agree		2.12599	0.576411	downregulated
Illumina	GSE15222	ICAM5	Y	Different platforms agree		8.35118	0.646936	downregulated
Affymetrix	GSE5281	ICAM5	Y	Different platforms agree		2.00848	0.635107	downregulated
Illumina	GSE15222	IARS	Y	Different platforms agree		6.49715	0.737761	downregulated
Affymetrix	GSE5281	IARS	Y	Different platforms agree		2.15361	0.430963	downregulated
Illumina	GSE15222	GUCY1B3	Y	Different platforms agree		4.68915	0.527013	downregulated
Affymetrix	GSE5281	GUCY1B3	Y	Different platforms agree		2.0078	0.324703	downregulated
Illumina	GSE15222	GLO1	Y	Different platforms agree		7.33485	0.73961	downregulated
Affymetrix	GSE5281	GLO1	Y	Different platforms agree		2.11478	0.408925	downregulated
Illumina	GSE15222	GLG1	Y	Different platforms agree		4.71073	1.78763	upregulated
Affymetrix	GSE5281	GLG1	Y	Different platforms agree		2.31892	1.35679	upregulated
Illumina	GSE15222	GFAP	Y	Different platforms agree		7.47036	1.68504	upregulated
Affymetrix	GSE5281	GFAP	Y	Different platforms agree		2.09905	3.69151	upregulated
Illumina	GSE15222	FABP3	Y	Different platforms agree		8.86685	0.65991	downregulated
Affymetrix	GSE5281	FABP3	Y	Different platforms agree		3.05781	0.360704	downregulated
Illumina	GSE15222	ERBB2IP	Y	Different platforms agree		4.362	1.4234	upregulated
Affymetrix	GSE5281	ERBB2IP	Y	Different platforms agree		2.09113	2.68433	upregulated
Illumina	GSE15222	ENC1	Y	Different platforms agree		8.78343	0.591973	downregulated
Affymetrix	GSE5281	ENC1	Y	Different platforms agree		3.03225	0.373473	downregulated
Illumina	GSE15222	DZIP3	Y	Different platforms agree		4.88411	0.744613	downregulated
Affymetrix	GSE5281	DZIP3	Y	Different platforms agree		2.90734	0.277096	downregulated
Illumina	GSE15222	DLGAP2	Y	Different platforms agree		7.39781	0.708933	downregulated
Affymetrix	GSE5281	DLGAP2	Y	Different platforms agree		2.18768	0.480151	downregulated
Illumina	GSE15222	DBT	Y	Different platforms agree		5.37939	1.40507	upregulated
Affymetrix	GSE5281	DBT	Y	Different platforms agree		2.24485	1.91025	upregulated
Illumina	GSE15222	CHRM1	Y	Different platforms agree		7.6569	0.632744	downregulated
Affymetrix	GSE5281	CHRM1	Y	Different platforms agree		2.12157	0.406102	downregulated
Illumina	GSE15222	CHP	Y	Different platforms agree		7.22061	0.733577	downregulated
Affymetrix	GSE5281	CHP	Y	Different platforms agree		2.15545	0.413585	downregulated
Illumina	GSE15222	CHN1	Y	Different platforms agree		8.92883	0.657487	downregulated
Affymetrix	GSE5281	CHN1	Y	Different platforms agree		3.07584	0.532122	downregulated
Illumina	GSE15222	C6orf145	Y	Different platforms agree		5.24385	1.41131	upregulated
Affymetrix	GSE5281	C6orf145	Y	Different platforms agree		2.18685	2.57661	upregulated
Illumina	GSE15222	C2orf30	Y	Different platforms agree		7.48818	0.735911	downregulated
Affymetrix	GSE5281	C2orf30	Y	Different platforms agree		2.40773	0.404244	downregulated
Illumina	GSE15222	C1orf115	Y	Different platforms agree		7.27403	0.708167	downregulated
Affymetrix	GSE5281	C1orf115	Y	Different platforms agree		2.30431	0.489185	downregulated
Illumina	GSE15222	BRE	Y	Different platforms agree		10.8342	0.747652	downregulated
Affymetrix	GSE5281	BRE	Y	Different platforms agree		2.33561	0.520436	downregulated
Illumina	GSE15222	BICD1	Y	Different platforms agree		4.55552	1.42154	upregulated
Affymetrix	GSE5281	BICD1	Y	Different platforms agree		2.01434	2.0828	upregulated
Illumina	GSE15222	ANKMY2	Y	Different platforms agree		6.15577	0.747838	downregulated
Affymetrix	GSE5281	ANKMY2	Y	Different platforms agree		2.27753	0.388873	downregulated
Illumina	GSE15222	AK5	Y	Different platforms agree		8.87438	0.649103	downregulated
Affymetrix	GSE5281	AK5	Y	Different platforms agree		2.12357	0.505633	downregulated
Affymetrix	GSE5281	YPEL5	Y	Different probes agree on the same platform		2.36651	0.623268	downregulated
Affymetrix	GSE5281	YPEL5	Y	Different probes agree on the same platform		2.0901	0.449011	downregulated
Affymetrix	GSE5281	VSNL1	Y	Different probes agree on the same platform		2.51561	0.445484	downregulated
Affymetrix	GSE5281	VSNL1	Y	Different probes agree on the same platform		2.20931	0.273514	downregulated
Affymetrix	GSE5281	TLN2	Y	Different probes agree on the same platform		2.24123	0.628681	downregulated
Affymetrix	GSE5281	TLN2	Y	Different probes agree on the same platform		2.35372	0.472757	downregulated
Affymetrix	GSE5281	SV2B	Y	Different probes agree on the same platform		3.19955	0.399837	downregulated
Affymetrix	GSE5281	SV2B	Y	Different probes agree on the same platform		3.08168	0.335939	downregulated
Affymetrix	GSE5281	SSX2IP	Y	Different probes agree on the same platform		2.00463	0.43202	downregulated
Affymetrix	GSE5281	SSX2IP	Y	Different probes agree on the same platform		2.21715	0.394557	downregulated
Affymetrix	GSE5281	RP11-529I10.4	Y	Different probes agree on the same platform		2.04732	0.557481	downregulated
Affymetrix	GSE5281	RP11-529I10.4	Y	Different probes agree on the same platform		2.38092	0.453096	downregulated
Affymetrix	GSE5281	PSENEN	Y	Different probes agree on the same platform		2.55911	0.566221	downregulated
Affymetrix	GSE5281	PSEN2	Y	Different probes agree on the same platform		2.48938	0.604934	downregulated
Affymetrix	GSE5281	PEBP1	Y	Different probes agree on the same platform		2.48522	0.696451	downregulated
Affymetrix	GSE5281	PEBP1	Y	Different probes agree on the same platform		3.08748	0.609945	downregulated
Affymetrix	GSE5281	PAFAH1B1	Y	Different probes agree on the same platform		2.00814	0.486539	downregulated
Affymetrix	GSE5281	PAFAH1B1	Y	Different probes agree on the same platform		2.11346	0.481205	downregulated
Affymetrix	GSE5281	NUDC	Y	Different probes agree on the same platform		2.42087	0.655752	downregulated
Affymetrix	GSE5281	NUDC	Y	Different probes agree on the same platform		2.07341	0.624566	downregulated
Affymetrix	GSE5281	NOMO1	Y	Different probes agree on the same platform		3.47764	0.596156	downregulated
Affymetrix	GSE5281	NOMO1	Y	Different probes agree on the same platform		2.21802	0.519602	downregulated
Affymetrix	GSE5281	NMRAL1	Y	Different probes agree on the same platform		2.12918	0.617946	downregulated
Affymetrix	GSE5281	NMRAL1	Y	Different probes agree on the same platform		2.67139	0.411822	downregulated
Affymetrix	GSE5281	NACA	Y	Different probes agree on the same platform		2.27559	0.523227	downregulated
Affymetrix	GSE5281	NACA	Y	Different probes agree on the same platform		2.27121	0.52283	downregulated
Affymetrix	GSE5281	MPRIP	Y	Different probes agree on the same platform		2.48301	0.640836	downregulated
Affymetrix	GSE5281	MPRIP	Y	Different probes agree on the same platform		2.52787	0.636341	downregulated
Affymetrix	GSE5281	MKKS	Y	Different probes agree on the same platform		2.82487	0.420801	downregulated
Affymetrix	GSE5281	MKKS	Y	Different probes agree on the same platform		2.28685	0.416714	downregulated
Affymetrix	GSE5281	MDP-1	Y	Different probes agree on the same platform		2.45189	0.596433	downregulated
Affymetrix	GSE5281	MDP-1	Y	Different probes agree on the same platform		2.34068	0.497933	downregulated
Affymetrix	GSE5281	MALAT1	Y	Different probes agree on the same platform		2.65274	3.26831	upregulated
Affymetrix	GSE5281	MALAT1	Y	Different probes agree on the same platform		2.01198	1.85951	upregulated
Affymetrix	GSE5281	MADD	Y	Different probes agree on the same platform		2.82444	0.631156	downregulated
Affymetrix	GSE5281	MADD	Y	Different probes agree on the same platform		2.21408	0.598815	downregulated
Affymetrix	GSE5921	LSMD1	Y	Different probes agree on the same platform		2.44052	0.542061	downregulated
Affymetrix	GSE5281	LSMD1	Y	Different probes agree on the same platform		2.18433	0.542042	downregulated
Affymetrix	GSE5281	KLC1	Y	Different probes agree on the same platform		2.13229	0.424155	downregulated
Affymetrix	GSE5281	KLC1	Y	Different probes agree on the same platform		2.14222	0.421819	downregulated
Affymetrix	GSE5281	ICA1	Y	Different probes agree on the same platform		2.93663	0.453725	downregulated
Affymetrix	GSE5281	ICA1	Y	Different probes agree on the same platform		2.03252	0.42087	downregulated
Affymetrix	GSE5281	HINT1	Y	Different probes agree on the same platform		2.0492	0.422117	downregulated
Affymetrix	GSE5281	HINT1	Y	Different probes agree on the same platform		2.30465	0.366692	downregulated
Affymetrix	GSE5281	HABP4	Y	Different probes agree on the same platform		2.26664	0.620959	downregulated
Affymetrix	GSE5281	HABP4	Y	Different probes agree on the same platform		2.33522	0.585678	downregulated
Affymetrix	GSE5281	GSS	Y	Different probes agree on the same platform		2.50677	0.593182	downregulated
Affymetrix	GSE5281	GSS	Y	Different probes agree on the same platform		2.24793	0.505533	downregulated
Affymetrix	GSE5281	GRHPR	Y	Different probes agree on the same platform		2.29115	0.64204	downregulated
Affymetrix	GSE5281	GRHPR	Y	Different probes agree on the same platform		2.03284	0.631202	downregulated
Affymetrix	GSE5281	GLS	Y	Different probes agree on the same platform		2.7045	0.465733	downregulated
Affymetrix	GSE5281	GLS	Y	Different probes agree on the same platform		2.06646	0.397227	downregulated
Affymetrix	GSE5281	GBA	Y	Different probes agree on the same platform		2.81973	0.631274	downregulated
Affymetrix	GSE5281	GBA	Y	Different probes agree on the same platform		2.64792	0.623874	downregulated
Affymetrix	GSE5281	EDF1	Y	Different probes agree on the same platform		2.63382	0.505546	downregulated
Affymetrix	GSE5281	EDF1	Y	Different probes agree on the same platform		2.39881	0.393505	downregulated
Affymetrix	GSE5281	DTNA	Y	Different probes agree on the same platform		2.85087	3.39989	upregulated
Affymetrix	GSE5281	DTNA	Y	Different probes agree on the same platform		2.03604	2.23187	upregulated
Illumina	GSE15222	DST	Y	Different probes agree on the same platform		4.34335	2.2882	upregulated
Illumina	GSE15222	DST	Y	Different probes agree on the same platform		4.12611	1.60113	upregulated
Affymetrix	GSE5281	CXorf40A /// CXorf40B	Y	Different probes agree on the same platform		2.09407	0.474042	downregulated
Affymetrix	GSE5281	CXorf40A	Y	Different probes agree on the same platform		2.0245	0.489959	downregulated
Affymetrix	GSE5281	CSE1L	Y	Different probes agree on the same platform		2.29261	0.442708	downregulated
Affymetrix	GSE5281	CSE1L	Y	Different probes agree on the same platform		2.0191	0.388599	downregulated
Affymetrix	GSE5281	CKAP5	Y	Different probes agree on the same platform		2.22208	0.529418	downregulated
Affymetrix	GSE5281	CKAP5	Y	Different probes agree on the same platform		2.19409	0.377323	downregulated
Affymetrix	GSE5281	BIN1	Y	Different probes agree on the same platform		2.04064	0.628136	downregulated
Affymetrix	GSE5281	BIN1	Y	Different probes agree on the same platform		2.02375	0.585673	downregulated
Affymetrix	GSE5281	AURKAIP1	Y	Different probes agree on the same platform		2.43587	0.670345	downregulated
Affymetrix	GSE5281	AURKAIP1	Y	Different probes agree on the same platform		2.7942	0.632628	downregulated
Affymetrix	GSE5281	ASMTL	Y	Different probes agree on the same platform		2.01263	0.561616	downregulated
Affymetrix	GSE5281	ASMTL	Y	Different probes agree on the same platform		2.11849	0.430942	downregulated
Affymetrix	GSE5281	ALDOA	Y	Different probes agree on the same platform		2.72706	0.416227	downregulated
Affymetrix	GSE5281	ALDOA	Y	Different probes agree on the same platform		2.55061	0.413603	downregulated
Affymetrix	GSE5281	A2BP1	Y	Different probes agree on the same platform		2.03291	0.588365	downregulated
Affymetrix	GSE5281	A2BP1	Y	Different probes agree on the same platform		2.56682	0.377635	downregulated
Illumina	GSE15222	YWHAG	Z		several pathway members are reported	4.00596	0.660677	downregulated
Affymetrix	GSE5281	YWHAB	Z		several pathway members are reported	2.01145	0.351715	downregulated
Affymetrix	GSE5281	XRCC6	Z		several pathway members are reported	2.05904	0.457777	downregulated
Illumina	GSE15222	XRCC2	Z		several pathway members are reported	6.16432	1.68746	upregulated
Affymetrix	GSE5281	WDR70	Z		several pathway members are reported	2.7118	0.507239	downregulated
Affymetrix	GSE5281	WDR7	Z		several pathway members are reported	2.39583	0.442969	downregulated
Affymetrix	GSE5281	WDR68	Z		several pathway members are reported	2.24064	1.91813	upregulated
Affymetrix	GSE5281	WDR5B	Z		several pathway members are reported	2.26554	0.458805	downregulated
Illumina	GSE15222	WDR54	Z		several pathway members are reported	9.01559	0.744217	downregulated
Illumina	GSE15222	WDR47	Z		several pathway members are reported	4.04417	0.663354	downregulated
Illumina	GSE15222	WDR32	Z		several pathway members are reported	6.51274	1.41715	upregulated
Illumina	GSE15222	WDR20	Z		several pathway members are reported	7.47809	1.54081	upregulated
Affymetrix	GSE5281	VPS45	Z		several pathway members are reported	2.49671	0.539737	downregulated
Illumina	GSE15222	VPS41	Z		several pathway members are reported	4.51845	1.52407	upregulated
Affymetrix	GSE5281	VPS39	Z		several pathway members are reported	2.08704	0.626482	downregulated
Affymetrix	GSE5281	VPS35	Z		several pathway members are reported	2.54159	0.404746	downregulated
Affymetrix	GSE5281	VPS33B	Z		several pathway members are reported	2.59187	0.504476	downregulated
Affymetrix	GSE5281	VPS28	Z		several pathway members are reported	2.57239	0.475393	downregulated
Affymetrix	GSE5281	VPS16	Z		several pathway members are reported	2.75474	0.482568	downregulated
Illumina	GSE15222	USP54	Z		several pathway members are reported	5.71419	1.34705	upregulated
Illumina	GSE15222	USP47	Z		several pathway members are reported	6.33196	1.47495	upregulated
Affymetrix	GSE5281	USP47	Z		several pathway members are reported	2.03977	0.677141	downregulated
Affymetrix	GSE5281	USP42	Z		several pathway members are reported	2.62974	2.01518	upregulated
Illumina	GSE15222	USP14	Z		several pathway members are reported	5.25225	1.6017	upregulated
Affymetrix	GSE5281	USP14	Z		several pathway members are reported	2.14349	0.541612	downregulated
Illumina	GSE15222	USP11	Z		several pathway members are reported	9.60353	0.709363	downregulated
Affymetrix	GSE5281	UBE2Z	Z		several pathway members are reported	2.91076	2.20154	upregulated
Affymetrix	GSE5281	UBE2W	Z		several pathway members are reported	2.23444	0.525981	downregulated
Illumina	GSE15222	UBE2V2	Z		several pathway members are reported	4.2147	0.709329	downregulated
Illumina	GSE15222	UBE2T	Z		several pathway members are reported	6.99438	0.693441	downregulated
Affymetrix	GSE5281	UBE2L3	Z		several pathway members are reported	2.10446	0.539316	downregulated
Illumina	GSE15222	UBE2H	Z		several pathway members are reported	4.65547	1.4273	upregulated
Affymetrix	GSE5281	UBE2D2	Z		several pathway members are reported	2.55026	0.496613	downregulated
Affymetrix	GSE5281	TTC3	Z		several pathway members are reported	2.34372	0.497066	downregulated
Affymetrix	GSE5281	TTC19	Z		several pathway members are reported	2.40303	0.493149	downregulated
Illumina	GSE15222	TTC17	Z		several pathway members are reported	9.39483	1.5108	upregulated
Affymetrix	GSE5281	TTC15	Z		several pathway members are reported	3.76151	0.480552	downregulated
Illumina	GSE15222	TTC10	Z		several pathway members are reported	4.99111	1.36767	upregulated
Affymetrix	GSE5281	TTC1	Z		several pathway members are reported	2.36571	0.560034	downregulated
Affymetrix	GSE5281	TNPO2	Z		several pathway members are reported	2.33417	1.78755	upregulated
Illumina	GSE15222	TNFSF15	Z		several pathway members are reported	9.03631	1.93452	upregulated
Illumina	GSE15222	TNFRSF1A	Z		several pathway members are reported	4.49784	1.4153	upregulated
Affymetrix	GSE5281	TNFRSF10B	Z		several pathway members are reported	2.13789	2.6545	upregulated
Affymetrix	GSE5281	TMSB10	Z		several pathway members are reported	3.55959	0.529241	downregulated
Affymetrix	GSE5281	TMEM77	Z		several pathway members are reported	2.0123	0.583005	downregulated
Illumina	GSE15222	TMEM74	Z		several pathway members are reported	4.66196	1.7116	upregulated
Affymetrix	GSE5281	TMEM50A	Z		several pathway members are reported	2.26803	0.507804	downregulated
Affymetrix	GSE5281	TMEM25	Z		several pathway members are reported	2.24843	0.618478	downregulated
Illumina	GSE15222	TMEM19	Z		several pathway members are reported	4.11679	1.44959	upregulated
Affymetrix	GSE5281	TMEM189-UBE2V1	Z		several pathway members are reported	2.57932	0.525851	downregulated
Illumina	GSE15222	TMEM17	Z		several pathway members are reported	6.51865	1.57721	upregulated
Illumina	GSE15222	TMEM16C	Z		several pathway members are reported	5.96061	0.581129	downregulated
Illumina	GSE15222	TMEM14B	Z		several pathway members are reported	4.5852	0.682918	downregulated
Illumina	GSE15222	TMEM14A	Z		several pathway members are reported	4.36984	0.713707	downregulated
Affymetrix	GSE5281	TMEM138	Z		several pathway members are reported	2.0972	0.543384	downregulated
Illumina	GSE15222	TMEM130	Z		several pathway members are reported	11.3725	0.595466	downregulated
Affymetrix	GSE5281	TMEM127	Z		several pathway members are reported	2.42661	0.551999	downregulated
Affymetrix	GSE5281	TMEM126A	Z		several pathway members are reported	2.24883	0.477794	downregulated
Illumina	GSE15222	TMEM113	Z		several pathway members are reported	8.94135	1.75156	upregulated
Illumina	GSE15222	SYT5	Z		several pathway members are reported	5.93883	0.628067	downregulated
Affymetrix	GSE5281	SYT4	Z		several pathway members are reported	2.13009	0.458702	downregulated
Illumina	GSE15222	SNRPD3	Z		several pathway members are reported	4.63597	1.82459	upregulated
Affymetrix	GSE5281	SNRPD2	Z		several pathway members are reported	2.13301	0.499909	downregulated
Affymetrix	GSE5281	SNRPA	Z		several pathway members are reported	2.05772	0.645593	downregulated
Affymetrix	GSE5281	SNRNP48	Z		several pathway members are reported	2.10543	2.35429	upregulated
Affymetrix	GSE5281	SLC6A15	Z		several pathway members are reported	2.03838	0.669219	downregulated
Illumina	GSE15222	SLC6A12	Z		several pathway members are reported	6.62429	1.78606	upregulated
Affymetrix	GSE5281	SLC39A9	Z		several pathway members are reported	2.2582	0.623307	downregulated
Affymetrix	GSE5281	SLC39A10	Z		several pathway members are reported	2.01926	0.302498	downregulated
Affymetrix	GSE5281	SLC25A46	Z		several pathway members are reported	2.15261	0.471911	downregulated
Affymetrix	GSE5281	SLC25A14	Z		several pathway members are reported	2.03833	0.540766	downregulated
Illumina	GSE15222	SLC25A1	Z		several pathway members are reported	4.97523	1.36661	upregulated
Illumina	GSE15222	SLC16A9	Z		several pathway members are reported	8.01799	1.70886	upregulated
Affymetrix	GSE5281	SLC16A14	Z		several pathway members are reported	2.02654	0.437213	downregulated
Affymetrix	GSE5281	SFRS8	Z		several pathway members are reported	2.19421	2.58261	upregulated
Affymetrix	GSE5281	SFRS5	Z		several pathway members are reported	2.40964	0.559237	downregulated
Affymetrix	GSE5281	SFRS3	Z		several pathway members are reported	2.2918	0.397229	downregulated
Affymetrix	GSE5281	SFRS2IP	Z		several pathway members are reported	2.34646	1.78438	upregulated
Illumina	GSE15222	SFRS15	Z		several pathway members are reported	4.20431	1.37898	upregulated
Illumina	GSE15222	SERPINI1	Z		several pathway members are reported	6.94866	0.549573	downregulated
Illumina	GSE15222	SERPINE2	Z		several pathway members are reported	4.95935	0.730171	downregulated
Illumina	GSE15222	SERPINB6	Z		several pathway members are reported	6.43834	1.32518	upregulated
Affymetrix	GSE5281	SERINC3	Z		several pathway members are reported	2.07702	0.48549	downregulated
Affymetrix	GSE5281	RNFT2	Z		several pathway members are reported	2.84143	0.505899	downregulated
Affymetrix	GSE5281	RNF8	Z		several pathway members are reported	2.1484	0.551836	downregulated
Affymetrix	GSE5281	RNF34	Z		several pathway members are reported	2.35859	0.530108	downregulated
Affymetrix	GSE5281	RNF181	Z		several pathway members are reported	2.15773	0.447019	downregulated
Illumina	GSE15222	RNF175	Z		several pathway members are reported	6.02763	0.652829	downregulated
Affymetrix	GSE5281	RNF175	Z		several pathway members are reported	2.74427	0.464322	downregulated
Illumina	GSE15222	RNF170	Z		several pathway members are reported	4.53863	1.33008	upregulated
Affymetrix	GSE5281	RNF165	Z		several pathway members are reported	2.23086	1.50777	upregulated
Illumina	GSE15222	RBM4B	Z		several pathway members are reported	4.39178	1.43521	upregulated
Affymetrix	GSE5281	RBM39	Z		several pathway members are reported	3.22487	0.688816	downregulated
Affymetrix	GSE5281	RBM25	Z		several pathway members are reported	2.09672	2.37796	upregulated
Affymetrix	GSE5281	RBM25	Z		several pathway members are reported	2.69457	0.521624	downregulated
Illumina	GSE15222	RBM14	Z		several pathway members are reported	5.08426	1.32922	upregulated
Illumina	GSE15222	RBM12B	Z		several pathway members are reported	4.02382	1.50563	upregulated
Affymetrix	GSE5281	RABL5	Z		several pathway members are reported	2.36563	0.524599	downregulated
Affymetrix	GSE5281	RABGGTB	Z		several pathway members are reported	2.26248	0.570028	downregulated
Affymetrix	GSE5281	RABGEF1	Z		several pathway members are reported	2.38461	0.424227	downregulated
Affymetrix	GSE5281	RABEP1	Z		several pathway members are reported	2.35911	0.391637	downregulated
Illumina	GSE15222	RAB7L1	Z		several pathway members are reported	8.44546	1.79575	upregulated
Affymetrix	GSE5281	RAB6B	Z		several pathway members are reported	2.50043	0.520027	downregulated
Affymetrix	GSE5281	RAB6A	Z		several pathway members are reported	2.46262	0.388268	downregulated
Affymetrix	GSE5281	RAB2A	Z		several pathway members are reported	2.21921	0.413533	downregulated
Affymetrix	GSE5281	RAB22A	Z		several pathway members are reported	2.17179	0.445898	downregulated
Illumina	GSE15222	RAB13	Z		several pathway members are reported	4.22373	2.10638	upregulated
Affymetrix	GSE5281	RAB11FIP3	Z		several pathway members are reported	2.49669	2.72249	upregulated
Affymetrix	GSE5281	PSMG2	Z		several pathway members are reported	2.51764	0.487362	downregulated
Affymetrix	GSE5281	PSMG1	Z		several pathway members are reported	2.65486	0.549795	downregulated
Affymetrix	GSE5281	PSMD8	Z		several pathway members are reported	2.06226	0.327259	downregulated
Affymetrix	GSE5281	PSMD7	Z		several pathway members are reported	2.01125	0.591105	downregulated
Affymetrix	GSE5281	PSMD14	Z		several pathway members are reported	2.5257	0.416275	downregulated
Affymetrix	GSE5281	PSMD13	Z		several pathway members are reported	2.42421	0.583092	downregulated
Affymetrix	GSE5281	PSMD11	Z		several pathway members are reported	2.12166	0.495827	downregulated
Affymetrix	GSE5281	PSMD1	Z		several pathway members are reported	2.99971	0.38596	downregulated
Affymetrix	GSE5281	PSMC4	Z		several pathway members are reported	2.02562	0.409099	downregulated
Affymetrix	GSE5281	PSMC1	Z		several pathway members are reported	2.2009	0.487614	downregulated
Affymetrix	GSE5281	PSMB7	Z		several pathway members are reported	2.6273	0.35501	downregulated
Affymetrix	GSE5281	PSMB4	Z		several pathway members are reported	2.00346	0.529595	downregulated
Affymetrix	GSE5281	PSMB3	Z		several pathway members are reported	2.92269	0.366304	downregulated
Affymetrix	GSE5281	PSMB2	Z		several pathway members are reported	2.74452	0.381957	downregulated
Affymetrix	GSE5281	PSMB1	Z		several pathway members are reported	2.08288	0.453746	downregulated
Affymetrix	GSE5281	PSMA5	Z		several pathway members are reported	2.10486	0.392989	downregulated
Illumina	GSE15222	PPP4R2	Z		several pathway members are reported	5.31772	1.68694	upregulated
Affymetrix	GSE5281	PPP3R1	Z		several pathway members are reported	2.10144	0.588082	downregulated
Affymetrix	GSE5281	PPP2R2D	Z		several pathway members are reported	3.11014	0.392677	downregulated
Illumina	GSE15222	PPP2R2B	Z		several pathway members are reported	11.2335	0.747248	downregulated
Affymetrix	GSE5281	PPP2R1A	Z		several pathway members are reported	2.33275	0.581785	downregulated
Illumina	GSE15222	PPP1R2	Z		several pathway members are reported	8.57682	0.608529	downregulated
Affymetrix	GSE5281	PPP1R11	Z		several pathway members are reported	2.21577	0.510487	downregulated
Illumina	GSE15222	PPM1E	Z		several pathway members are reported	5.52774	0.69759	downregulated
Affymetrix	GSE5281	POLR3C	Z		several pathway members are reported	2.0837	0.417243	downregulated
Affymetrix	GSE5281	POLR3A	Z		several pathway members are reported	2.6736	0.479494	downregulated
Affymetrix	GSE5281	POLR2J	Z		several pathway members are reported	2.01794	0.651586	downregulated
Affymetrix	GSE5281	POLR2C	Z		several pathway members are reported	2.15099	0.557029	downregulated
Illumina	GSE15222	POLK	Z		several pathway members are reported	6.25822	1.671	upregulated
Affymetrix	GSE5281	PAK7	Z		several pathway members are reported	2.01117	0.569816	downregulated
Illumina	GSE15222	PAK3	Z		several pathway members are reported	6.33288	0.646143	downregulated
Affymetrix	GSE5281	NUDT9	Z		several pathway members are reported	2.1594	0.488079	downregulated
Affymetrix	GSE5281	NUDT2	Z		several pathway members are reported	2.06742	0.42859	downregulated
Affymetrix	GSE5281	NUDT18	Z		several pathway members are reported	2.15166	0.468324	downregulated
Illumina	GSE15222	NUDT11	Z		several pathway members are reported	7.06067	0.618152	downregulated
Illumina	GSE15222	NAPG	Z		several pathway members are reported	4.01459	1.64936	upregulated
Affymetrix	GSE5281	NAPB	Z		several pathway members are reported	3.12018	0.461801	downregulated
Affymetrix	GSE5281	NAPA	Z		several pathway members are reported	2.19017	0.511791	downregulated
Affymetrix	GSE5281	MRPS9	Z		several pathway members are reported	2.39715	0.477309	downregulated
Affymetrix	GSE5281	MRPS35	Z		several pathway members are reported	2.26083	0.54798	downregulated
Illumina	GSE15222	MRPS30	Z		several pathway members are reported	5.88018	0.712872	downregulated
Affymetrix	GSE5281	MRPS25	Z		several pathway members are reported	2.12549	0.559919	downregulated
Affymetrix	GSE5281	MRPS23	Z		several pathway members are reported	2.21691	0.345174	downregulated
Affymetrix	GSE5281	MRPS21	Z		several pathway members are reported	2.49537	0.521811	downregulated
Affymetrix	GSE5281	MRPS17	Z		several pathway members are reported	2.13256	0.555411	downregulated
Affymetrix	GSE5281	MRPS15	Z		several pathway members are reported	3.04937	0.493613	downregulated
Affymetrix	GSE5281	MRPS11	Z		several pathway members are reported	2.15246	0.552982	downregulated
Affymetrix	GSE5281	MRPL9	Z		several pathway members are reported	2.67187	0.538352	downregulated
Affymetrix	GSE5281	MRPL55	Z		several pathway members are reported	2.08169	0.530393	downregulated
Affymetrix	GSE5281	MRPL47	Z		several pathway members are reported	2.52594	0.451808	downregulated
Affymetrix	GSE5281	MRPL46	Z		several pathway members are reported	2.04544	0.499583	downregulated
Affymetrix	GSE5281	MRPL40	Z		several pathway members are reported	2.35773	0.481187	downregulated
Affymetrix	GSE5281	MRPL4	Z		several pathway members are reported	2.10007	0.56255	downregulated
Affymetrix	GSE5281	MRPL36	Z		several pathway members are reported	3.07584	0.545726	downregulated
Affymetrix	GSE5281	MRPL34	Z		several pathway members are reported	2.11126	0.68359	downregulated
Affymetrix	GSE5281	MRPL27	Z		several pathway members are reported	2.14537	0.608524	downregulated
Illumina	GSE15222	MRPL24	Z		several pathway members are reported	10.574	0.515207	downregulated
Affymetrix	GSE5281	MRPL23	Z		several pathway members are reported	2.58011	0.637568	downregulated
Illumina	GSE15222	MRP63	Z		several pathway members are reported	6.18207	1.45376	upregulated
Illumina	GSE15222	MAPKAPK2	Z		several pathway members are reported	10.1693	1.59598	upregulated
Affymetrix	GSE5281	MAPK9	Z		several pathway members are reported	2.99189	0.410801	downregulated
Affymetrix	GSE5281	MAPK14	Z		several pathway members are reported	2.18101	0.650062	downregulated
Illumina	GSE15222	MAPK10	Z		several pathway members are reported	7.45913	0.747222	downregulated
Affymetrix	GSE5281	MAP4K4	Z		several pathway members are reported	2.60587	2.8966	upregulated
Affymetrix	GSE5281	MAP4	Z		several pathway members are reported	2.51127	0.33874	downregulated
Illumina	GSE15222	MAP3K5	Z		several pathway members are reported	7.3033	1.55097	upregulated
Illumina	GSE15222	MAP3K11	Z		several pathway members are reported	6.00533	1.44085	upregulated
Affymetrix	GSE5281	MAP2K5	Z		several pathway members are reported	2.14444	0.420594	downregulated
Affymetrix	GSE5281	MAP2K4	Z		several pathway members are reported	2.54681	0.416576	downregulated
Illumina	GSE15222	MAP2K1	Z		several pathway members are reported	4.78103	0.723957	downregulated
Affymetrix	GSE5281	LSM7	Z		several pathway members are reported	2.37562	0.504198	downregulated
Illumina	GSE15222	LSM16	Z		several pathway members are reported	6.87671	1.31164	upregulated
Affymetrix	GSE5281	LSM12	Z		several pathway members are reported	2.05463	0.634358	downregulated
Illumina	GSE15222	LRRFIP1	Z		several pathway members are reported	7.31112	1.75136	upregulated
Affymetrix	GSE5281	LRRC8B	Z		several pathway members are reported	2.23421	0.364148	downregulated
Affymetrix	GSE5281	LRRC4C	Z		several pathway members are reported	2.00122	0.620508	downregulated
Affymetrix	GSE5281	LRRC49	Z		several pathway members are reported	2.31091	0.435249	downregulated
Affymetrix	GSE5281	LRRC41	Z		several pathway members are reported	2.28449	0.587358	downregulated
Illumina	GSE15222	LRRC3B	Z		several pathway members are reported	4.54303	0.742213	downregulated
Illumina	GSE15222	LRRC32	Z		several pathway members are reported	4.75841	1.66919	upregulated
Illumina	GSE15222	LRRC2	Z		several pathway members are reported	5.01095	1.63498	upregulated
Illumina	GSE15222	ITGB4	Z		several pathway members are reported	4.48329	1.58865	upregulated
Affymetrix	GSE5281	ITGB2	Z		several pathway members are reported	2.02737	0.438817	downregulated
Illumina	GSE15222	HSPB2	Z		several pathway members are reported	10.0276	1.72398	upregulated
Affymetrix	GSE5281	HSPA9	Z		several pathway members are reported	2.13068	0.56666	downregulated
Affymetrix	GSE5281	HSP90AB1	Z		several pathway members are reported	2.14791	0.448861	downregulated
Illumina	GSE15222	FOXO1A	Z		several pathway members are reported	5.06571	1.40598	upregulated
Affymetrix	GSE5281	FOXO1	Z		several pathway members are reported	2.05169	2.02551	upregulated
Affymetrix	GSE5281	FOXJ3	Z		several pathway members are reported	2.11662	0.621939	downregulated
Illumina	GSE15222	FOXG1B	Z		several pathway members are reported	4.12319	0.738936	downregulated
Affymetrix	GSE5281	FBXO7	Z		several pathway members are reported	2.6134	2.50967	upregulated
Affymetrix	GSE5281	FBXO38	Z		several pathway members are reported	2.03917	0.707753	downregulated
Illumina	GSE15222	FBXO34	Z		several pathway members are reported	4.58807	0.74679	downregulated
Affymetrix	GSE5281	FBXO16	Z		several pathway members are reported	2.28667	0.588805	downregulated
Affymetrix	GSE5281	FBXL3	Z		several pathway members are reported	3.32552	3.1646	upregulated
Illumina	GSE15222	FBXL22	Z		several pathway members are reported	4.14292	1.37146	upregulated
Illumina	GSE15222	FBXL2	Z		several pathway members are reported	10.5069	0.602598	downregulated
Affymetrix	GSE5281	FBXL2	Z		several pathway members are reported	2.14156	0.554354	downregulated
Affymetrix	GSE5281	FBXL14	Z		several pathway members are reported	2.01789	1.35122	upregulated
Illumina	GSE15222	FBXL11	Z		several pathway members are reported	5.08839	1.45807	upregulated
Illumina	GSE15222	FAM98B	Z		several pathway members are reported	5.31079	1.33729	upregulated
Affymetrix	GSE5281	FAM98A	Z		several pathway members are reported	2.18572	0.540982	downregulated
Illumina	GSE15222	FAM89A	Z		several pathway members are reported	5.90514	1.56691	upregulated
Illumina	GSE15222	FAM73A	Z		several pathway members are reported	4.24022	1.56513	upregulated
Affymetrix	GSE5281	FAM71E1	Z		several pathway members are reported	2.11743	0.453679	downregulated
Affymetrix	GSE5281	FAM69A	Z		several pathway members are reported	2.25237	0.486601	downregulated
Illumina	GSE15222	FAM55B	Z		several pathway members are reported	4.70614	1.50034	upregulated
Affymetrix	GSE5281	FAM54B	Z		several pathway members are reported	2.20797	0.464394	downregulated
Illumina	GSE15222	FAM53B	Z		several pathway members are reported	6.03445	1.42901	upregulated
Illumina	GSE15222	FAM49B	Z		several pathway members are reported	5.0306	0.725193	downregulated
Affymetrix	GSE5281	FAM44A	Z		several pathway members are reported	2.31026	0.636109	downregulated
Illumina	GSE15222	FAM43A	Z		several pathway members are reported	7.09203	1.95061	upregulated
Illumina	GSE15222	FAM3C	Z		several pathway members are reported	4.41123	0.652353	downregulated
Illumina	GSE15222	FAM38B	Z		several pathway members are reported	5.28821	2.06849	upregulated
Affymetrix	GSE5281	FAM20B	Z		several pathway members are reported	2.97197	0.487155	downregulated
Affymetrix	GSE5281	FAM175B	Z		several pathway members are reported	2.43211	0.592732	downregulated
Affymetrix	GSE5281	FAM168B	Z		several pathway members are reported	2.4422	0.675369	downregulated
Affymetrix	GSE5281	FAM168A	Z		several pathway members are reported	2.23196	1.3821	upregulated
Affymetrix	GSE5281	FAM164A	Z		several pathway members are reported	2.23764	0.689721	downregulated
Affymetrix	GSE5281	FAM134B	Z		several pathway members are reported	2.65786	0.422567	downregulated
Affymetrix	GSE5281	FAM134A	Z		several pathway members are reported	2.14192	0.57457	downregulated
Affymetrix	GSE5281	FAM127A	Z		several pathway members are reported	2.2723	0.44666	downregulated
Affymetrix	GSE5281	FAM123C	Z		several pathway members are reported	2.60097	0.52835	downregulated
Affymetrix	GSE5281	FAM123A	Z		several pathway members are reported	2.16296	1.94946	upregulated
Affymetrix	GSE5281	FAM120A	Z		several pathway members are reported	2.12128	2.01701	upregulated
Illumina	GSE15222	FAM107A	Z		several pathway members are reported	4.01993	1.37929	upregulated
Illumina	GSE15222	FAM101B	Z		several pathway members are reported	8.50606	2.14253	upregulated
Illumina	GSE15222	EXOSC2	Z		several pathway members are reported	5.54487	1.39163	upregulated
Affymetrix	GSE5281	EXOSC1	Z		several pathway members are reported	2.44512	0.444965	downregulated
Illumina	GSE15222	ERCC5	Z		several pathway members are reported	5.52778	1.41716	upregulated
Affymetrix	GSE5281	ERCC3	Z		several pathway members are reported	2.5754	0.504057	downregulated
Affymetrix	GSE5281	ERCC1	Z		several pathway members are reported	2.20236	0.521451	downregulated
Affymetrix	GSE5281	EIF5A	Z		several pathway members are reported	2.19582	0.496256	downregulated
Affymetrix	GSE5281	EIF3H	Z		several pathway members are reported	2.37274	0.461169	downregulated
Affymetrix	GSE5281	EIF3G	Z		several pathway members are reported	2.32651	0.450724	downregulated
Affymetrix	GSE5281	EIF3D	Z		several pathway members are reported	2.08432	0.474143	downregulated
Affymetrix	GSE5281	EIF3B	Z		several pathway members are reported	2.06517	2.00882	upregulated
Affymetrix	GSE5281	EIF2S2	Z		several pathway members are reported	2.16013	0.436201	downregulated
Illumina	GSE15222	EIF2C2	Z		several pathway members are reported	6.95559	1.82125	upregulated
Affymetrix	GSE5281	EIF2B3	Z		several pathway members are reported	2.74345	0.369633	downregulated
Affymetrix	GSE5281	EIF2B1	Z		several pathway members are reported	2.61147	0.515344	downregulated
Affymetrix	GSE5281	EHD3	Z		several pathway members are reported	2.37492	0.513563	downregulated
Illumina	GSE15222	EHD2	Z		several pathway members are reported	4.44717	1.45347	upregulated
Illumina	GSE15222	EHD1	Z		several pathway members are reported	5.50138	1.56626	upregulated
Illumina	GSE15222	DYNC1LI2	Z		several pathway members are reported	5.66023	1.6503	upregulated
Affymetrix	GSE5281	DYNC1H1	Z		several pathway members are reported	2.56647	0.500563	downregulated
Illumina	GSE15222	DPP9	Z		several pathway members are reported	7.00072	1.40091	upregulated
Affymetrix	GSE5281	DPP6	Z		several pathway members are reported	2.37653	0.422644	downregulated
Illumina	GSE15222	DPP10	Z		several pathway members are reported	8.40517	0.625818	downregulated
Affymetrix	GSE5281	DNM3	Z		several pathway members are reported	2.32129	0.474232	downregulated
Illumina	GSE15222	DNM2	Z		several pathway members are reported	5.72179	1.31749	upregulated
Affymetrix	GSE5281	DNAJC7	Z		several pathway members are reported	2.11575	0.522832	downregulated
Affymetrix	GSE5281	DNAJC5	Z		several pathway members are reported	2.18304	0.599394	downregulated
Affymetrix	GSE5281	DNAJC1	Z		several pathway members are reported	2.4051	2.0867	upregulated
Illumina	GSE15222	DNAJB6	Z		several pathway members are reported	6.27525	1.58696	upregulated
Affymetrix	GSE5281	DNAJB6	Z		several pathway members are reported	2.07275	0.440732	downregulated
Illumina	GSE15222	DNAJA5	Z		several pathway members are reported	5.98273	1.54112	upregulated
Affymetrix	GSE5281	DNAJA4	Z		several pathway members are reported	2.2249	0.421733	downregulated
Affymetrix	GSE5281	DDX50	Z		several pathway members are reported	2.45735	0.424038	downregulated
Affymetrix	GSE5281	DDX41	Z		several pathway members are reported	2.117	0.488664	downregulated
Illumina	GSE15222	DDX25	Z		several pathway members are reported	7.30929	0.733727	downregulated
Illumina	GSE15222	DDX17	Z		several pathway members are reported	4.59653	2.07579	upregulated
Affymetrix	GSE5281	DDX10	Z		several pathway members are reported	2.38622	0.475642	downregulated
Affymetrix	GSE5281	DDX1	Z		several pathway members are reported	2.20621	0.457495	downregulated
Affymetrix	GSE5281	CUL1	Z		several pathway members are reported	2.68745	0.407826	downregulated
Illumina	GSE15222	CRYAB	Z		several pathway members are reported	4.90601	1.4392	upregulated
Illumina	GSE15222	CPNE7	Z		several pathway members are reported	8.14445	0.627745	downregulated
Affymetrix	GSE5281	CPNE6	Z		several pathway members are reported	2.23502	0.586393	downregulated
Illumina	GSE15222	CPNE4	Z		several pathway members are reported	8.08537	0.574246	downregulated
Illumina	GSE15222	CNOT6	Z		several pathway members are reported	4.34097	1.33902	upregulated
Illumina	GSE15222	CNOT2	Z		several pathway members are reported	7.18852	1.46896	upregulated
Affymetrix	GSE5281	CNOT10	Z		several pathway members are reported	2.39181	0.414821	downregulated
Affymetrix	GSE5281	CLTC	Z		several pathway members are reported	2.49455	0.42522	downregulated
Affymetrix	GSE5281	CLTB	Z		several pathway members are reported	2.0036	0.500558	downregulated
Illumina	GSE15222	CLTA	Z		several pathway members are reported	4.91668	0.628297	downregulated
Illumina	GSE15222	CDK2AP2	Z		several pathway members are reported	6.51603	1.33763	upregulated
Illumina	GSE15222	CDK2AP1	Z		several pathway members are reported	5.40313	1.31043	upregulated
Affymetrix	GSE5281	CDK10	Z		several pathway members are reported	2.07193	1.44649	upregulated
Affymetrix	GSE5281	CDC42SE2	Z		several pathway members are reported	2.41322	0.474514	downregulated
Illumina	GSE15222	CDC42EP4	Z		several pathway members are reported	6.28847	1.41002	upregulated
Affymetrix	GSE5281	CDC42	Z		several pathway members are reported	2.16222	0.313739	downregulated
Affymetrix	GSE5281	CDC37	Z		several pathway members are reported	2.64976	0.307216	downregulated
Affymetrix	GSE5281	CDC2L5	Z		several pathway members are reported	2.22303	2.2594	upregulated
Affymetrix	GSE5281	CDC123	Z		several pathway members are reported	2.37421	0.47357	downregulated
Affymetrix	GSE5281	CCDC92	Z		several pathway members are reported	2.06432	0.59938	downregulated
Affymetrix	GSE5281	CCDC53	Z		several pathway members are reported	2.20682	0.537379	downregulated
Affymetrix	GSE5281	CCDC3	Z		several pathway members are reported	2.11038	0.581241	downregulated
Affymetrix	GSE5281	CCDC25	Z		several pathway members are reported	2.48255	0.551364	downregulated
Illumina	GSE15222	CCDC16	Z		several pathway members are reported	4.93926	1.57685	upregulated
Affymetrix	GSE5281	CCDC152	Z		several pathway members are reported	2.30916	2.44368	upregulated
Affymetrix	GSE5281	CAMKK2	Z		several pathway members are reported	2.53766	0.51803	downregulated
Affymetrix	GSE5281	CAMKK1	Z		several pathway members are reported	2.14886	0.50533	downregulated
Affymetrix	GSE5281	CAMK2B	Z		several pathway members are reported	2.02431	0.481037	downregulated
Illumina	GSE15222	CAMK2A	Z		several pathway members are reported	8.17965	0.688835	downregulated
Illumina	GSE15222	CALM3	Z		several pathway members are reported	6.24897	0.633147	downregulated
Affymetrix	GSE5281	BRD9	Z		several pathway members are reported	2.90415	0.536502	downregulated
Illumina	GSE15222	BRD4	Z		several pathway members are reported	4.38529	1.38641	upregulated
Illumina	GSE15222	BRD3	Z		several pathway members are reported	8.18479	1.35467	upregulated
Affymetrix	GSE5281	ATP9A	Z		several pathway members are reported	2.21922	0.489579	downregulated
Affymetrix	GSE5281	ATP8B1	Z		several pathway members are reported	2.20458	2.43179	upregulated
Affymetrix	GSE5281	ATP6V1H	Z		several pathway members are reported	2.41522	0.353224	downregulated
Affymetrix	GSE5281	ATP6V1G2	Z		several pathway members are reported	2.31193	0.326635	downregulated
Affymetrix	GSE5281	ATP6V1F	Z		several pathway members are reported	2.49282	0.43542	downregulated
Illumina	GSE15222	ATP6V1C1	Z		several pathway members are reported	7.74186	0.689447	downregulated
Affymetrix	GSE5281	ATP6V1B2	Z		several pathway members are reported	2.44926	0.308496	downregulated
Illumina	GSE15222	ATP6V1A	Z		several pathway members are reported	5.58776	0.729011	downregulated
Affymetrix	GSE5281	ATP6V0E1	Z		several pathway members are reported	2.18167	1.64917	upregulated
Illumina	GSE15222	ATP6AP2	Z		several pathway members are reported	9.30021	0.730705	downregulated
Affymetrix	GSE5281	ATP6AP1	Z		several pathway members are reported	2.07491	0.427496	downregulated
Affymetrix	GSE5281	ATP5O	Z		several pathway members are reported	2.10502	0.40158	downregulated
Affymetrix	GSE5281	ATP5J2	Z		several pathway members are reported	2.39501	0.462269	downregulated
Affymetrix	GSE5281	ATP5B	Z		several pathway members are reported	2.52602	0.311676	downregulated
Affymetrix	GSE5281	ATP5A1	Z		several pathway members are reported	2.06811	0.42743	downregulated
Affymetrix	GSE5281	ATP2B2	Z		several pathway members are reported	2.47516	0.419412	downregulated
Affymetrix	GSE5281	ATP2A2	Z		several pathway members are reported	2.51271	0.405647	downregulated
Affymetrix	GSE5281	ATP1B1	Z		several pathway members are reported	2.0085	0.587403	downregulated
Affymetrix	GSE5281	ATP1A3	Z		several pathway members are reported	2.35174	0.455165	downregulated
Affymetrix	GSE5281	ATP1A1	Z		several pathway members are reported	2.24825	0.383324	downregulated
Illumina	GSE15222	ANKRD41	Z		several pathway members are reported	7.25483	1.61041	upregulated
Illumina	GSE15222	ANKRD29	Z		several pathway members are reported	5.06893	0.721825	downregulated
Illumina	GSE15222	ANKRD25	Z		several pathway members are reported	8.1087	1.75411	upregulated
Affymetrix	GSE5281	ANKRD13D	Z		several pathway members are reported	2.12704	2.35125	upregulated
Affymetrix	GSE5281	ANKRD13A	Z		several pathway members are reported	2.46828	2.56349	upregulated
Affymetrix	GSE5281	ANKRD10	Z		several pathway members are reported	2.50251	0.321061	downregulated
Illumina	GSE15222	ADD3	Z		several pathway members are reported	4.75447	1.56573	upregulated
Affymetrix	GSE5281	ADD1	Z		several pathway members are reported	2.51422	1.50016	upregulated
Affymetrix	GSE5281	ADD1	Z		several pathway members are reported	2.01124	0.620522	downregulated
Affymetrix	GSE5281	CFLAR	Z	high score on a single platform		2.67148	4.35109	upregulated
Illumina	GSE15222	ZBTB40	Z		several pathway members are reported	5.57751	1.80562	upregulated
Illumina	GSE15222	ZBTB16	Z		several pathway members are reported	7.6141	1.41227	upregulated
Affymetrix	GSE5281	TUBA4A	Z		several pathway members are reported	2.47698	0.379672	downregulated
Affymetrix	GSE5281	TUB	Z		several pathway members are reported	2.41015	0.491988	downregulated
Affymetrix	GSE5281	TIMM50	Z		several pathway members are reported	2.57035	0.4465	downregulated
Illumina	GSE15222	SYNPR	Z		several pathway members are reported	4.63892	0.744441	downregulated
Illumina	GSE15222	SYNJ2BP	Z		several pathway members are reported	6.21236	1.59196	upregulated
Illumina	GSE15222	SYNGR3	Z		several pathway members are reported	7.54285	0.675953	downregulated
Illumina	GSE15222	STMN1	Z		several pathway members are reported	6.73533	0.739064	downregulated
Illumina	GSE15222	SORBS3	Z		several pathway members are reported	7.15162	1.4797	upregulated
Illumina	GSE15222	SNCG	Z		several pathway members are reported	8.7472	0.675067	downregulated
Affymetrix	GSE5281	SMARCA4	Z		several pathway members are reported	2.75092	0.463202	downregulated
Illumina	GSE15222	SLC5A3	Z		several pathway members are reported	4.3551	4.10212	upregulated
Illumina	GSE15222	SLC4A2	Z		several pathway members are reported	8.267	1.57371	upregulated
Affymetrix	GSE5281	SLC44A1	Z		several pathway members are reported	2.15773	2.84383	upregulated
Illumina	GSE15222	SLC38A2	Z		several pathway members are reported	4.56762	1.39433	upregulated
Affymetrix	GSE5281	SLC35F3	Z		several pathway members are reported	2.38862	0.533521	downregulated
Affymetrix	GSE5281	SLC35B1	Z		several pathway members are reported	2.65549	0.450655	downregulated
Illumina	GSE15222	SLC30A3	Z		several pathway members are reported	11.5009	0.513726	downregulated
Illumina	GSE15222	SLC2A3	Z		several pathway members are reported	5.3202	1.48784	upregulated
Affymetrix	GSE5281	SLC27A4	Z		several pathway members are reported	2.18653	0.539519	downregulated
Illumina	GSE15222	SLC26A4	Z		several pathway members are reported	5.39711	1.43683	upregulated
Affymetrix	GSE5281	SLC20A1	Z		several pathway members are reported	2.04591	0.640511	downregulated
Illumina	GSE15222	SLC1A5	Z		several pathway members are reported	4.82264	1.52116	upregulated
Illumina	GSE15222	SLC1A1	Z		several pathway members are reported	4.78888	0.739751	downregulated
Illumina	GSE15222	SLC12A7	Z		several pathway members are reported	4.1783	1.40766	upregulated
Affymetrix	GSE5281	SLC11A2	Z		several pathway members are reported	2.13716	1.96194	upregulated
Affymetrix	GSE5281	RWDD2A	Z		several pathway members are reported	2.77525	0.475175	downregulated
Affymetrix	GSE5281	RTN3	Z		several pathway members are reported	3.98124	0.359648	downregulated
Affymetrix	GSE5281	RPS6KL1	Z		several pathway members are reported	2.24927	0.640541	downregulated
Affymetrix	GSE5281	RPS15	Z		several pathway members are reported	2.71968	0.666124	downregulated
Affymetrix	GSE5281	RPL35A	Z		several pathway members are reported	2.02146	2.09	upregulated
Affymetrix	GSE5281	RPL32	Z		several pathway members are reported	2.15089	0.691612	downregulated
Affymetrix	GSE5281	RPL19	Z		several pathway members are reported	2.0794	0.67771	downregulated
Illumina	GSE15222	RGS3	Z		several pathway members are reported	5.45872	1.39534	upregulated
Affymetrix	GSE5281	REEP5	Z		several pathway members are reported	2.28101	0.486237	downregulated
Illumina	GSE15222	RAD51L1	Z		several pathway members are reported	6.33048	1.42679	upregulated
Affymetrix	GSE5281	PTPRT	Z		several pathway members are reported	2.00421	0.506654	downregulated
Affymetrix	GSE5281	PTPN3	Z		several pathway members are reported	3.24549	0.394097	downregulated
Affymetrix	GSE5281	PTP4A1	Z		several pathway members are reported	2.95661	0.444531	downregulated
Affymetrix	GSE5281	PPIH	Z		several pathway members are reported	2.31258	0.420426	downregulated
Affymetrix	GSE5281	PFDN4	Z		several pathway members are reported	2.19426	0.643502	downregulated
Affymetrix	GSE5281	PFDN2	Z		several pathway members are reported	2.56294	0.556811	downregulated
Illumina	GSE15222	NFKBIA	Z		several pathway members are reported	8.77244	1.51932	upregulated
Illumina	GSE15222	NFKB1	Z		several pathway members are reported	13.1426	1.48818	upregulated
Affymetrix	GSE5281	NDUFV3	Z		several pathway members are reported	2.01157	0.540636	downregulated
Affymetrix	GSE5281	NDUFV2	Z		several pathway members are reported	2.29243	0.482134	downregulated
Affymetrix	GSE5281	NDUFV1	Z		several pathway members are reported	2.17922	0.420812	downregulated
Affymetrix	GSE5281	NDUFS7	Z		several pathway members are reported	2.59037	0.4614	downregulated
Affymetrix	GSE5281	NDUFS6	Z		several pathway members are reported	2.14131	0.540712	downregulated
Affymetrix	GSE5281	NDUFS5 /// RPL10	Z		several pathway members are reported	2.07658	0.486654	downregulated
Affymetrix	GSE5281	NDUFB7	Z		several pathway members are reported	2.21569	0.504784	downregulated
Affymetrix	GSE5281	NDUFB5	Z		several pathway members are reported	2.25787	0.362512	downregulated
Affymetrix	GSE5281	NDUFB10	Z		several pathway members are reported	2.74743	0.515497	downregulated
Affymetrix	GSE5281	NDUFAB1	Z		several pathway members are reported	2.05033	0.37289	downregulated
Affymetrix	GSE5281	NDUFA9	Z		several pathway members are reported	2.53473	0.473735	downregulated
Affymetrix	GSE5281	NDUFA8	Z		several pathway members are reported	2.26103	0.423214	downregulated
Affymetrix	GSE5281	NDUFA7	Z		several pathway members are reported	2.57451	0.298541	downregulated
Affymetrix	GSE5281	NDUFA6	Z		several pathway members are reported	2.82838	0.551209	downregulated
Affymetrix	GSE5281	NDUFA2	Z		several pathway members are reported	2.38114	0.495158	downregulated
Affymetrix	GSE5281	NDFIP1	Z		several pathway members are reported	2.08773	0.478374	downregulated
Affymetrix	GSE5281	NAV3	Z		several pathway members are reported	2.74023	0.459688	downregulated
Affymetrix	GSE5281	LMO3	Z		several pathway members are reported	2.3169	0.609512	downregulated
Affymetrix	GSE5281	KLF4	Z		several pathway members are reported	2.25435	2.7694	upregulated
Illumina	GSE15222	KIF17	Z		several pathway members are reported	6.36535	0.702593	downregulated
Illumina	GSE15222	KIF13B	Z		several pathway members are reported	4.21479	1.34998	upregulated
Affymetrix	GSE5281	IDH3A	Z		several pathway members are reported	2.15699	0.468944	downregulated
Affymetrix	GSE5281	GTF3A	Z		several pathway members are reported	2.88954	0.652532	downregulated
Affymetrix	GSE5281	GTF3A	Z		several pathway members are reported	2.81783	0.587054	downregulated
Affymetrix	GSE5281	GTF2F1	Z		several pathway members are reported	2.88539	0.620375	downregulated
Affymetrix	GSE5281	GTF2B	Z		several pathway members are reported	2.36534	0.459301	downregulated
Affymetrix	GSE5281	GPRASP1	Z		several pathway members are reported	2.02185	0.406449	downregulated
Affymetrix	GSE5281	GNB2	Z		several pathway members are reported	2.20621	0.686021	downregulated
Affymetrix	GSE5281	GABRB3	Z		several pathway members are reported	2.40843	0.706974	downregulated
Affymetrix	GSE5281	GABBR1	Z		several pathway members are reported	2.29406	0.53303	downregulated
Illumina	GSE15222	ELAVL3	Z		several pathway members are reported	5.14302	1.42098	upregulated
Illumina	GSE15222	DUSP19	Z		several pathway members are reported	8.23056	1.61957	upregulated
Affymetrix	GSE5281	DNM1L	Z		several pathway members are reported	2.75778	0.487504	downregulated
Affymetrix	GSE5281	DNM1	Z		several pathway members are reported	2.88947	0.557776	downregulated
Affymetrix	GSE5281	DHX16	Z		several pathway members are reported	2.71354	0.638802	downregulated
Affymetrix	GSE5281	CYB561	Z		several pathway members are reported	3.19651	0.441858	downregulated
Affymetrix	GSE5281	CUEDC2	Z		several pathway members are reported	2.28381	0.507171	downregulated
Affymetrix	GSE5281	COX6B1	Z		several pathway members are reported	2.8195	0.444731	downregulated
Affymetrix	GSE5281	COX4I1	Z		several pathway members are reported	2.04949	0.567709	downregulated
Affymetrix	GSE5281	COPS6	Z		several pathway members are reported	2.35164	0.512244	downregulated
Affymetrix	GSE5281	COPS5	Z		several pathway members are reported	2.23263	0.420347	downregulated
Affymetrix	GSE5281	COPS3	Z		several pathway members are reported	2.58217	0.390861	downregulated
Affymetrix	GSE5281	COMMD9	Z		several pathway members are reported	2.40009	0.538804	downregulated
Affymetrix	GSE5281	COMMD4	Z		several pathway members are reported	2.16441	0.492489	downregulated
Affymetrix	GSE5281	COMMD3	Z		several pathway members are reported	2.13839	0.631763	downregulated
Affymetrix	GSE5281	COMMD1	Z		several pathway members are reported	2.33045	0.527196	downregulated
Affymetrix	GSE5281	CHCHD2	Z		several pathway members are reported	2.06825	0.398516	downregulated
Affymetrix	GSE5281	CDK7	Z		several pathway members are reported	2.34372	0.398789	downregulated
Affymetrix	GSE5281	CDK6	Z		several pathway members are reported	2.2867	2.29544	upregulated
Affymetrix	GSE5281	CDK5	Z		several pathway members are reported	2.66339	0.414151	downregulated
Illumina	GSE15222	CDC5L	Z		several pathway members are reported	5.05606	1.34353	upregulated
Affymetrix	GSE5281	CCT5	Z		several pathway members are reported	2.14529	0.367423	downregulated
Affymetrix	GSE5281	CCT4	Z		several pathway members are reported	2.21166	0.370078	downregulated
Affymetrix	GSE5281	CCT2	Z		several pathway members are reported	2.02953	0.411061	downregulated
Illumina	GSE15222	CACNG3	Z		several pathway members are reported	10.6251	0.614389	downregulated
Illumina	GSE15222	CACNA2D3	Z		several pathway members are reported	4.6589	0.725657	downregulated
Affymetrix	GSE5281	BLVRB	Z		several pathway members are reported	2.55545	0.387594	downregulated
Affymetrix	GSE5281	BAT2D1	Z		several pathway members are reported	2.15241	1.74821	upregulated
Affymetrix	GSE5281	BAT1	Z		several pathway members are reported	2.52848	3.44492	upregulated
Illumina	GSE15222	ARHGAP27	Z		several pathway members are reported	5.88692	1.32826	upregulated
Affymetrix	GSE5281	AP2S1	Z		several pathway members are reported	2.14573	0.538273	downregulated
Affymetrix	GSE5281	AP2M1	Z		several pathway members are reported	2.2263	0.439131	downregulated
Illumina	GSE15222	AP1S3	Z		several pathway members are reported	6.81643	1.79334	upregulated
Affymetrix	GSE5281	ANAPC7	Z		several pathway members are reported	2.03486	0.65966	downregulated
Affymetrix	GSE5281	ANAPC5	Z		several pathway members are reported	2.33797	0.472874	downregulated
Affymetrix	GSE5281	ANAPC13	Z		several pathway members are reported	2.20047	0.490452	downregulated
Affymetrix	GSE5281	ANAPC10 /// ANAPC10P	Z		several pathway members are reported	2.05476	0.532554	downregulated
Illumina	GSE15222	ACTR10	Z		several pathway members are reported	6.50006	0.72594	downregulated
Affymetrix	GSE5281	ACTN2	Z		several pathway members are reported	2.62825	0.286239	downregulated
Affymetrix	GSE5281	ACACA	Z		several pathway members are reported	2.44983	0.559703	downregulated
Illumina	GSE15222	PHB				8.42153	1.33987	upregulated
Affymetrix	GSE5281	PHB				2.33943	0.397424	downregulated
Affymetrix	GSE5281	RHOQ				2.01176	2.01547	upregulated
Illumina	GSE15222	RHOG				4.3637	1.36479	upregulated
Affymetrix	GSE5281	MAP6				2.02408	1.65439	upregulated
Affymetrix	GSE5281	MAP6				3.68101	0.431641	downregulated
Illumina	GSE15222	HEXIM1				8.41216	1.33661	upregulated
Affymetrix	GSE5281	HEXIM1				2.2638	0.352303	downregulated
Affymetrix	GSE5281	ZWINT				2.01634	0.506397	downregulated
Illumina	GSE15222	ZNFN1A4				6.86416	1.46481	upregulated
Affymetrix	GSE5281	ZNF839				2.34827	0.576601	downregulated
Affymetrix	GSE5281	ZNF706				2.80265	0.523162	downregulated
Illumina	GSE15222	ZNF665				9.32306	1.81873	upregulated
Illumina	GSE15222	ZNF621				6.16752	1.38002	upregulated
Affymetrix	GSE5281	ZNF593				2.19539	0.566446	downregulated
Illumina	GSE15222	ZNF587				7.16802	1.79403	upregulated
Illumina	GSE15222	ZNF585A				4.63085	1.444	upregulated
Affymetrix	GSE5281	ZNF584				2.25975	0.542009	downregulated
Illumina	GSE15222	ZNF577				7.42877	1.66313	upregulated
Affymetrix	GSE5281	ZNF57				2.25081	0.453923	downregulated
Affymetrix	GSE5281	ZNF566				2.10373	1.99306	upregulated
Illumina	GSE15222	ZNF562				6.92262	1.63275	upregulated
Illumina	GSE15222	ZNF554				6.79227	1.74563	upregulated
Illumina	GSE15222	ZNF549				6.73256	1.51515	upregulated
Affymetrix	GSE5281	ZNF544				2.27531	0.641031	downregulated
Illumina	GSE15222	ZNF542				5.52127	1.43602	upregulated
Illumina	GSE15222	ZNF526				5.84937	1.62688	upregulated
Illumina	GSE15222	ZNF524				6.24454	1.33933	upregulated
Illumina	GSE15222	ZNF480				6.06519	1.34251	upregulated
Illumina	GSE15222	ZNF462				6.83035	1.6241	upregulated
Illumina	GSE15222	ZNF454				8.39576	1.84829	upregulated
Affymetrix	GSE5281	ZNF449				2.06625	0.600076	downregulated
Illumina	GSE15222	ZNF440				7.17933	1.75979	upregulated
Illumina	GSE15222	ZNF430				8.36181	1.72601	upregulated
Affymetrix	GSE5281	ZNF420				2.65977	0.573734	downregulated
Illumina	GSE15222	ZNF417				4.52028	1.33441	upregulated
Affymetrix	GSE5281	ZNF415				2.5371	0.486785	downregulated
Illumina	GSE15222	ZNF395				7.30805	1.55604	upregulated
Illumina	GSE15222	ZNF3				4.30598	1.33907	upregulated
Illumina	GSE15222	ZNF271				9.57947	1.33658	upregulated
Illumina	GSE15222	ZNF264				10.7235	2.07369	upregulated
Affymetrix	GSE5281	ZNF263				2.43926	0.61023	downregulated
Affymetrix	GSE5281	ZNF26				2.42889	0.600166	downregulated
Illumina	GSE15222	ZNF25				6.45565	0.734998	downregulated
Illumina	GSE15222	ZNF22				7.1002	1.66613	upregulated
Illumina	GSE15222	ZNF184				5.67784	0.733149	downregulated
Illumina	GSE15222	ZNF161				8.88512	1.63801	upregulated
Illumina	GSE15222	ZNF160				6.20328	1.54136	upregulated
Illumina	GSE15222	ZNF148				7.25965	1.55058	upregulated
Illumina	GSE15222	ZNF14				5.18401	1.49111	upregulated
Illumina	GSE15222	ZNF136				7.88387	1.73913	upregulated
Affymetrix	GSE5281	ZNF133				2.18303	0.565798	downregulated
Illumina	GSE15222	ZMYND10				4.62539	1.53789	upregulated
Affymetrix	GSE5281	ZMAT2				2.31989	0.520528	downregulated
Illumina	GSE15222	ZHX3				10.7547	1.41052	upregulated
Affymetrix	GSE5281	ZFP36L1				2.43336	3.66972	upregulated
Affymetrix	GSE5281	ZFHX3				2.08648	2.10141	upregulated
Affymetrix	GSE5281	ZFC3H1				2.57258	0.704456	downregulated
Affymetrix	GSE5281	ZFAND2A				2.46684	0.585594	downregulated
Illumina	GSE15222	ZDHHC8				8.14231	1.39762	upregulated
Affymetrix	GSE5281	ZCCHC24				2.08772	3.08653	upregulated
Affymetrix	GSE5281	ZCCHC17				2.62162	0.447703	downregulated
Affymetrix	GSE5281	ZC3H14				2.39752	0.500484	downregulated
Affymetrix	GSE5281	ZC3H11A				2.61065	2.8884	upregulated
Illumina	GSE15222	ZBTB7A				4.27538	1.92786	upregulated
Illumina	GSE15222	ZBTB5				9.48034	1.32505	upregulated
Affymetrix	GSE5281	ZBED5				2.72174	0.588056	downregulated
Illumina	GSE15222	YY1				5.72401	1.45399	upregulated
Affymetrix	GSE5281	YJEFN3				2.02916	0.585991	downregulated
Affymetrix	GSE5281	YARS2				2.47833	0.523556	downregulated
Illumina	GSE15222	WWC3				8.35039	1.47838	upregulated
Illumina	GSE15222	WNT10B				12.8972	0.571736	downregulated
Affymetrix	GSE5281	WNK1				2.26351	2.42974	upregulated
Illumina	GSE15222	WIG1				5.30856	1.36	upregulated
Illumina	GSE15222	WHSC2				7.55301	1.35459	upregulated
Illumina	GSE15222	WBSCR18				5.06174	1.62113	upregulated
Illumina	GSE15222	WASF1				6.13282	0.613287	downregulated
Affymetrix	GSE5281	WARS				2.65267	0.480068	downregulated
Affymetrix	GSE5281	VTA1				2.2448	0.502362	downregulated
Affymetrix	GSE5281	VPS8				2.14609	0.522444	downregulated
Illumina	GSE15222	VMP				9.16947	0.683573	downregulated
Illumina	GSE15222	VIP				8.40913	0.53494	downregulated
Affymetrix	GSE5281	VGLL4				2.37481	1.45002	upregulated
Affymetrix	GSE5281	VDAC2				2.01972	0.440709	downregulated
Illumina	GSE15222	VASP				6.86214	1.46801	upregulated
Affymetrix	GSE5281	USMG5				2.08494	0.521526	downregulated
Affymetrix	GSE5281	UROS				2.23585	0.580856	downregulated
Affymetrix	GSE5281	UQCRC2				2.04399	0.436317	downregulated
Affymetrix	GSE5281	UNQ1887				2.19401	2.81439	upregulated
Affymetrix	GSE5281	UNC13A				2.48184	0.458312	downregulated
Affymetrix	GSE5281	UGP2				2.11455	0.446138	downregulated
Illumina	GSE15222	UGCGL2				11.0389	0.686207	downregulated
Illumina	GSE15222	UGCG				5.03392	1.40077	upregulated
Affymetrix	GSE5281	UCRC				2.11206	0.484479	downregulated
Affymetrix	GSE5281	UBXN2A				2.07876	1.75975	upregulated
Illumina	GSE15222	UBXD4				4.01709	1.4048	upregulated
Affymetrix	GSE5281	UBN1				2.10357	1.54568	upregulated
Illumina	GSE15222	UBLCP1				8.54611	0.690848	downregulated
Affymetrix	GSE5281	UBFD1				2.09527	0.569137	downregulated
Affymetrix	GSE5281	UBA52				2.16527	0.629348	downregulated
Affymetrix	GSE5281	TXN				2.62601	0.430728	downregulated
Affymetrix	GSE5281	TTLL1				2.28807	0.504981	downregulated
Illumina	GSE15222	TTF2				7.79173	1.60789	upregulated
Affymetrix	GSE5281	TTC9C				2.31271	0.515598	downregulated
Affymetrix	GSE5281	TTBK2				2.05355	1.76923	upregulated
Affymetrix	GSE5281	TSSC1				2.00196	0.544794	downregulated
Affymetrix	GSE5281	TSR2				2.4249	0.672841	downregulated
Illumina	GSE15222	TSPYL5				5.26753	0.716329	downregulated
Illumina	GSE15222	TSPAN7				6.4971	0.73127	downregulated
Illumina	GSE15222	TSPAN13				4.98326	0.613985	downregulated
Affymetrix	GSE5281	TSG101				2.21631	0.473017	downregulated
Illumina	GSE15222	TSC22D3				5.87562	1.33582	upregulated
Affymetrix	GSE5281	TSC22D2				2.12439	1.91004	upregulated
Affymetrix	GSE5281	TRO				2.3091	0.625381	downregulated
Affymetrix	GSE5281	TRMT5				2.07385	0.547149	downregulated
Affymetrix	GSE5281	TRIP12				2.11251	0.530467	downregulated
Illumina	GSE15222	TRIP10				8.89499	1.92665	upregulated
Illumina	GSE15222	TRIM58				6.3774	1.50431	upregulated
Illumina	GSE15222	TRIM56				5.99072	1.59062	upregulated
Illumina	GSE15222	TRIM50C				4.43841	1.51326	upregulated
Affymetrix	GSE5281	TRIM44				2.0295	0.644798	downregulated
Affymetrix	GSE5281	TRIM37				2.28574	0.463785	downregulated
Affymetrix	GSE5281	TRIAP1				2.09756	0.66878	downregulated
Illumina	GSE15222	TRIAD3				7.49424	1.43113	upregulated
Affymetrix	GSE5281	TRAPPC5				3.39245	0.521619	downregulated
Affymetrix	GSE5281	TRAPPC2L				2.34702	0.510967	downregulated
Affymetrix	GSE5281	TRAP1				2.25338	0.530325	downregulated
Affymetrix	GSE5281	TPRG1L				2.16959	0.499537	downregulated
Affymetrix	GSE5281	TPP2				2.04125	0.640498	downregulated
Affymetrix	GSE5281	TPI1				2.35717	0.4694	downregulated
Affymetrix	GSE5281	TOMM70A				2.9839	0.403906	downregulated
Affymetrix	GSE5281	TOMM22				2.77567	0.379045	downregulated
Illumina	GSE15222	TOMM20				6.08218	0.665826	downregulated
Affymetrix	GSE5281	TOLLIP				2.45753	0.566054	downregulated
Illumina	GSE15222	TNXB				6.21092	1.67851	upregulated
Illumina	GSE15222	TNS3				4.0616	1.40154	upregulated
Illumina	GSE15222	TNRC6A				6.82932	1.31471	upregulated
Affymetrix	GSE5281	TNNI3K				2.03948	0.373765	downregulated
Affymetrix	GSE5281	TMED4				2.30811	0.60184	downregulated
Affymetrix	GSE5281	TMCO6				2.04108	0.54205	downregulated
Illumina	GSE15222	TMBIM4				8.23098	1.65356	upregulated
Affymetrix	GSE5281	TM7SF2				2.05287	0.436933	downregulated
Affymetrix	GSE5281	TM2D3				2.02354	0.453453	downregulated
Affymetrix	GSE5281	TM2D2				2.04309	0.447699	downregulated
Illumina	GSE15222	TM2D1				5.91531	0.747636	downregulated
Illumina	GSE15222	TJP2				4.64403	1.52625	upregulated
Affymetrix	GSE5281	THYN1				2.33563	0.503664	downregulated
Affymetrix	GSE5281	THUMPD3				2.16479	0.454491	downregulated
Affymetrix	GSE5281	THRA				2.22892	2.9965	upregulated
Illumina	GSE15222	THEM4				8.84775	1.73636	upregulated
Affymetrix	GSE5281	THEM2				2.08691	0.622378	downregulated
Illumina	GSE15222	THEDC1				8.49408	1.66587	upregulated
Affymetrix	GSE5281	TH1L				2.1889	0.66101	downregulated
Affymetrix	GSE5281	TFEB				2.11158	3.07205	upregulated
Affymetrix	GSE5281	TFB1M				2.07733	0.656696	downregulated
Affymetrix	GSE5281	TERF2IP				2.52858	0.444853	downregulated
Illumina	GSE15222	TEP1				8.59274	1.78522	upregulated
Illumina	GSE15222	TEAD2				6.34218	1.71028	upregulated
Affymetrix	GSE5281	TCP11L1				2.02806	0.422079	downregulated
Illumina	GSE15222	TCIRG1				4.02337	1.43719	upregulated
Illumina	GSE15222	TCF3				10.8699	1.49042	upregulated
Affymetrix	GSE5281	TCF25				2.47322	0.547065	downregulated
Illumina	GSE15222	TCERG1L				4.01365	0.745539	downregulated
Affymetrix	GSE5281	TCEB2				2.11014	0.531831	downregulated
Affymetrix	GSE5281	TCEA2				2.12698	0.455759	downregulated
Affymetrix	GSE5281	tcag7.1177				2.65079	0.639746	downregulated
Illumina	GSE15222	TBRG1				6.28042	1.78682	upregulated
Illumina	GSE15222	TBL1XR1				4.41822	1.49869	upregulated
Illumina	GSE15222	TBL1X				4.93053	1.62835	upregulated
Illumina	GSE15222	TBC1D7				6.01878	0.741076	downregulated
Illumina	GSE15222	TBC1D2B				7.60201	1.36255	upregulated
Affymetrix	GSE5281	TBC1D19				2.08889	0.338443	downregulated
Illumina	GSE15222	TARBP2				5.88084	1.83937	upregulated
Illumina	GSE15222	TARBP1				9.39283	0.668924	downregulated
Illumina	GSE15222	TAOK1				4.60525	1.38025	upregulated
Affymetrix	GSE5281	TAGLN3				2.30965	0.415905	downregulated
Affymetrix	GSE5281	TAF9				2.53229	0.459338	downregulated
Affymetrix	GSE5281	TAF1D				2.02611	1.81468	upregulated
Affymetrix	GSE5281	TAF15				2.04582	2.01929	upregulated
Illumina	GSE15222	SYP				8.17134	0.678026	downregulated
Affymetrix	GSE5281	SYMPK				2.16885	2.03292	upregulated
Illumina	GSE15222	SYAP1				6.63711	1.55495	upregulated
Illumina	GSE15222	SUV420H2				4.49341	1.37389	upregulated
Illumina	GSE15222	SUV420H1				7.65017	1.45006	upregulated
Affymetrix	GSE5281	SUV420H1				2.13087	0.46744	downregulated
Illumina	GSE15222	SUV39H2				4.95224	1.4227	upregulated
Affymetrix	GSE5281	SUSD4				2.16541	0.429132	downregulated
Affymetrix	GSE5281	SURF2				2.02701	0.418328	downregulated
Affymetrix	GSE5281	SUPV3L1				2.936	0.541281	downregulated
Affymetrix	GSE5281	SUPT7L				3.19926	0.503087	downregulated
Affymetrix	GSE5281	SUPT16H				2.46111	0.653334	downregulated
Affymetrix	GSE5281	SUMO1				2.18865	0.449163	downregulated
Affymetrix	GSE5281	SULT4A1				2.50277	0.378426	downregulated
Illumina	GSE15222	SUGT1				5.25625	1.31269	upregulated
Illumina	GSE15222	SUCLA2				4.58259	0.714716	downregulated
Illumina	GSE15222	SUB1				7.76908	0.682265	downregulated
Illumina	GSE15222	STXBP5				7.0759	0.697582	downregulated
Affymetrix	GSE5281	STXBP1				2.01161	0.538957	downregulated
Affymetrix	GSE5281	STX8				2.92031	0.424134	downregulated
Illumina	GSE15222	STX1A				9.12551	0.739481	downregulated
Affymetrix	GSE5281	STX18				2.32509	0.59876	downregulated
Affymetrix	GSE5281	STX12				2.29359	0.571793	downregulated
Illumina	GSE15222	STON1				4.83981	1.73224	upregulated
Illumina	GSE15222	STK40				6.44803	1.37482	upregulated
Illumina	GSE15222	STK38				8.55593	1.43248	upregulated
Illumina	GSE15222	STK11				5.87446	1.41445	upregulated
Affymetrix	GSE5281	STEAP2				2.33265	0.444978	downregulated
Illumina	GSE15222	STAT5A				6.86354	1.51143	upregulated
Illumina	GSE15222	STAT4				7.66347	0.622576	downregulated
Illumina	GSE15222	STARD10				7.87582	1.43076	upregulated
Affymetrix	GSE5281	STAR				2.00015	0.489613	downregulated
Illumina	GSE15222	STAMBPL1				5.09573	0.729914	downregulated
Illumina	GSE15222	ST3GAL1				5.23521	1.31784	upregulated
Illumina	GSE15222	SST				9.10103	0.33617	downregulated
Affymetrix	GSE5281	SSH1				2.14479	1.41437	upregulated
Affymetrix	GSE5281	SSBP2				2.31997	0.506754	downregulated
Affymetrix	GSE5281	SRrp35				2.2172	0.625009	downregulated
Affymetrix	GSE5281	SRRM2				2.36746	3.27918	upregulated
Illumina	GSE15222	SRP72				4.51657	1.575	upregulated
Affymetrix	GSE5281	SRP54				2.39206	0.443991	downregulated
Illumina	GSE15222	SRGAP1				9.88818	2.0858	upregulated
Affymetrix	GSE5281	SRD5A3				2.50899	0.479336	downregulated
Affymetrix	GSE5281	SRD5A1				2.435	0.514758	downregulated
Affymetrix	GSE5281	SPOCK1				2.1028	0.434118	downregulated
Affymetrix	GSE5281	SPINT2				2.47943	0.524478	downregulated
Affymetrix	GSE5281	SPIN3				2.52693	0.590405	downregulated
Affymetrix	GSE5281	SPHKAP				2.08935	0.357164	downregulated
Affymetrix	GSE5281	SPG7				2.72025	2.34019	upregulated
Illumina	GSE15222	SPEN				6.86533	1.35077	upregulated
Affymetrix	GSE5281	SPATS2				3.21704	0.593288	downregulated
Illumina	GSE15222	SPARCL1				7.52587	0.693729	downregulated
Illumina	GSE15222	SPARC				4.6807	1.43519	upregulated
Illumina	GSE15222	SPAG9				5.53702	1.34465	upregulated
Illumina	GSE15222	SP1				5.19461	1.59225	upregulated
Affymetrix	GSE5281	SOX9				2.08402	2.36949	upregulated
Affymetrix	GSE5281	SOD1				2.0894	0.460109	downregulated
Illumina	GSE15222	SNX6				4.15715	1.34922	upregulated
Illumina	GSE15222	SNX10				9.56195	0.639203	downregulated
Affymetrix	GSE5281	SNRNP25				2.00081	0.502777	downregulated
Affymetrix	GSE5281	SND1				2.13486	0.650362	downregulated
Affymetrix	GSE5281	SNAP25				2.21893	0.210929	downregulated
Affymetrix	GSE5281	SMYD5				2.17677	0.55424	downregulated
Affymetrix	GSE5281	SMYD3				2.17185	0.386708	downregulated
Illumina	GSE15222	SMYD2				6.34268	0.672404	downregulated
Affymetrix	GSE5281	SMURF2				2.26534	1.96769	upregulated
Illumina	GSE15222	SMG5				6.86603	1.34355	upregulated
Affymetrix	GSE5281	SMC3				2.62376	2.46217	upregulated
Illumina	GSE15222	SMAD5				6.52874	1.81577	upregulated
Illumina	GSE15222	SLITRK5				4.13111	0.74896	downregulated
Illumina	GSE15222	SLITRK1				7.53834	0.627642	downregulated
Illumina	GSE15222	SLCO4A1				6.13673	1.8041	upregulated
Illumina	GSE15222	SLCO3A1				7.32127	1.6662	upregulated
Illumina	GSE15222	SIX5				4.10191	1.44942	upregulated
Illumina	GSE15222	SIRT7				4.7426	1.44374	upregulated
Illumina	GSE15222	SIPA1L1				4.42476	1.3122	upregulated
Illumina	GSE15222	SHANK2				5.49388	0.724366	downregulated
Affymetrix	GSE5281	SH3KBP1				2.54503	0.572811	downregulated
Affymetrix	GSE5281	SH3BGRL2				2.02058	0.489854	downregulated
Affymetrix	GSE5281	SGSM2				2.07544	1.90721	upregulated
Affymetrix	GSE5281	SGPP2				2.14133	0.349893	downregulated
Illumina	GSE15222	SGNE1				6.98067	0.676496	downregulated
Illumina	GSE15222	SGK3				9.07092	1.9734	upregulated
Illumina	GSE15222	SGIP1				11.96	0.653109	downregulated
Affymetrix	GSE5281	SF3B5				2.83881	0.448502	downregulated
Affymetrix	GSE5281	SEZ6L				2.10951	0.563479	downregulated
Illumina	GSE15222	SERTAD1				4.07165	1.47339	upregulated
Affymetrix	GSE5281	SEPTIN-8				3.52116	0.472089	downregulated
Illumina	GSE15222	SEMA3E				6.46604	1.50459	upregulated
Affymetrix	GSE5281	SELI				2.06986	0.404825	downregulated
Illumina	GSE15222	SEH1L				7.62994	0.691844	downregulated
Affymetrix	GSE5281	SEC22C				2.13588	2.02143	upregulated
Affymetrix	GSE5281	SEC14L1				2.12399	1.83524	upregulated
Affymetrix	GSE5281	SDHB				2.13053	0.352986	downregulated
Affymetrix	GSE5281	SDC3				2.07634	0.563635	downregulated
Illumina	GSE15222	SCOC				7.40736	0.680572	downregulated
Affymetrix	GSE5281	SCN3B				2.48617	0.38158	downregulated
Affymetrix	GSE5281	SCN2B				2.60934	0.326235	downregulated
Illumina	GSE15222	SCN11A				9.43828	1.86247	upregulated
Affymetrix	GSE5281	SCG5				2.2282	0.426668	downregulated
Illumina	GSE15222	SCG3				10.4769	0.605005	downregulated
Illumina	GSE15222	SCG2				8.56673	0.560555	downregulated
Affymetrix	GSE5281	SCCPDH				2.416	0.325745	downregulated
Illumina	GSE15222	SCAMP2				4.33508	1.32507	upregulated
Illumina	GSE15222	SC5DL				5.94909	0.72318	downregulated
Illumina	GSE15222	SATB2				6.29892	0.675825	downregulated
Illumina	GSE15222	SASH1				7.15839	1.64467	upregulated
Affymetrix	GSE5281	SARS				2.61461	0.357294	downregulated
Affymetrix	GSE5281	SAP18				2.37849	0.33766	downregulated
Affymetrix	GSE5281	SAMM50				2.67125	0.46222	downregulated
Illumina	GSE15222	SAMD1				5.73421	1.48962	upregulated
Illumina	GSE15222	SAFB2				6.73833	1.31555	upregulated
Illumina	GSE15222	S100A6				5.73891	1.33122	upregulated
Affymetrix	GSE5281	RYK				2.49652	0.470743	downregulated
Illumina	GSE15222	RYBP				6.28626	1.48091	upregulated
Affymetrix	GSE5281	RUVBL2				2.00821	0.496301	downregulated
Affymetrix	GSE5281	RUVBL1				2.57637	0.444921	downregulated
Illumina	GSE15222	RUNDC1				7.42278	0.748963	downregulated
Affymetrix	GSE5281	RUFY3				2.26556	0.327809	downregulated
Illumina	GSE15222	RTN4IP1				9.4527	0.716284	downregulated
Affymetrix	GSE5281	RTN4IP1				2.58217	0.303658	downregulated
Affymetrix	GSE5281	RSPH10B2				2.9946	0.578243	downregulated
Illumina	GSE15222	RRAGB				6.66798	0.699212	downregulated
Affymetrix	GSE5281	RRAGA				2.3401	0.418943	downregulated
Affymetrix	GSE5281	RPA3				2.29982	0.249018	downregulated
Affymetrix	GSE5281	RPA1				2.02783	0.457009	downregulated
Affymetrix	GSE5281	RP11-756A22.3				2.00013	0.618552	downregulated
Affymetrix	GSE5281	ROMO1				2.68178	0.454188	downregulated
Affymetrix	GSE5281	ROD1				2.04698	1.88996	upregulated
Illumina	GSE15222	RNPEPL1				4.90359	1.3534	upregulated
Affymetrix	GSE5281	RNPC3				2.28556	2.02239	upregulated
Affymetrix	GSE5281	RNMT				2.36333	0.538665	downregulated
Illumina	GSE15222	RIS1				7.74847	0.659758	downregulated
Affymetrix	GSE5281	RIMS1				2.29807	0.508901	downregulated
Illumina	GSE15222	RICS				5.87486	0.741422	downregulated
Illumina	GSE15222	RHOBTB3				5.29173	1.45815	upregulated
Affymetrix	GSE5281	RHBDD2				2.03169	0.591412	downregulated
Illumina	GSE15222	RFX1				7.33352	1.568	upregulated
Affymetrix	GSE5281	REPS1				2.23538	0.481694	downregulated
Illumina	GSE15222	RELA				9.34309	1.46042	upregulated
Affymetrix	GSE5281	RDBP				2.1519	0.52895	downregulated
Illumina	GSE15222	RBPMS2				5.36944	1.5048	upregulated
Illumina	GSE15222	RBP4				7.83578	0.527514	downregulated
Affymetrix	GSE5281	RBMX				2.34154	0.371732	downregulated
Illumina	GSE15222	RBBP5				8.6396	1.72637	upregulated
Affymetrix	GSE5281	RASSF4				2.11193	2.43971	upregulated
Illumina	GSE15222	RASSF1				5.8819	1.31817	upregulated
Illumina	GSE15222	RASL12				4.12824	1.6436	upregulated
Illumina	GSE15222	RASL11B				4.82037	0.740925	downregulated
Illumina	GSE15222	RASEF				4.54963	2.09704	upregulated
Illumina	GSE15222	RASAL1				6.98782	0.671063	downregulated
Illumina	GSE15222	RAPGEF4				8.67966	0.622908	downregulated
Illumina	GSE15222	RAPGEF3				4.22308	1.54615	upregulated
Affymetrix	GSE5281	RANBP10				2.34618	0.644211	downregulated
Affymetrix	GSE5281	RAN				2.20757	0.342376	downregulated
Affymetrix	GSE5281	RALBP1				2.20026	1.5958	upregulated
Illumina	GSE15222	RAI14				4.95337	1.55604	upregulated
Affymetrix	GSE5281	RAC1				2.4957	0.544727	downregulated
Illumina	GSE15222	R3HDM1				6.31437	0.638995	downregulated
Illumina	GSE15222	QTRTD1				6.08721	1.39276	upregulated
Illumina	GSE15222	PYGM				4.56372	1.31855	upregulated
Illumina	GSE15222	PYCRL				4.81163	0.728524	downregulated
Affymetrix	GSE5281	PWP1				2.26619	0.59935	downregulated
Illumina	GSE15222	PURA				5.06543	1.54343	upregulated
Illumina	GSE15222	PTTG1IP				5.4494	1.34644	upregulated
Affymetrix	GSE5281	PTRH2				2.66669	0.461506	downregulated
Affymetrix	GSE5281	PTMAP7				2.85898	2.08303	upregulated
Illumina	GSE15222	PTHR2				5.5806	0.683401	downregulated
Illumina	GSE15222	PTHR1				4.14882	1.52128	upregulated
Illumina	GSE15222	PTD004				7.44262	0.736277	downregulated
Illumina	GSE15222	PTBP1				9.28992	1.43493	upregulated
Affymetrix	GSE5281	PTAR1				2.55365	2.98092	upregulated
Affymetrix	GSE5281	psiTPTE22				2.04933	2.00912	upregulated
Affymetrix	GSE5281	PSIP1				2.58282	0.517292	downregulated
Illumina	GSE15222	PSF1				4.37631	1.52921	upregulated
Affymetrix	GSE5281	PRUNE2				2.25989	0.56761	downregulated
Affymetrix	GSE5281	PRSS3				2.10505	0.542631	downregulated
Affymetrix	GSE5281	PRR11				2.42794	2.33403	upregulated
Illumina	GSE15222	PRPS2				4.46953	0.690469	downregulated
Affymetrix	GSE5281	PRPF6				2.35892	0.517256	downregulated
Illumina	GSE15222	PRMT8				9.26261	0.644423	downregulated
Affymetrix	GSE5281	PRMT7				2.05008	0.524329	downregulated
Illumina	GSE15222	PRKY				7.65913	1.72892	upregulated
Illumina	GSE15222	PRKX				7.58696	1.59761	upregulated
Illumina	GSE15222	PRKD2				5.93814	1.42539	upregulated
Affymetrix	GSE5281	PRKCZ				2.81042	0.478277	downregulated
Illumina	GSE15222	PRKCG				9.58838	0.56119	downregulated
Illumina	GSE15222	PRKCD				4.94523	0.744081	downregulated
Affymetrix	GSE5281	PRKCB				2.1422	0.365078	downregulated
Illumina	GSE15222	PRKAR2B				4.41791	0.688172	downregulated
Illumina	GSE15222	PRKAR1B				4.60785	0.725352	downregulated
Illumina	GSE15222	PRKAG1				7.20124	0.735718	downregulated
Affymetrix	GSE5281	PREP				2.16066	0.452747	downregulated
Illumina	GSE15222	PRELP				4.88465	1.78598	upregulated
Affymetrix	GSE5281	PRDM2				3.16014	0.433643	downregulated
Affymetrix	GSE5281	PQBP1				2.25903	0.55294	downregulated
Affymetrix	GSE5281	PPT1				2.15908	0.476364	downregulated
Affymetrix	GSE5281	PPEF1				2.08846	0.400352	downregulated
Illumina	GSE15222	PP2447				4.39633	1.53544	upregulated
Illumina	GSE15222	POU2F1				6.27599	1.58928	upregulated
Illumina	GSE15222	POMT2				8.48903	1.43224	upregulated
Affymetrix	GSE5281	POM121 /// POM121C				2.17753	1.49633	upregulated
Illumina	GSE15222	POGK				7.51985	1.32392	upregulated
Affymetrix	GSE5281	PODXL2				2.14847	0.465947	downregulated
Illumina	GSE15222	PODN				4.55413	1.49078	upregulated
Affymetrix	GSE5281	PNMAL1				2.17055	0.375232	downregulated
Illumina	GSE15222	PNMA2				7.41068	0.662047	downregulated
Illumina	GSE15222	PNCK				7.70558	0.725224	downregulated
Affymetrix	GSE5281	PMPCA				2.00841	0.568787	downregulated
Affymetrix	GSE5281	PMP2				2.77645	3.25665	upregulated
Affymetrix	GSE5281	PM20D2				2.51228	1.63691	upregulated
Illumina	GSE15222	PLXNB1				5.69877	1.46501	upregulated
Illumina	GSE15222	PLXDC2				4.91386	1.54073	upregulated
Illumina	GSE15222	PLK2				7.00348	0.58661	downregulated
Illumina	GSE15222	PLEKHB2				4.15209	1.47171	upregulated
Illumina	GSE15222	PLEC1				7.23822	1.38086	upregulated
Affymetrix	GSE5281	PITRM1				3.6839	0.517205	downregulated
Affymetrix	GSE5281	PITPNB				2.1828	0.608338	downregulated
Affymetrix	GSE5281	PITPNA				2.10748	0.568638	downregulated
Affymetrix	GSE5281	PIN1				2.08715	0.511393	downregulated
Illumina	GSE15222	PIAS4				7.85254	1.86977	upregulated
Affymetrix	GSE5281	PIAS2				2.15482	0.499641	downregulated
Affymetrix	GSE5281	PI4KA				2.78144	0.429876	downregulated
Affymetrix	GSE5281	PHLPPL				2.09153	0.564087	downregulated
Illumina	GSE15222	PHKA2				7.3023	1.53352	upregulated
Illumina	GSE15222	PHF21A				8.97495	1.38995	upregulated
Illumina	GSE15222	PHF2				5.55331	1.42473	upregulated
Illumina	GSE15222	PHF16				5.50072	1.3281	upregulated
Illumina	GSE15222	PHF10				5.94291	1.80193	upregulated
Illumina	GSE15222	PHCA				6.09861	1.53381	upregulated
Affymetrix	GSE5281	PHB2				2.41568	0.549549	downregulated
Illumina	GSE15222	PGRMC1				5.08091	0.699539	downregulated
Affymetrix	GSE5281	PGK1				2.24173	0.42883	downregulated
Illumina	GSE15222	PGCP				5.97886	1.32493	upregulated
Affymetrix	GSE5281	PFN2				2.03412	0.423671	downregulated
Affymetrix	GSE5281	PFKM				2.9124	0.37076	downregulated
Illumina	GSE15222	PEX11B				7.04872	0.750054	downregulated
Illumina	GSE15222	PER1				6.42277	1.35179	upregulated
Affymetrix	GSE5281	PEF1				2.02729	0.598862	downregulated
Affymetrix	GSE5281	PDZD11				2.60951	0.492082	downregulated
Illumina	GSE15222	PDPR				6.55057	1.48623	upregulated
Illumina	GSE15222	PDPK1				5.95501	1.45934	upregulated
Illumina	GSE15222	PDLIM5				8.26971	1.59487	upregulated
Illumina	GSE15222	PDIA4				4.81492	1.43542	upregulated
Affymetrix	GSE5281	PDHB				2.61351	0.437518	downregulated
Affymetrix	GSE5281	PDHA1				2.86948	0.602471	downregulated
Illumina	GSE15222	PDGFRB				4.09486	1.36036	upregulated
Affymetrix	GSE5281	PDE4C				2.50314	2.12679	upregulated
Illumina	GSE15222	PDE2A				5.38037	0.739558	downregulated
Illumina	GSE15222	PDE1A				5.06465	0.698523	downregulated
Illumina	GSE15222	PDCD7				4.73679	1.51169	upregulated
Affymetrix	GSE5281	PDCD6IP				2.12592	0.584533	downregulated
Affymetrix	GSE5281	PDCD6				2.34163	2.52251	upregulated
Affymetrix	GSE5281	PCYOX1L				3.13196	0.398832	downregulated
Illumina	GSE15222	PCYOX1				5.49519	1.63714	upregulated
Illumina	GSE15222	PCSK1				4.78663	0.555262	downregulated
Illumina	GSE15222	PCOLCE				5.61831	1.86975	upregulated
Illumina	GSE15222	PCF11				6.00386	1.41928	upregulated
Affymetrix	GSE5281	PCBP2				2.17467	1.67993	upregulated
Affymetrix	GSE5281	PCBP2				2.2659	0.54951	downregulated
Illumina	GSE15222	PBOV1				9.40304	1.88246	upregulated
Illumina	GSE15222	PAX6				4.56148	1.83667	upregulated
Affymetrix	GSE5281	PARP2				2.01661	0.460265	downregulated
Affymetrix	GSE5281	PARP1				2.08788	0.593916	downregulated
Affymetrix	GSE5281	PARK7				2.31969	0.554972	downregulated
Illumina	GSE15222	PAPOLA				4.30477	1.31628	upregulated
Illumina	GSE15222	PAPD1				4.76167	1.43348	upregulated
Affymetrix	GSE5281	PAPD1				2.34757	0.235832	downregulated
Affymetrix	GSE5281	PAM				2.19801	0.474501	downregulated
Affymetrix	GSE5281	PAIP2				2.15074	0.415453	downregulated
Illumina	GSE15222	PAFAH2				5.43423	1.79794	upregulated
Illumina	GSE15222	PACSIN1				10.3354	0.741851	downregulated
Affymetrix	GSE5281	PACS2				2.25748	1.79464	upregulated
Illumina	GSE15222	PABPC1				4.2669	1.33648	upregulated
Affymetrix	GSE5281	P4HTM				2.89066	0.41672	downregulated
Affymetrix	GSE5281	P2RX5				2.51891	0.551532	downregulated
Illumina	GSE15222	OXCT1				7.24952	0.679388	downregulated
Illumina	GSE15222	OVOL2				4.1358	1.3573	upregulated
Affymetrix	GSE5281	OSTF1				2.11344	0.437331	downregulated
Affymetrix	GSE5281	OSGEP				2.05968	0.701141	downregulated
Affymetrix	GSE5281	ORC5L				2.45151	0.438643	downregulated
Affymetrix	GSE5281	ORC3L				2.40403	0.476034	downregulated
Affymetrix	GSE5281	ORAI2				2.15847	1.73037	upregulated
Affymetrix	GSE5281	OPTN				2.92237	0.515854	downregulated
Illumina	GSE15222	OPA1				9.39056	0.682404	downregulated
Affymetrix	GSE5281	OLFM1				2.19413	0.507717	downregulated
Affymetrix	GSE5281	OCIAD2				2.49672	0.450884	downregulated
Affymetrix	GSE5281	OCIAD1				2.44946	0.2766	downregulated
Affymetrix	GSE5281	OCA2				2.12538	0.584535	downregulated
Illumina	GSE15222	OAT				6.94638	0.731601	downregulated
Affymetrix	GSE5281	OAS1				2.36568	0.471374	downregulated
Affymetrix	GSE5281	NVL				2.8909	0.371366	downregulated
Affymetrix	GSE5281	NUTF2				2.89878	0.616773	downregulated
Affymetrix	GSE5281	NUP50				2.57932	0.510418	downregulated
Illumina	GSE15222	NUP43				7.47782	1.80343	upregulated
Affymetrix	GSE5281	NUDCD3				2.23141	0.560055	downregulated
Affymetrix	GSE5281	NUCKS1				2.21135	1.9754	upregulated
Illumina	GSE15222	NUBP1				9.84752	1.31277	upregulated
Illumina	GSE15222	NT5DC3				7.84212	0.667071	downregulated
Illumina	GSE15222	NT5DC2				4.76123	1.46553	upregulated
Affymetrix	GSE5281	NT5C3L				2.22876	0.601328	downregulated
Illumina	GSE15222	NT5C2				6.35298	1.44676	upregulated
Affymetrix	GSE5281	NSMCE1				2.59663	0.547033	downregulated
Affymetrix	GSE5281	NSDHL				2.19135	0.435367	downregulated
Affymetrix	GSE5281	NRXN3				2.35535	0.304918	downregulated
Affymetrix	GSE5281	NRXN2				2.24691	1.56982	upregulated
Illumina	GSE15222	NRIP2				4.46144	1.94103	upregulated
Illumina	GSE15222	NR2F1				4.15549	1.45974	upregulated
Affymetrix	GSE5281	NQO2				2.15624	0.489124	downregulated
Illumina	GSE15222	NPY				5.33151	0.595941	downregulated
Illumina	GSE15222	NPTXR				8.67686	0.563836	downregulated
Illumina	GSE15222	NPTX2				7.71844	0.427707	downregulated
Affymetrix	GSE5281	NPTX1				2.25892	0.48911	downregulated
Illumina	GSE15222	NPM3				9.23527	0.740852	downregulated
Affymetrix	GSE5281	NPM1				2.56159	0.472711	downregulated
Affymetrix	GSE5281	NPDC1				2.28525	0.567931	downregulated
Affymetrix	GSE5281	NPAS3				2.11467	2.70103	upregulated
Affymetrix	GSE5281	NOVA1				2.59087	0.58468	downregulated
Affymetrix	GSE5281	NOP56				3.81094	0.519319	downregulated
Affymetrix	GSE5281	NOP16				2.10119	0.528992	downregulated
Affymetrix	GSE5281	NOL9				2.07238	1.68603	upregulated
Affymetrix	GSE5281	NME7				2.77847	0.335366	downregulated
Illumina	GSE15222	NME5				6.72506	0.729526	downregulated
Affymetrix	GSE5281	NME1 /// NME2				2.26851	0.341957	downregulated
Affymetrix	GSE5281	NLRP1				2.43292	0.488639	downregulated
Affymetrix	GSE5281	NLN				2.50973	2.42644	upregulated
Illumina	GSE15222	NKX2-2				7.38147	1.43252	upregulated
Illumina	GSE15222	NKD2				6.20484	0.669275	downregulated
Affymetrix	GSE5281	NIT2				2.41283	0.408034	downregulated
Affymetrix	GSE5281	NIPA1				2.17365	0.700437	downregulated
Affymetrix	GSE5281	NIP30				2.00182	0.645998	downregulated
Illumina	GSE15222	NIN				4.74985	1.52337	upregulated
Illumina	GSE15222	NIF3L1BP1				8.75422	0.742754	downregulated
Affymetrix	GSE5281	NIF3L1				2.10673	0.490041	downregulated
Affymetrix	GSE5281	NHP2L1				2.18383	0.432729	downregulated
Affymetrix	GSE5281	NHP2				2.09547	0.509394	downregulated
Affymetrix	GSE5281	NGLY1				2.16883	0.546891	downregulated
Illumina	GSE15222	NGEF				5.89252	0.683244	downregulated
Illumina	GSE15222	NFX1				5.9928	1.48985	upregulated
Affymetrix	GSE5281	NFASC				2.72851	2.24986	upregulated
Illumina	GSE15222	NETO2				4.54424	0.727681	downregulated
Illumina	GSE15222	NECAP1				7.26914	0.713854	downregulated
Affymetrix	GSE5281	NDRG4				2.48256	0.468659	downregulated
Affymetrix	GSE5281	NDRG3				2.34261	0.539258	downregulated
Illumina	GSE15222	NDN				6.82173	0.743647	downregulated
Illumina	GSE15222	NDE1				6.64496	1.86575	upregulated
Affymetrix	GSE5281	NCRNA00153				2.89702	0.429679	downregulated
Affymetrix	GSE5281	NCRNA00084				2.14987	4.88305	upregulated
Affymetrix	GSE5281	NCDN				2.44397	0.572945	downregulated
Illumina	GSE15222	NCAM2				7.32204	0.692508	downregulated
Affymetrix	GSE5281	NAT5				2.01161	0.413499	downregulated
Affymetrix	GSE5281	NARS				2.7078	0.460732	downregulated
Affymetrix	GSE5281	NARF				2.02161	0.643999	downregulated
Illumina	GSE15222	NAP1L5				8.90769	0.643791	downregulated
Illumina	GSE15222	NAP1L3				4.49105	0.706813	downregulated
Affymetrix	GSE5281	NAGPA				2.23799	0.52182	downregulated
Affymetrix	GSE5281	NAG				2.6508	0.624451	downregulated
Affymetrix	GSE5281	NADK				2.45739	1.49879	upregulated
Affymetrix	GSE5281	NACC2				2.06485	2.37754	upregulated
Illumina	GSE15222	N4BP2				6.33997	1.54901	upregulated
Illumina	GSE15222	MYST3				10.0559	1.54876	upregulated
Illumina	GSE15222	MYOT				5.79345	1.76131	upregulated
Illumina	GSE15222	MYO9B				5.32061	1.41092	upregulated
Illumina	GSE15222	MYL5				4.32598	0.684452	downregulated
Illumina	GSE15222	MXI1				9.13337	1.52126	upregulated
Illumina	GSE15222	MXD4				5.57918	1.60071	upregulated
Illumina	GSE15222	MUTYH				4.07843	1.37388	upregulated
Illumina	GSE15222	MUM1L1				4.59776	0.683369	downregulated
Illumina	GSE15222	MULK				9.79831	0.693492	downregulated
Illumina	GSE15222	MTX2				8.92955	0.667886	downregulated
Affymetrix	GSE5281	MTX2				2.53436	0.426118	downregulated
Illumina	GSE15222	MTPN				4.63757	0.678628	downregulated
Affymetrix	GSE5281	MTHFD1				2.77494	0.5377	downregulated
Illumina	GSE15222	MTF1				7.4829	1.32442	upregulated
Affymetrix	GSE5281	MT2A				2.02044	2.34836	upregulated
Affymetrix	GSE5281	MT1X				2.04528	2.14036	upregulated
Illumina	GSE15222	MT1F				5.20229	1.64645	upregulated
Illumina	GSE15222	MSL2L1				6.82846	1.34362	upregulated
Affymetrix	GSE5281	MSI2				2.26795	2.47346	upregulated
Illumina	GSE15222	MSH3				8.41536	1.6008	upregulated
Illumina	GSE15222	MSC				6.77402	0.602648	downregulated
Affymetrix	GSE5281	MRTO4				2.10687	0.478985	downregulated
Illumina	GSE15222	MRAS				4.77238	1.31794	upregulated
Affymetrix	GSE5281	MPV17				2.10551	0.441019	downregulated
Illumina	GSE15222	MPPED2				9.71847	0.738638	downregulated
Illumina	GSE15222	MPPED1				5.26297	0.745866	downregulated
Illumina	GSE15222	MPPE1				4.09416	1.46212	upregulated
Affymetrix	GSE5281	MPP1				2.15235	0.484278	downregulated
Illumina	GSE15222	MOXD1				6.16075	0.667842	downregulated
Illumina	GSE15222	MORC4				6.62039	1.4121	upregulated
Affymetrix	GSE5281	MOBKL3				2.33311	0.457529	downregulated
Illumina	GSE15222	MOBKL2C				6.45472	1.58447	upregulated
Illumina	GSE15222	MOBKL2B				4.72369	1.35005	upregulated
Illumina	GSE15222	MOBKL2A				5.06622	1.34056	upregulated
Illumina	GSE15222	MOAP1				4.50876	0.737739	downregulated
Illumina	GSE15222	MMD				6.28105	0.666291	downregulated
Illumina	GSE15222	MMAB				7.78359	1.5602	upregulated
Illumina	GSE15222	MLXIP				5.43453	1.32086	upregulated
Illumina	GSE15222	MLLT7				7.82568	1.69719	upregulated
Affymetrix	GSE5281	MKRN1				2.09494	0.469377	downregulated
Illumina	GSE15222	MKLN1				4.9607	1.35114	upregulated
Affymetrix	GSE5281	MINK1				2.39266	1.82836	upregulated
Affymetrix	GSE5281	MIDN				2.09297	2.47058	upregulated
Illumina	GSE15222	MID1IP1				4.90726	1.5454	upregulated
Illumina	GSE15222	MGC4825				7.85379	0.709211	downregulated
Illumina	GSE15222	MGC39606				6.18894	0.711942	downregulated
Illumina	GSE15222	MGC3265				10.4215	0.633597	downregulated
Affymetrix	GSE5281	MGC3205 /// TMEM205				2.60754	0.582139	downregulated
Illumina	GSE15222	MGC24039				6.99549	1.56616	upregulated
Illumina	GSE15222	MGC16703				5.99587	1.44938	upregulated
Affymetrix	GSE5281	MGC12966				2.10939	0.492866	downregulated
Affymetrix	GSE5281	MGC12488				2.10401	2.40626	upregulated
Affymetrix	GSE5281	MFSD4				2.26726	0.361872	downregulated
Affymetrix	GSE5281	MFHAS1				2.2139	2.20444	upregulated
Affymetrix	GSE5281	MFF				2.05927	0.492398	downregulated
Affymetrix	GSE5281	METTL3				2.86021	0.446202	downregulated
Illumina	GSE15222	METTL2A				4.00749	1.49373	upregulated
Affymetrix	GSE5281	METTL11A				2.0701	0.518066	downregulated
Illumina	GSE15222	MEST				6.98461	0.687168	downregulated
Affymetrix	GSE5281	MEF2C				2.09192	0.377122	downregulated
Affymetrix	GSE5281	MED13L				2.16081	2.1565	upregulated
Affymetrix	GSE5281	MDH2				2.39461	0.474258	downregulated
Illumina	GSE15222	MCM8				4.166	1.37722	upregulated
Illumina	GSE15222	MCM7				8.91458	1.72208	upregulated
Illumina	GSE15222	MBTD1				7.449	1.78528	upregulated
Affymetrix	GSE5281	MAST3				2.96453	0.420346	downregulated
Illumina	GSE15222	MASK-BP3				7.40944	1.62806	upregulated
Illumina	GSE15222	MART-6				5.90721	1.34349	upregulated
Affymetrix	GSE5281	MARS				2.22082	0.545779	downregulated
Affymetrix	GSE5281	MARK3				2.11248	0.692712	downregulated
Affymetrix	GSE5281	MAPRE2				2.39201	0.5928	downregulated
Affymetrix	GSE5281	MAP7D2				2.64856	0.412807	downregulated
Affymetrix	GSE5281	MAP1LC3B				2.20067	0.43642	downregulated
Affymetrix	GSE5281	MAP1B				2.39119	0.519209	downregulated
Affymetrix	GSE5281	MANBAL				2.87955	0.503401	downregulated
Illumina	GSE15222	MAML1				4.41276	1.32496	upregulated
Affymetrix	GSE5281	MAGED2				2.18334	0.343834	downregulated
Affymetrix	GSE5281	MAGED1				2.23794	0.416644	downregulated
Illumina	GSE15222	MAGEB10				8.50974	1.82381	upregulated
Illumina	GSE15222	MAFF				7.43936	1.76024	upregulated
Affymetrix	GSE5281	MAEL				2.08844	0.381841	downregulated
Affymetrix	GSE5281	MAEA				2.3416	0.530582	downregulated
Affymetrix	GSE5281	MAD2L1BP				2.00576	0.433928	downregulated
Illumina	GSE15222	M6PRBP1				5.28795	1.47593	upregulated
Affymetrix	GSE5281	M6PR				2.3248	0.60724	downregulated
Illumina	GSE15222	LYN				5.38962	1.48724	upregulated
Affymetrix	GSE5281	LTA4H				2.40138	0.51491	downregulated
Illumina	GSE15222	LSS				8.37896	1.39028	upregulated
Affymetrix	GSE5281	LRPPRC				2.3943	0.438041	downregulated
Illumina	GSE15222	LRP11				4.61775	0.689132	downregulated
Illumina	GSE15222	LRFN5				6.78299	0.655217	downregulated
Affymetrix	GSE5281	LRFN5				2.21433	0.494449	downregulated
Illumina	GSE15222	LRCH4				4.88751	1.71868	upregulated
Illumina	GSE15222	LRAP				5.37689	1.38479	upregulated
Illumina	GSE15222	LOC91137				5.79438	0.709079	downregulated
Illumina	GSE15222	LOC90624				5.04154	1.6376	upregulated
Affymetrix	GSE5281	LOC732160 /// NDUFA10				2.84138	0.485745	downregulated
Affymetrix	GSE5281	LOC730168				2.32135	1.79684	upregulated
Affymetrix	GSE5281	LOC728678				2.14563	2.70776	upregulated
Affymetrix	GSE5281	LOC728198 /// TAF9B				2.08401	0.455619	downregulated
Affymetrix	GSE5281	LOC727762 /// NDUFB4				2.08869	0.466419	downregulated
Affymetrix	GSE5281	LOC648556				2.36661	2.2363	upregulated
Affymetrix	GSE5281	LOC647190				2.01774	2.62736	upregulated
Affymetrix	GSE5281	LOC641467				2.23808	0.587511	downregulated
Illumina	GSE15222	LOC63929				5.12413	1.33973	upregulated
Affymetrix	GSE5281	LOC552889				2.43278	0.492342	downregulated
Illumina	GSE15222	LOC51315				4.91682	1.62673	upregulated
Affymetrix	GSE5281	LOC439994 /// LOC642361				2.64994	1.32119	upregulated
Affymetrix	GSE5281	LOC389023				2.41208	0.674038	downregulated
Affymetrix	GSE5281	LOC286437				2.37204	1.82385	upregulated
Affymetrix	GSE5281	LOC284889 /// MIF				2.21883	0.432848	downregulated
Affymetrix	GSE5281	LOC283070				2.01714	0.468369	downregulated
Affymetrix	GSE5281	LOC201229				3.26496	0.467235	downregulated
Illumina	GSE15222	LOC153222				4.62408	1.69931	upregulated
Affymetrix	GSE5281	LOC152719				2.53533	1.89715	upregulated
Illumina	GSE15222	LOC152485				5.33996	1.31257	upregulated
Affymetrix	GSE5281	LOC152217				2.38798	0.485635	downregulated
Illumina	GSE15222	LOC151194				5.90438	1.49543	upregulated
Affymetrix	GSE5281	LOC149832				2.30638	0.447775	downregulated
Affymetrix	GSE5281	LOC144438				2.09789	1.66728	upregulated
Illumina	GSE15222	LOC113444				7.70642	1.63135	upregulated
Affymetrix	GSE5281	LOC100134363 /// LOC100134366 /// PLGLA /// PLGLB1 /// PLGLB2				2.03588	2.22449	upregulated
Affymetrix	GSE5281	LOC100133665 /// TALDO1				2.59435	0.480051	downregulated
Affymetrix	GSE5281	LOC100132999				2.40876	1.56088	upregulated
Affymetrix	GSE5281	LOC100132502 /// NCRNA00166				2.31916	0.517531	downregulated
Affymetrix	GSE5281	LOC100131801				2.44135	0.571475	downregulated
Affymetrix	GSE5281	LOC100131795 /// NMNAT2				2.56371	0.312617	downregulated
Affymetrix	GSE5281	LOC100131713 /// RPL29 /// RPL29P4				2.03387	0.540397	downregulated
Affymetrix	GSE5281	LOC100127971				2.01368	0.399802	downregulated
Illumina	GSE15222	LMNA				4.87711	1.36365	upregulated
Illumina	GSE15222	LMBR1				8.04966	0.734722	downregulated
Affymetrix	GSE5281	LL22NC03-75B3.6				2.04758	0.657909	downregulated
Illumina	GSE15222	LIN7B				6.90339	0.687345	downregulated
Illumina	GSE15222	LIME1				4.0268	1.364	upregulated
Illumina	GSE15222	LHX6				4.91899	0.727606	downregulated
Affymetrix	GSE5281	LHX2				2.79722	1.42441	upregulated
Affymetrix	GSE5281	LGI1				2.16057	0.491842	downregulated
Affymetrix	GSE5281	LETMD1				2.11286	0.43443	downregulated
Illumina	GSE15222	LEPROT				4.07451	1.42437	upregulated
Illumina	GSE15222	LDLRAD3				5.25307	1.77383	upregulated
Affymetrix	GSE5281	LDHB				2.11663	0.509509	downregulated
Affymetrix	GSE5281	LDHA				2.68975	0.332948	downregulated
Illumina	GSE15222	LDB2				5.7796	0.647726	downregulated
Affymetrix	GSE5281	LATS2				2.51708	3.11313	upregulated
Illumina	GSE15222	LASS1				5.52611	1.3908	upregulated
Affymetrix	GSE5281	LARP6				2.02399	0.571643	downregulated
Affymetrix	GSE5281	LARGE				2.61002	0.513499	downregulated
Illumina	GSE15222	LANCL2				13.2248	0.693981	downregulated
Illumina	GSE15222	LAMB2				4.67996	1.42313	upregulated
Affymetrix	GSE5281	L1CAM				2.07656	1.39978	upregulated
Illumina	GSE15222	Kua				5.24361	1.31799	upregulated
Affymetrix	GSE5281	KTN1				2.43307	2.22812	upregulated
Illumina	GSE15222	KRT8				4.14581	1.38324	upregulated
Affymetrix	GSE5281	KRT222P				2.15121	0.407612	downregulated
Illumina	GSE15222	KRT17				4.68885	0.707069	downregulated
Illumina	GSE15222	KLKB1				5.51152	1.37199	upregulated
Illumina	GSE15222	KLK7				6.34224	0.51161	downregulated
Illumina	GSE15222	KLHL8				7.35002	1.36567	upregulated
Illumina	GSE15222	KLHL17				4.03349	1.46251	upregulated
Affymetrix	GSE5281	KLHDC9				2.04029	0.56319	downregulated
Affymetrix	GSE5281	KIAA1984 /// TMEM141				2.45958	0.646812	downregulated
Affymetrix	GSE5281	KIAA1967				2.01873	0.603219	downregulated
Affymetrix	GSE5281	KIAA1853				2.01436	0.618608	downregulated
Affymetrix	GSE5281	KIAA1731				2.00955	1.82232	upregulated
Illumina	GSE15222	KIAA1622				7.44345	0.543336	downregulated
Affymetrix	GSE5281	KIAA1429				2.38095	0.680802	downregulated
Affymetrix	GSE5281	KIAA1310				2.72228	0.61432	downregulated
Illumina	GSE15222	KIAA1279				4.03023	0.744875	downregulated
Illumina	GSE15222	KIAA1267				4.52028	1.38758	upregulated
Affymetrix	GSE5281	KIAA1245 /// NBPF1 /// NBPF10 /// NBPF11 /// NBPF14 /// NBPF16 /// NBPF20 /// NBPF3 /// NBPF8 /// NBPF9 /// RP11-94I2.2				2.29261	2.04196	upregulated
Affymetrix	GSE5281	KIAA1244				2.05403	0.422237	downregulated
Affymetrix	GSE5281	KIAA1045				2.51691	0.479248	downregulated
Affymetrix	GSE5281	KIAA0999				2.69668	2.14395	upregulated
Affymetrix	GSE5281	KIAA0999				2.04575	0.637661	downregulated
Affymetrix	GSE5281	KIAA0513				2.31341	0.528262	downregulated
Affymetrix	GSE5281	KIAA0485				2.6364	3.2211	upregulated
Illumina	GSE15222	KIAA0408				4.97275	1.60045	upregulated
Illumina	GSE15222	KIAA0355				4.68894	1.37954	upregulated
Affymetrix	GSE5281	KIAA0240				2.06518	0.597927	downregulated
Affymetrix	GSE5281	KIAA0100				2.37571	1.7971	upregulated
Affymetrix	GSE5281	KIAA0090				2.118	0.660271	downregulated
Affymetrix	GSE5281	KDELR2				2.0681	0.64867	downregulated
Affymetrix	GSE5281	KDELR1				2.41298	1.49806	upregulated
Affymetrix	GSE5281	KCTD1				2.16269	0.551899	downregulated
Illumina	GSE15222	KCNN3				5.15903	1.54456	upregulated
Illumina	GSE15222	KCNK12				6.48352	1.46238	upregulated
Illumina	GSE15222	KCNJ10				6.33685	1.47586	upregulated
Affymetrix	GSE5281	KCNG1				2.62817	1.3606	upregulated
Illumina	GSE15222	KCNF1				10.8087	0.626642	downregulated
Affymetrix	GSE5281	KCNF1				2.15526	0.603862	downregulated
Illumina	GSE15222	KBTBD6				5.51594	1.36429	upregulated
Affymetrix	GSE5281	KBTBD11				2.45016	0.456783	downregulated
Illumina	GSE15222	KA21				6.52142	0.718868	downregulated
Affymetrix	GSE5281	JUND				2.17598	1.87608	upregulated
Affymetrix	GSE5281	JOSD1				2.57382	0.588583	downregulated
Illumina	GSE15222	JM11				4.78109	1.43081	upregulated
Illumina	GSE15222	JARID1A				8.71717	1.70367	upregulated
Affymetrix	GSE5281	JAK1				2.20768	0.52892	downregulated
Affymetrix	GSE5281	ITPRIPL2				2.41885	2.53281	upregulated
Illumina	GSE15222	ITPKB				7.95635	1.84168	upregulated
Affymetrix	GSE5281	ITGB1BP1				2.35652	0.513917	downregulated
Affymetrix	GSE5281	ITFG1				2.5473	0.235661	downregulated
Illumina	GSE15222	ITCH				5.98842	1.56698	upregulated
Illumina	GSE15222	ISYNA1				4.27048	1.42858	upregulated
Illumina	GSE15222	IRF7				5.03308	1.4339	upregulated
Affymetrix	GSE5281	IRF2BP2				2.1598	2.03173	upregulated
Illumina	GSE15222	IQWD1				6.86018	0.732763	downregulated
Affymetrix	GSE5281	IQSEC1				2.56349	0.592506	downregulated
Illumina	GSE15222	IQGAP1				6.57685	1.41259	upregulated
Affymetrix	GSE5281	IQCA1				2.48777	2.43587	upregulated
Illumina	GSE15222	IPP				5.24574	1.3524	upregulated
Affymetrix	GSE5281	IPO5				2.16913	0.495105	downregulated
Affymetrix	GSE5281	INTS12				2.08483	0.596782	downregulated
Affymetrix	GSE5281	INTS10				2.16085	0.609589	downregulated
Illumina	GSE15222	INSM2				6.37897	0.715875	downregulated
Illumina	GSE15222	INSIG1				4.19879	1.39486	upregulated
Illumina	GSE15222	INPPL1				4.75138	1.36905	upregulated
Affymetrix	GSE5281	INPP4B				2.25456	0.52218	downregulated
Affymetrix	GSE5281	INO80D				2.25735	1.62838	upregulated
Affymetrix	GSE5281	INA				2.84601	0.323261	downregulated
Affymetrix	GSE5281	IMPDH2				2.57501	0.446912	downregulated
Affymetrix	GSE5281	IMMT				2.95697	0.395432	downregulated
Affymetrix	GSE5281	IL8				2.52236	0.520069	downregulated
Illumina	GSE15222	IKBKB				6.79568	1.53163	upregulated
Affymetrix	GSE5281	IK				2.41325	0.515926	downregulated
Illumina	GSE15222	IGF2BP2				6.69059	1.5372	upregulated
Affymetrix	GSE5281	IFNAR2				2.58301	1.97306	upregulated
Affymetrix	GSE5281	IFI6				2.01553	0.570745	downregulated
Affymetrix	GSE5281	IFI16				2.06091	2.77659	upregulated
Affymetrix	GSE5281	ICT1				2.30799	0.534941	downregulated
Affymetrix	GSE5281	ICMT				2.06806	0.644162	downregulated
Illumina	GSE15222	HYPE				5.52065	1.46876	upregulated
Affymetrix	GSE5281	HTT				2.00734	0.654314	downregulated
Illumina	GSE15222	HSPC065				9.43532	0.734193	downregulated
Illumina	GSE15222	HSDL1				6.7834	1.36993	upregulated
Illumina	GSE15222	HSD17B7				6.36892	1.54448	upregulated
Affymetrix	GSE5281	HSBP1				2.8917	0.584472	downregulated
Affymetrix	GSE5281	HS6ST3				2.02917	0.443675	downregulated
Illumina	GSE15222	HPSE				4.11702	1.35958	upregulated
Illumina	GSE15222	HPRT1				6.36382	0.541687	downregulated
Illumina	GSE15222	HOP				4.84025	0.657664	downregulated
Affymetrix	GSE5281	HNRNPA3 /// HNRNPA3P1				2.04488	0.474644	downregulated
Affymetrix	GSE5281	HN1				2.29499	0.502171	downregulated
Illumina	GSE15222	HMP19				9.16726	0.627535	downregulated
Affymetrix	GSE5281	HMGN2				2.12931	0.549447	downregulated
Affymetrix	GSE5281	HMGCLL1				2.01809	0.482373	downregulated
Illumina	GSE15222	HMBOX1				7.67224	1.52609	upregulated
Illumina	GSE15222	HLA-DPB1				4.91353	1.31004	upregulated
Affymetrix	GSE5281	HK1				2.21294	0.528352	downregulated
Affymetrix	GSE5281	HIVEP2				2.18893	0.394983	downregulated
Illumina	GSE15222	HIST1H4C				5.36211	1.45573	upregulated
Illumina	GSE15222	HIST1H2BD				5.77028	2.11224	upregulated
Illumina	GSE15222	HIPK2				4.31639	1.60568	upregulated
Illumina	GSE15222	HIGD1B				5.88636	1.67916	upregulated
Illumina	GSE15222	HEXDC				5.21427	1.38599	upregulated
Illumina	GSE15222	HES4				6.55749	0.711446	downregulated
Affymetrix	GSE5281	HDHD2				2.08607	0.68004	downregulated
Illumina	GSE15222	HBS1L				5.01229	1.42154	upregulated
Illumina	GSE15222	HBQ1				9.92609	0.598239	downregulated
Affymetrix	GSE5281	HAX1				2.22666	0.475179	downregulated
Affymetrix	GSE5281	HARS				2.2414	0.534401	downregulated
Affymetrix	GSE5281	HAGH				2.19868	0.463172	downregulated
Affymetrix	GSE5281	HACL1				2.14298	0.481215	downregulated
Illumina	GSE15222	GTDC1				6.305	0.742115	downregulated
Affymetrix	GSE5281	GSTO1				2.39232	0.525963	downregulated
Affymetrix	GSE5281	GSTA4				2.21729	0.492558	downregulated
Illumina	GSE15222	GSK3B				5.33493	1.37806	upregulated
Affymetrix	GSE5281	GRPEL1				2.44435	0.422009	downregulated
Illumina	GSE15222	GRM8				10.5133	0.644429	downregulated
Illumina	GSE15222	GRLF1				4.91135	1.38762	upregulated
Affymetrix	GSE5281	GRIN1				2.016	0.433217	downregulated
Affymetrix	GSE5281	GRIA1				2.26338	0.450726	downregulated
Affymetrix	GSE5281	GPX4				2.38078	0.465426	downregulated
Affymetrix	GSE5281	GPSN2				2.12948	0.599282	downregulated
Affymetrix	GSE5281	GPRC5B				2.2202	1.84074	upregulated
Illumina	GSE15222	GPR24				5.52653	0.721922	downregulated
Illumina	GSE15222	GPR155				8.70462	1.82378	upregulated
Illumina	GSE15222	GPR146				4.205	1.33093	upregulated
Illumina	GSE15222	GPR1				4.61193	1.40519	upregulated
Affymetrix	GSE5281	GPM6A				2.00021	0.609524	downregulated
Affymetrix	GSE5281	GPI /// LOC100133951				2.86556	0.369232	downregulated
Affymetrix	GSE5281	GPHN				2.01184	0.442998	downregulated
Affymetrix	GSE5281	GPER				2.12803	2.75493	upregulated
Affymetrix	GSE5281	GPBP1				2.16322	0.61298	downregulated
Affymetrix	GSE5281	GOT2				2.15314	0.362309	downregulated
Affymetrix	GSE5281	GOT1				2.65325	0.286121	downregulated
Affymetrix	GSE5281	GOLIM4				2.38949	3.44662	upregulated
Affymetrix	GSE5281	GOLGB1				2.18426	0.527637	downregulated
Affymetrix	GSE5281	GOLGA8A /// GOLGA8B				2.42834	0.384441	downregulated
Illumina	GSE15222	GOLGA2				5.80993	1.47407	upregulated
Illumina	GSE15222	GNPNAT1				5.54772	1.3848	upregulated
Illumina	GSE15222	GNL3L				8.5413	1.67808	upregulated
Illumina	GSE15222	GNAI2				5.03291	1.43185	upregulated
Illumina	GSE15222	GNA11				5.24567	1.3242	upregulated
Illumina	GSE15222	GMPR				4.99258	1.6875	upregulated
Illumina	GSE15222	GLTP				7.19233	2.16881	upregulated
Illumina	GSE15222	GLT25D1				6.64543	1.35297	upregulated
Illumina	GSE15222	GLT1D1				6.66469	0.741876	downregulated
Affymetrix	GSE5281	GLS2				3.04268	0.359244	downregulated
Affymetrix	GSE5281	GLRX5				2.1775	0.504475	downregulated
Illumina	GSE15222	GLRB				4.86936	0.627691	downregulated
Affymetrix	GSE5281	GLOD4				2.12119	0.465496	downregulated
Affymetrix	GSE5281	GGNBP2				2.31162	0.557114	downregulated
Affymetrix	GSE5281	GGA3				2.06952	1.78962	upregulated
Illumina	GSE15222	GDPD1				6.55099	1.47618	upregulated
Affymetrix	GSE5281	GDF1 /// LASS1				2.39616	2.15058	upregulated
Affymetrix	GSE5281	GDE1				2.1049	0.506964	downregulated
Illumina	GSE15222	GCC1				9.78644	1.32285	upregulated
Affymetrix	GSE5281	GAS2L1				2.44758	1.97426	upregulated
Illumina	GSE15222	GAP43				9.73106	0.626531	downregulated
Affymetrix	GSE5281	GADD45GIP1				2.12915	0.558512	downregulated
Illumina	GSE15222	FZD9				4.56516	1.49509	upregulated
Illumina	GSE15222	FYN				7.09145	1.34649	upregulated
Illumina	GSE15222	FXYD7				6.79896	0.725262	downregulated
Affymetrix	GSE5281	FXR1				2.14742	1.39049	upregulated
Illumina	GSE15222	FXN				8.65369	1.89294	upregulated
Illumina	GSE15222	FUT6				7.84507	1.61803	upregulated
Affymetrix	GSE5281	FTO				2.09027	0.544957	downregulated
Affymetrix	GSE5281	FSD1				2.10798	0.590591	downregulated
Illumina	GSE15222	FRMPD2				9.9433	0.477708	downregulated
Affymetrix	GSE5281	FRMD4A				2.25216	1.35339	upregulated
Illumina	GSE15222	FNBP1				4.64844	1.31746	upregulated
Illumina	GSE15222	FLNA				4.12376	1.35936	upregulated
Illumina	GSE15222	FLJ90396				8.22816	1.58311	upregulated
Affymetrix	GSE5281	FLJ40142				2.1333	0.495311	downregulated
Illumina	GSE15222	FLJ40113				6.1272	1.88845	upregulated
Illumina	GSE15222	FLJ39653				8.58025	1.87366	upregulated
Illumina	GSE15222	FLJ37562				8.09729	1.88382	upregulated
Illumina	GSE15222	FLJ37464				7.50328	0.742286	downregulated
Illumina	GSE15222	FLJ35119				6.56487	1.67997	upregulated
Affymetrix	GSE5281	FLJ33630				2.70026	2.5148	upregulated
Illumina	GSE15222	FLJ31952				4.76863	1.3247	upregulated
Illumina	GSE15222	FLJ30834				6.62632	0.528443	downregulated
Affymetrix	GSE5281	FLJ30672				2.00415	0.392942	downregulated
Illumina	GSE15222	FLJ25477				4.59041	1.72241	upregulated
Illumina	GSE15222	FLJ25222				4.73701	1.31074	upregulated
Affymetrix	GSE5281	FLJ25076				2.20188	0.369518	downregulated
Illumina	GSE15222	FLJ23436				7.57619	1.38229	upregulated
Illumina	GSE15222	FLJ21657				4.03173	1.44507	upregulated
Illumina	GSE15222	FLJ20972				6.50705	1.59096	upregulated
Illumina	GSE15222	FLJ20718				5.5717	1.35852	upregulated
Illumina	GSE15222	FLJ20701				7.6269	0.672911	downregulated
Illumina	GSE15222	FLJ20699				7.21449	1.47666	upregulated
Affymetrix	GSE5281	FLJ20323				3.02019	0.605324	downregulated
Illumina	GSE15222	FLJ20054				6.16177	1.32948	upregulated
Illumina	GSE15222	FLJ14503				5.6197	0.67974	downregulated
Illumina	GSE15222	FLJ14346				6.28813	1.72871	upregulated
Illumina	GSE15222	FLJ11712				5.71737	0.722082	downregulated
Illumina	GSE15222	FLJ10803				8.22804	1.88218	upregulated
Illumina	GSE15222	FLJ10781				6.79804	0.724685	downregulated
Affymetrix	GSE5281	FLJ10357				2.24773	2.70559	upregulated
Affymetrix	GSE5281	FLJ10357				2.41965	2.70477	upregulated
Illumina	GSE15222	FLJ10213				7.53217	1.3183	upregulated
Illumina	GSE15222	FLJ00060				5.85243	1.6095	upregulated
Illumina	GSE15222	FKBP5				4.59053	1.4522	upregulated
Affymetrix	GSE5281	FKBP2				2.19139	0.698274	downregulated
Affymetrix	GSE5281	FKBP1B				2.34571	0.463921	downregulated
Illumina	GSE15222	FKBP14				5.90458	1.59175	upregulated
Affymetrix	GSE5281	FIG4				3.56858	0.37278	downregulated
Affymetrix	GSE5281	FIBP				2.99178	0.431219	downregulated
Affymetrix	GSE5281	FHOD3				2.13697	0.482765	downregulated
Affymetrix	GSE5281	FH				2.73021	0.51169	downregulated
Illumina	GSE15222	FGF13				5.33028	0.649133	downregulated
Illumina	GSE15222	FGF12				5.28439	0.628697	downregulated
Affymetrix	GSE5281	FDFT1				2.35848	1.92175	upregulated
Illumina	GSE15222	FCAR				6.8941	1.76768	upregulated
Illumina	GSE15222	FBXW4				5.36158	1.35798	upregulated
Affymetrix	GSE5281	FBXW12				2.1103	1.83181	upregulated
Affymetrix	GSE5281	FAU				2.36987	0.66572	downregulated
Illumina	GSE15222	FASN				6.50154	0.743383	downregulated
Affymetrix	GSE5281	FARSB				2.81051	0.510984	downregulated
Affymetrix	GSE5281	FARSA				2.12084	0.280487	downregulated
Affymetrix	GSE5281	FAR2				2.3874	0.412259	downregulated
Illumina	GSE15222	FANCC				4.47057	2.40093	upregulated
Affymetrix	GSE5281	FAHD2A				2.60822	0.412297	downregulated
Affymetrix	GSE5281	FADS3				2.15758	0.472159	downregulated
Affymetrix	GSE5281	F8A1 /// F8A2 /// F8A3				2.12664	0.512048	downregulated
Illumina	GSE15222	F12				5.02098	0.723011	downregulated
Affymetrix	GSE5281	EZR				2.1724	3.91036	upregulated
Illumina	GSE15222	EXTL1				7.04551	0.738184	downregulated
Illumina	GSE15222	EXOC6				9.75554	0.710223	downregulated
Affymetrix	GSE5281	EVL				2.25796	0.647749	downregulated
Illumina	GSE15222	EVI1				4.67667	1.52147	upregulated
Illumina	GSE15222	ETV6				4.37748	1.6402	upregulated
Illumina	GSE15222	ET				5.91398	1.5818	upregulated
Affymetrix	GSE5281	ESF1				2.01238	1.84539	upregulated
Affymetrix	GSE5281	ERC2				2.02392	0.39607	downregulated
Affymetrix	GSE5281	EPRS				2.88936	0.450663	downregulated
Affymetrix	GSE5281	EPM2AIP1				2.92148	0.472212	downregulated
Affymetrix	GSE5281	EPHB4				2.16888	0.655563	downregulated
Affymetrix	GSE5281	EPC1				2.49415	2.31831	upregulated
Illumina	GSE15222	EPB41L4B				8.23737	0.715652	downregulated
Affymetrix	GSE5281	EPB41L3				2.0473	0.322972	downregulated
Affymetrix	GSE5281	EP400				2.23901	3.79221	upregulated
Illumina	GSE15222	EP300				5.31197	1.60793	upregulated
Affymetrix	GSE5281	ENTPD6				2.22063	0.537177	downregulated
Affymetrix	GSE5281	ENO2				2.53182	0.377065	downregulated
Affymetrix	GSE5281	EMX2				2.13161	2.27789	upregulated
Illumina	GSE15222	EMP3				6.04582	1.75595	upregulated
Illumina	GSE15222	EML3				4.57573	1.31135	upregulated
Affymetrix	GSE5281	EMID2				2.00252	0.611347	downregulated
Affymetrix	GSE5281	ELOVL6				2.377	0.541319	downregulated
Affymetrix	GSE5281	ELMO1				2.80583	0.444234	downregulated
Affymetrix	GSE5281	ELF2				2.55897	1.35603	upregulated
Illumina	GSE15222	ELF1				4.85649	1.37012	upregulated
Affymetrix	GSE5281	EGR1				3.71498	0.345409	downregulated
Illumina	GSE15222	EFNB3				7.81016	0.694176	downregulated
Illumina	GSE15222	EFCBP2				8.41027	0.527553	downregulated
Illumina	GSE15222	EFCBP1				5.28107	0.589549	downregulated
Affymetrix	GSE5281	ECHS1				2.0643	0.55422	downregulated
Affymetrix	GSE5281	ECHDC1				2.24877	0.504353	downregulated
Affymetrix	GSE5281	ECH1				2.19302	0.648064	downregulated
Affymetrix	GSE5281	EBP				1.99944	0.430879	downregulated
Affymetrix	GSE5281	EAPP				2.49895	0.537535	downregulated
Affymetrix	GSE5281	DYRK4				2.72554	0.569418	downregulated
Illumina	GSE15222	DYRK2				5.25235	1.37284	upregulated
Illumina	GSE15222	DYNLT3				5.23717	0.706086	downregulated
Affymetrix	GSE5281	DVL1 /// LOC642469				2.36416	1.45145	upregulated
Illumina	GSE15222	DTX2				8.8055	1.4416	upregulated
Affymetrix	GSE5281	DTD1				2.13764	0.514673	downregulated
Affymetrix	GSE5281	DSTN				2.01491	0.438855	downregulated
Illumina	GSE15222	DSCR2				6.40069	0.683278	downregulated
Illumina	GSE15222	DRD1IP				9.03727	0.676284	downregulated
Illumina	GSE15222	DOPEY1				7.93925	0.668356	downregulated
Illumina	GSE15222	DOK1				5.76661	1.43349	upregulated
Affymetrix	GSE5281	DNTTIP1				2.46291	0.322793	downregulated
Illumina	GSE15222	DNHD1				4.53382	1.40762	upregulated
Illumina	GSE15222	DNCL2A				4.59692	1.5117	upregulated
Illumina	GSE15222	DNAL4				9.3081	0.699318	downregulated
Illumina	GSE15222	DMRTC1				7.43399	0.696038	downregulated
Illumina	GSE15222	DMN				5.55012	1.32414	upregulated
Affymetrix	GSE5281	DMAP1				2.23437	0.390661	downregulated
Illumina	GSE15222	DLX1				6.59673	0.607973	downregulated
Affymetrix	GSE5281	DLGAP4				2.1081	1.9445	upregulated
Illumina	GSE15222	DKFZp762I137				5.22832	1.70365	upregulated
Illumina	GSE15222	DKFZp727G131				6.50657	1.6636	upregulated
Illumina	GSE15222	DKFZP686A10121				6.2584	1.89702	upregulated
Illumina	GSE15222	DIXDC1				4.24086	1.58336	upregulated
Illumina	GSE15222	DIP2B				6.18862	1.5929	upregulated
Affymetrix	GSE5281	DIO3OS				2.21984	2.70687	upregulated
Illumina	GSE15222	DHTKD1				8.55843	1.5945	upregulated
Affymetrix	GSE5281	DHRS7B				2.20186	0.312156	downregulated
Affymetrix	GSE5281	DHCR24				2.08296	0.369598	downregulated
Affymetrix	GSE5281	DGUOK				2.36587	0.351487	downregulated
Illumina	GSE15222	DGKG				5.7355	1.47199	upregulated
Illumina	GSE15222	DGKB				7.53432	0.554835	downregulated
Illumina	GSE15222	DGCR8				4.06323	1.38607	upregulated
Affymetrix	GSE5281	DGCR5				2.04832	2.09553	upregulated
Illumina	GSE15222	DFFA				8.79577	1.55325	upregulated
Affymetrix	GSE5281	DENR				2.15728	0.515114	downregulated
Illumina	GSE15222	DENND4C				5.09034	1.45714	upregulated
Illumina	GSE15222	DDR2				5.56731	1.57416	upregulated
Illumina	GSE15222	DDR1				4.92399	1.46938	upregulated
Illumina	GSE15222	DDIT4L				4.48557	1.8648	upregulated
Illumina	GSE15222	DDIT4				5.52393	1.62421	upregulated
Illumina	GSE15222	DDAH2				4.26957	1.3505	upregulated
Illumina	GSE15222	DDA1				9.5431	0.685625	downregulated
Affymetrix	GSE5281	DCTN2				2.72319	0.539949	downregulated
Affymetrix	GSE5281	DCTN1				2.06548	0.662506	downregulated
Illumina	GSE15222	DCAMKL1				6.76603	0.628685	downregulated
Illumina	GSE15222	DBF4				4.7048	1.52528	upregulated
Affymetrix	GSE5281	D4S234E				2.24583	0.397161	downregulated
Affymetrix	GSE5281	CYFIP2				2.37714	0.608558	downregulated
Illumina	GSE15222	CXXC1				4.18144	1.3847	upregulated
Illumina	GSE15222	CXorf41				5.97804	1.42135	upregulated
Illumina	GSE15222	CXCR4				4.12237	1.62242	upregulated
Illumina	GSE15222	CXCL14				4.03652	0.744711	downregulated
Affymetrix	GSE5281	CWF19L2				2.02553	1.92626	upregulated
Affymetrix	GSE5281	CUTA				2.34719	0.548095	downregulated
Affymetrix	GSE5281	CUGBP2				2.11001	0.50572	downregulated
Illumina	GSE15222	CTXN1				7.16529	0.669962	downregulated
Affymetrix	GSE5281	CTGLF1				2.14834	1.9622	upregulated
Illumina	GSE15222	CTDSP2				9.26116	1.45962	upregulated
Illumina	GSE15222	CTDSP1				6.0806	1.51034	upregulated
Illumina	GSE15222	CTBP2				5.18148	1.37673	upregulated
Affymetrix	GSE5281	CSRP2BP				2.03884	0.373446	downregulated
Illumina	GSE15222	CSRP1				5.77255	1.46577	upregulated
Affymetrix	GSE5281	CSNK2B /// LY6G5B				2.32458	0.451667	downregulated
Illumina	GSE15222	CSK				6.68676	1.35996	upregulated
Illumina	GSE15222	CRYZL1				8.2756	1.70073	upregulated
Illumina	GSE15222	CRTC2				6.41128	1.31912	upregulated
Affymetrix	GSE5281	CRMP1				2.91746	0.430274	downregulated
Illumina	GSE15222	CRI2				4.20135	0.722442	downregulated
Affymetrix	GSE5281	CRELD1				2.10563	0.616411	downregulated
Affymetrix	GSE5281	CREBBP				2.1346	1.8641	upregulated
Illumina	GSE15222	CREB5				4.59685	1.38823	upregulated
Illumina	GSE15222	CREB1				7.94304	1.66694	upregulated
Affymetrix	GSE5281	COQ9				2.34427	0.564407	downregulated
Affymetrix	GSE5281	COPZ1				2.03634	0.572889	downregulated
Affymetrix	GSE5281	COPG2IT1				3.16473	0.341157	downregulated
Affymetrix	GSE5281	COPG				2.51002	0.584693	downregulated
Affymetrix	GSE5281	COG8 /// PDF				2.08857	0.529973	downregulated
Illumina	GSE15222	CNTNAP2				5.65575	0.725676	downregulated
Affymetrix	GSE5281	CNRIP1				2.06851	0.48099	downregulated
Illumina	GSE15222	CNR1				6.0228	0.651686	downregulated
Illumina	GSE15222	CNNM3				4.73717	1.68698	upregulated
Illumina	GSE15222	CNNM2				6.03176	1.8562	upregulated
Illumina	GSE15222	CNIH3				6.24183	0.736554	downregulated
Illumina	GSE15222	CNAP1				5.89024	1.7354	upregulated
Illumina	GSE15222	CMTM3				5.55697	1.54831	upregulated
Affymetrix	GSE5281	CMBL				2.06829	2.2239	upregulated
Illumina	GSE15222	CMAS				8.47457	0.682641	downregulated
Affymetrix	GSE5281	CLU				2.05009	1.57526	upregulated
Affymetrix	GSE5281	CLPP				2.3452	0.538018	downregulated
Illumina	GSE15222	CLN8				7.88045	3.0791	upregulated
Illumina	GSE15222	CLMN				4.55995	1.41645	upregulated
Affymetrix	GSE5281	CLIP3				2.20189	0.4899	downregulated
Illumina	GSE15222	CLDN15				7.8835	1.62717	upregulated
Affymetrix	GSE5281	CKMT1A /// CKMT1B /// LOC100133623				3.52361	0.364896	downregulated
Illumina	GSE15222	CITED1				5.14099	0.697244	downregulated
Affymetrix	GSE5281	CISD1				2.10457	0.50032	downregulated
Affymetrix	GSE5281	CIRH1A				3.05415	0.367021	downregulated
Illumina	GSE15222	CIC				8.09994	1.3743	upregulated
Illumina	GSE15222	CHST12				6.49395	1.75979	upregulated
Illumina	GSE15222	CHRNA5				4.09445	1.43146	upregulated
Affymetrix	GSE5281	CHMP2A				2.14624	0.53992	downregulated
Affymetrix	GSE5281	CHGB				2.38493	0.266442	downregulated
Illumina	GSE15222	CHES1				4.27474	1.68345	upregulated
Illumina	GSE15222	CHD4				8.20188	1.35161	upregulated
Affymetrix	GSE5281	CFDP1				2.00905	0.646319	downregulated
Illumina	GSE15222	CFD				6.41205	1.59575	upregulated
Affymetrix	GSE5281	CETN2				2.0977	0.460079	downregulated
Affymetrix	GSE5281	CEPT1				2.06569	0.659488	downregulated
Illumina	GSE15222	CEP350				4.16887	1.37555	upregulated
Illumina	GSE15222	CEP135				6.74064	1.39792	upregulated
Illumina	GSE15222	CENTD2				9.9555	1.47737	upregulated
Affymetrix	GSE5281	CECR6				2.00395	0.477869	downregulated
Affymetrix	GSE5281	CDS1				2.05002	0.438035	downregulated
Affymetrix	GSE5281	CD320				2.09514	0.64878	downregulated
Affymetrix	GSE5281	CD2BP2				2.31682	0.382844	downregulated
Illumina	GSE15222	CD151				4.31398	1.3324	upregulated
Illumina	GSE15222	CCNH				4.4431	0.60938	downregulated
Illumina	GSE15222	CCNA1				8.35718	0.580046	downregulated
Illumina	GSE15222	CCK				5.73265	0.582699	downregulated
Illumina	GSE15222	CCAR1				4.63293	1.43679	upregulated
Illumina	GSE15222	CBR4				9.01589	1.74065	upregulated
Affymetrix	GSE5281	CBL				2.0476	1.69046	upregulated
Affymetrix	GSE5281	CBARA1				2.26166	0.512178	downregulated
Illumina	GSE15222	CATSPER2				4.11417	1.8963	upregulated
Illumina	GSE15222	CAST				4.41927	1.59342	upregulated
Illumina	GSE15222	CASP8AP2				5.86663	2.014	upregulated
Affymetrix	GSE5281	CASKIN1				2.49301	1.40212	upregulated
Illumina	GSE15222	CASC3				8.84966	1.44627	upregulated
Illumina	GSE15222	CAPS				4.02313	1.70453	upregulated
Affymetrix	GSE5281	CAPRIN2				2.58493	0.482896	downregulated
Affymetrix	GSE5281	CAPRIN1				2.00876	0.488262	downregulated
Affymetrix	GSE5281	CAPNS1				2.12717	0.392241	downregulated
Affymetrix	GSE5281	CAP1				2.81606	0.553427	downregulated
Affymetrix	GSE5281	CANX				2.47234	0.648034	downregulated
Affymetrix	GSE5281	CAMSAP1L1				2.00689	0.676479	downregulated
Affymetrix	GSE5281	CAMSAP1				2.22587	0.59275	downregulated
Illumina	GSE15222	CAMKV				7.10321	0.716625	downregulated
Affymetrix	GSE5281	CALY				2.55154	0.324291	downregulated
Affymetrix	GSE5281	CADPS				3.12756	0.303337	downregulated
Affymetrix	GSE5281	CADM1				2.05083	2.39602	upregulated
Affymetrix	GSE5281	CABYR				2.11768	0.645757	downregulated
Affymetrix	GSE5281	CA10				2.10022	0.38682	downregulated
Illumina	GSE15222	C9orf91				4.48875	0.726634	downregulated
Illumina	GSE15222	C9orf88				7.52748	1.58022	upregulated
Affymetrix	GSE5281	C9orf86				2.24704	1.66734	upregulated
Illumina	GSE15222	C9orf80				4.17205	1.35266	upregulated
Illumina	GSE15222	C9orf75				4.49445	1.36231	upregulated
Affymetrix	GSE5281	C9orf7				2.2275	1.94381	upregulated
Affymetrix	GSE5281	C9orf64				2.02921	1.86231	upregulated
Illumina	GSE15222	C9orf26				4.02576	0.731448	downregulated
Affymetrix	GSE5281	C9orf123				2.79884	0.427686	downregulated
Affymetrix	GSE5281	C8orf40				2.19593	0.512671	downregulated
Affymetrix	GSE5281	C7orf20				2.10434	0.553106	downregulated
Illumina	GSE15222	C7orf19				7.39696	1.96137	upregulated
Illumina	GSE15222	C6orf72				5.94531	1.50879	upregulated
Illumina	GSE15222	C6orf69				7.05895	1.6784	upregulated
Illumina	GSE15222	C6orf59				4.51448	1.40472	upregulated
Illumina	GSE15222	C6orf168				5.21151	0.7325	downregulated
Affymetrix	GSE5281	C6orf153				2.24604	0.468356	downregulated
[truncated: 186 more rows]
