# Supplementary material for: Knowledge-based compact disease models identify new molecular players contributing to early-stage Alzheimer’s disease
Source: BMC Syst Biol. 2013 Nov 7;7:121. doi: 10.1186/1752-0509-7-121 (PMC3827844; doi:10.1186/1752-0509-7-121)
Supplement: Additional file 2 — The outputs of GO-MINER ontological analysis of the genes within Consistency Tier 0. [file 1752-0509-7-121-S2.xls]

## Sheet: Dataset G, GO-MINER Intensity n
HYPERLINKED GO CATEGORY	TOTAL GENES	CHANGED GENES	ENRICHMENT	LOG10(p)	CUMULATIVE NUMBER OF CATEGORIES	CUMULATIVE RANDOMS LOWER BOUND	CUMULATIVE RANDOMS MEAN	CUMULATIVE RANDOMS UPPER BOUND	FALSE DISCOVERY RATE
GO:0044456_synapse_part	88	13	4.53599	-5.54342	1	0	0	0	0
GO:0007154_cell_communication	341	27	2.4312	-5.47053	2	0	0	0	0
GO:0007268_synaptic_transmission	144	16	3.41168	-5.06079	3	0	0	0	0
GO:0019226_transmission_of_nerve_impulse	162	17	3.22214	-5.02196	4	0	0	0	0
GO:0045202_synapse	121	14	3.55266	-4.66159	5	0	0	0	0
GO:0050877_neurological_system_process	231	20	2.65845	-4.58711	6	0	0	0	0
GO:0019894_kinesin_binding	8	4	15.3526	-4.18008	7	-0.227482	0.08	0.387482	0.011429
GO:0007267_cell-cell_signaling	190	17	2.7473	-4.10063	8	-0.230826	0.09	0.410826	0.01125
GO:0007269_neurotransmitter_secretion	38	7	5.65621	-3.78037	9	-0.305366	0.16	0.625366	0.017778
GO:0023051_regulation_of_signaling_process	164	15	2.8084	-3.75465	10	-0.302582	0.17	0.642582	0.017
GO:0065009_regulation_of_molecular_function	310	22	2.17907	-3.68168	11	-0.32739	0.21	0.74739	0.019091
GO:0003008_system_process	293	21	2.20071	-3.57801	12	-0.445247	0.26	0.965247	0.021667
GO:0035466_regulation_of_signaling_pathway	211	17	2.47387	-3.53029	13	-0.495011	0.32	1.13501	0.024615
GO:0030426_growth_cone	30	6	6.14103	-3.50459	14	-0.511535	0.33	1.17153	0.023571
GO:0008021_synaptic_vesicle	42	7	5.11752	-3.49607	15	-0.578842	0.46	1.49884	0.030667
GO:0006887_exocytosis	70	9	3.9478	-3.47372	16	-0.578842	0.46	1.49884	0.02875
GO:0007204_elevation_of_cytosolic_calcium_ion_concentration	20	5	7.67628	-3.46805	17	-0.569098	0.48	1.5291	0.028235
GO:0043005_neuron_projection	177	15	2.60213	-3.38395	18	-0.546371	0.54	1.62637	0.03
GO:0023060_signal_transmission	574	32	1.71178	-3.28396	19	-0.627464	0.64	1.90746	0.033684
GO:0023046_signaling_process	575	32	1.70881	-3.26952	20	-0.627464	0.64	1.90746	0.032
GO:0009966_regulation_of_signal_transduction	162	14	2.65353	-3.26598	21	-0.627464	0.64	1.90746	0.030476
GO:0051480_cytosolic_calcium_ion_homeostasis	22	5	6.97844	-3.26022	22	-0.628802	0.66	1.9488	0.03
GO:0051279_regulation_of_release_of_sequestered_calcium_ion_into_cytosol	6	3	15.3526	-3.20791	23	-0.839797	1.14	3.1198	0.049565
GO:0050790_regulation_of_catalytic_activity	269	19	2.16876	-3.16859	24	-0.818231	1.27	3.35823	0.052917
GO:0003001_generation_of_a_signal_involved_in_cell-cell_signaling	77	9	3.58891	-3.15964	26	-0.838664	1.29	3.41866	0.049615
GO:0023061_signal_release	77	9	3.58891	-3.15964	26	-0.838664	1.29	3.41866	0.049615
GO:0030672_synaptic_vesicle_membrane	24	5	6.3969	-3.07453	27	-0.877595	1.62	4.11759	0.06
GO:0001505_regulation_of_neurotransmitter_levels	49	7	4.38645	-3.07291	29	-0.878125	1.65	4.17812	0.056897
GO:0006836_neurotransmitter_transport	49	7	4.38645	-3.07291	29	-0.878125	1.65	4.17812	0.056897
GO:0007186_G-protein_coupled_receptor_protein_signaling_pathway	80	9	3.45433	-3.03653	30	-0.888737	1.71	4.30874	0.057
GO:0030424_axon	97	10	3.16548	-3.02358	31	-0.916496	1.72	4.3565	0.055484
GO:0001821_histamine_secretion	2	2
GO:0050998_nitric-oxide_synthase_binding	2	2
GO:0051608_histamine_transport	2	2
GO:0010522_regulation_of_calcium_ion_transport_into_cytosol	7	3	13.1593	-2.97516	33	-1.12821	2.01	5.14821	0.060909
GO:0048854_brain_morphogenesis	7	3	13.1593	-2.97516	33	-1.12821	2.01	5.14821	0.060909
GO:0050852_T_cell_receptor_signaling_pathway	15	4	8.18803	-2.96587	34	-1.12956	2.09	5.30956	0.061471
GO:0030427_site_of_polarized_growth	38	6	4.84818	-2.92752	35	-1.1784	2.15	5.47841	0.061429
GO:0030695_GTPase_regulator_activity	83	9	3.32947	-2.91953	36	-1.19364	2.16	5.51363	0.06
GO:0005083_small_GTPase_regulator_activity	52	7	4.13338	-2.91468	37	-1.18464	2.17	5.52464	0.058649
GO:0023052_signaling	739	37	1.53733	-2.87773	38	-1.18634	2.24	5.66634	0.058947
GO:0051648_vesicle_localization	16	4	7.67628	-2.85173	39	-1.23752	2.38	5.99752	0.061026
GO:0051209_release_of_sequestered_calcium_ion_into_cytosol	8	3	11.5144	-2.78132	42	-1.25741	2.72	6.69741	0.064762
GO:0051282_regulation_of_sequestering_of_calcium_ion	8	3	11.5144	-2.78132	42	-1.25741	2.72	6.69741	0.064762
GO:0051283_negative_regulation_of_sequestering_of_calcium_ion	8	3	11.5144	-2.78132	42	-1.25741	2.72	6.69741	0.064762
GO:0002429_immune_response-activating_cell_surface_receptor_signaling_pathway	17	4	7.22474	-2.74601	45	-1.23395	2.93	7.09395	0.065111
GO:0002768_immune_response-regulating_cell_surface_receptor_signaling_pathway	17	4	7.22474	-2.74601	45	-1.23395	2.93	7.09395	0.065111
GO:0050851_antigen_receptor-mediated_signaling_pathway	17	4	7.22474	-2.74601	45	-1.23395	2.93	7.09395	0.065111
GO:0060589_nucleoside-triphosphatase_regulator_activity	88	9	3.1403	-2.7369	46	-1.23395	2.93	7.09395	0.063696
GO:0007281_germ_cell_development	29	5	5.29399	-2.68377	47	-1.40799	3.15	7.70799	0.067021
GO:0032940_secretion_by_cell	146	12	2.52371	-2.65893	48	-1.37135	3.18	7.73135	0.06625
GO:0030594_neurotransmitter_receptor_activity	9	3	10.235	-2.6155	50	-1.16454	3.87	8.90454	0.0774
GO:0032410_negative_regulation_of_transporter_activity	9	3	10.235	-2.6155	50	-1.16454	3.87	8.90454	0.0774
GO:0051592_response_to_calcium_ion	19	4	6.46424	-2.55575	51	-1.07269	4.24	9.55269	0.083137
GO:0030054_cell_junction	132	11	2.55876	-2.51633	52	-1.05424	4.38	9.81424	0.084231
GO:0005515_protein_binding	1551	62	1.22741	-2.51387	53	-1.04631	4.39	9.82631	0.08283
GO:0007316_pole_plasm_RNA_localization	3	2
GO:0008484_sulfuric_ester_hydrolase_activity	3	2
GO:0019094_pole_plasm_mRNA_localization	3	2
GO:0045451_pole_plasm_oskar_mRNA_localization	3	2
GO:0051281_positive_regulation_of_release_of_sequestered_calcium_ion_into_cytosol	3	2
GO:0060810_intracellular_mRNA_localization_involved_in_pattern_specification_process	3	2
GO:0060811_intracellular_mRNA_localization_involved_in_anterior_posterior_axis_specification	3	2
GO:0030234_enzyme_regulator_activity	195	14	2.20447	-2.47383	54	-0.965551	4.56	10.0856	0.084444
GO:0002274_myeloid_leukocyte_activation	10	3	9.21154	-2.47085	56	-0.929419	4.96	10.8494	0.088571
GO:0042165_neurotransmitter_binding	10	3	9.21154	-2.47085	56	-0.929419	4.96	10.8494	0.088571
GO:0010517_regulation_of_phospholipase_activity	20	4	6.14103	-2.46961	57	-1.01093	5.1	11.2109	0.089474
GO:0030136_clathrin-coated_vesicle	62	7	3.46671	-2.46308	58	-1.00323	5.11	11.2232	0.088103
GO:0006811_ion_transport	175	13	2.28095	-2.45152	59	-1.0578	5.16	11.3778	0.087458
GO:0042995_cell_projection	240	16	2.04701	-2.44579	60	-1.0578	5.16	11.3778	0.086
GO:0004871_signal_transducer_activity	222	15	2.07467	-2.36839	62	-1.01063	5.77	12.5506	0.093065
GO:0060089_molecular_transducer_activity	222	15	2.07467	-2.36839	62	-1.01063	5.77	12.5506	0.093065
GO:0051649_establishment_of_localization_in_cell	386	22	1.75003	-2.36556	63	-1.01063	5.77	12.5506	0.091587
GO:0008277_regulation_of_G-protein_coupled_receptor_protein_signaling_pathway	11	3	8.37413	-2.34279	67	-0.676892	6.34	13.3569	0.094627
GO:0014047_glutamate_secretion	11	3	8.37413	-2.34279	67	-0.676892	6.34	13.3569	0.094627
GO:0016079_synaptic_vesicle_exocytosis	11	3	8.37413	-2.34279	67	-0.676892	6.34	13.3569	0.094627
GO:0051208_sequestering_of_calcium_ion	11	3	8.37413	-2.34279	67	-0.676892	6.34	13.3569	0.094627
GO:0007610_behavior	101	9	2.7361	-2.32341	68	-0.756165	6.38	13.5162	0.093824
GO:0051641_cellular_localization	415	23	1.70173	-2.30752	69	-0.640761	6.68	14.0008	0.096812
GO:0046903_secretion	161	12	2.28858	-2.30295	70	-0.633264	6.69	14.0133	0.095571
GO:0005856_cytoskeleton	366	21	1.76177	-2.30121	71	-0.608641	6.73	14.0686	0.094789
GO:0023033_signaling_pathway	522	27	1.5882	-2.24993	72	-0.665549	7.08	14.8255	0.098333
GO:0030534_adult_behavior	23	4	5.34002	-2.23994	73	-0.635054	7.28	15.1951	0.099726
GO:0060402_calcium_ion_transport_into_cytosol	12	3	7.67628	-2.22808	74	-0.537222	7.97	16.4772	0.107703
GO:0007314_oocyte_anterior_posterior_axis_specification	4	2
GO:0007315_pole_plasm_assembly	4	2
GO:0008358_maternal_determination_of_anterior_posterior_axis__embryo	4	2
GO:0009265_2'-deoxyribonucleotide_biosynthetic_process	4	2
GO:0010524_positive_regulation_of_calcium_ion_transport_into_cytosol	4	2
GO:0045502_dynein_binding	4	2
GO:0045920_negative_regulation_of_exocytosis	4	2
GO:0031965_nuclear_membrane	24	4	5.11752	-2.17148	76	-0.358536	8.8	17.9585	0.115789
GO:0060191_regulation_of_lipase_activity	24	4	5.11752	-2.17148	76	-0.358536	8.8	17.9585	0.115789
GO:0007166_cell_surface_receptor_linked_signaling_pathway	303	18	1.82407	-2.16413	77	-0.290452	8.89	18.0705	0.115455
GO:0071944_cell_periphery	665	32	1.47754	-2.15239	78	-0.275194	9.13	18.5352	0.117051
GO:0030135_coated_vesicle	71	7	3.02727	-2.13324	79	-0.204959	9.27	18.745	0.117342
GO:0032182_small_conjugating_protein_binding	13	3	7.0858	-2.12434	82	0.166248	9.96	19.7538	0.121463
GO:0043130_ubiquitin_binding	13	3	7.0858	-2.12434	82	0.166248	9.96	19.7538	0.121463
GO:0060401_cytosolic_calcium_ion_transport	13	3	7.0858	-2.12434	82	0.166248	9.96	19.7538	0.121463
GO:0030665_clathrin_coated_vesicle_membrane	39	5	3.93655	-2.10866	83	0.081827	10.09	20.0982	0.121566
GO:0002757_immune_response-activating_signal_transduction	25	4	4.91282	-2.10648	85	0.240958	10.48	20.719	0.123294
GO:0002764_immune_response-regulating_signaling_pathway	25	4	4.91282	-2.10648	85	0.240958	10.48	20.719	0.123294
GO:0005625_soluble_fraction	129	10	2.38024	-2.10093	86	0.236305	10.5	20.7637	0.122093
GO:0051345_positive_regulation_of_hydrolase_activity	55	6	3.34965	-2.09746	87	0.274674	10.59	20.9053	0.121724
GO:0019899_enzyme_binding	171	12	2.15475	-2.09342	88	0.274674	10.59	20.9053	0.120341
GO:0046483_heterocycle_metabolic_process	193	13	2.06822	-2.0875	89	0.260653	10.61	20.9593	0.119213
GO:0014069_postsynaptic_density	26	4	4.72387	-2.04463	90	0.38333	11.29	22.1967	0.125444
GO:0005876_spindle_microtubule	14	3	6.57967	-2.0298	95	0.693233	12.19	23.6868	0.128316
GO:0007286_spermatid_development	14	3	6.57967	-2.0298	95	0.693233	12.19	23.6868	0.128316
GO:0016776_phosphotransferase_activity__phosphate_group_as_acceptor	14	3	6.57967	-2.0298	95	0.693233	12.19	23.6868	0.128316
GO:0030667_secretory_granule_membrane	14	3	6.57967	-2.0298	95	0.693233	12.19	23.6868	0.128316
GO:0051238_sequestering_of_metal_ion	14	3	6.57967	-2.0298	95	0.693233	12.19	23.6868	0.128316
GO:0005938_cell_cortex	57	6	3.23212	-2.02235	96	0.751883	12.26	23.7681	0.127708
GO:0004435_phosphoinositide_phospholipase_C_activity	5	2	12.2821	-2.00766	106	3.06336	16.15	29.2366	0.152358
GO:0007308_oocyte_construction	5	2	12.2821	-2.00766	106	3.06336	16.15	29.2366	0.152358
GO:0007309_oocyte_axis_specification	5	2	12.2821	-2.00766	106	3.06336	16.15	29.2366	0.152358
GO:0007608_sensory_perception_of_smell	5	2	12.2821	-2.00766	106	3.06336	16.15	29.2366	0.152358
GO:0009263_deoxyribonucleotide_biosynthetic_process	5	2	12.2821	-2.00766	106	3.06336	16.15	29.2366	0.152358
GO:0035267_NuA4_histone_acetyltransferase_complex	5	2	12.2821	-2.00766	106	3.06336	16.15	29.2366	0.152358
GO:0043274_phospholipase_binding	5	2	12.2821	-2.00766	106	3.06336	16.15	29.2366	0.152358
GO:0045576_mast_cell_activation	5	2	12.2821	-2.00766	106	3.06336	16.15	29.2366	0.152358
GO:0045739_positive_regulation_of_DNA_repair	5	2	12.2821	-2.00766	106	3.06336	16.15	29.2366	0.152358
GO:0051875_pigment_granule_localization	5	2	12.2821	-2.00766	106	3.06336	16.15	29.2366	0.152358
GO:0009199_ribonucleoside_triphosphate_metabolic_process	113	9	2.44554	-2.00503	108	3.06336	16.15	29.2366	0.149537
GO:0009205_purine_ribonucleoside_triphosphate_metabolic_process	113	9	2.44554	-2.00503	108	3.06336	16.15	29.2366	0.149537
GO:0009143_nucleoside_triphosphate_catabolic_process	75	7	2.86581	-2.00467	114	3.2461	16.32	29.3939	0.143158
GO:0009146_purine_nucleoside_triphosphate_catabolic_process	75	7	2.86581	-2.00467	114	3.2461	16.32	29.3939	0.143158
GO:0009154_purine_ribonucleotide_catabolic_process	75	7	2.86581	-2.00467	114	3.2461	16.32	29.3939	0.143158
GO:0009203_ribonucleoside_triphosphate_catabolic_process	75	7	2.86581	-2.00467	114	3.2461	16.32	29.3939	0.143158
GO:0009207_purine_ribonucleoside_triphosphate_catabolic_process	75	7	2.86581	-2.00467	114	3.2461	16.32	29.3939	0.143158
GO:0009261_ribonucleotide_catabolic_process	75	7	2.86581	-2.00467	114	3.2461	16.32	29.3939	0.143158
GO:0044430_cytoskeletal_part	267	16	1.84001	-1.99236	115	3.25358	16.4	29.5464	0.142609
GO:0044459_plasma_membrane_part	340	19	1.71588	-1.98134	116	3.57487	16.78	29.9851	0.144655
GO:0006874_cellular_calcium_ion_homeostasis	42	5	3.65537	-1.97215	118	3.81642	17.01	30.2036	0.144153
GO:0055074_calcium_ion_homeostasis	42	5	3.65537	-1.97215	118	3.81642	17.01	30.2036	0.144153
GO:0006163_purine_nucleotide_metabolic_process	156	11	2.16511	-1.96585	120	4.04186	17.21	30.3781	0.143417
GO:0048858_cell_projection_morphogenesis	156	11	2.16511	-1.96585	120	4.04186	17.21	30.3781	0.143417
GO:0009144_purine_nucleoside_triphosphate_metabolic_process	115	9	2.40301	-1.95688	121	4.02724	17.27	30.5128	0.142727
GO:0032990_cell_part_morphogenesis	157	11	2.15131	-1.94585	122	4.11833	17.41	30.7017	0.142705
GO:0007409_axonogenesis	136	10	2.25773	-1.94386	123	4.12083	17.44	30.7592	0.141789
GO:0008344_adult_locomotory_behavior	15	3	6.14103	-1.94308	128	4.48637	18.28	32.0736	0.142812
GO:0017157_regulation_of_exocytosis	15	3	6.14103	-1.94308	128	4.48637	18.28	32.0736	0.142812
GO:0021761_limbic_system_development	15	3	6.14103	-1.94308	128	4.48637	18.28	32.0736	0.142812
GO:0032409_regulation_of_transporter_activity	15	3	6.14103	-1.94308	128	4.48637	18.28	32.0736	0.142812
GO:0048515_spermatid_differentiation	15	3	6.14103	-1.94308	128	4.48637	18.28	32.0736	0.142812
GO:0009141_nucleoside_triphosphate_metabolic_process	116	9	2.38229	-1.93328	129	4.52836	18.35	32.1716	0.142248
GO:0007018_microtubule-based_movement	43	5	3.57036	-1.92946	131	4.47336	18.42	32.3666	0.140611
GO:0042277_peptide_binding	43	5	3.57036	-1.92946	131	4.47336	18.42	32.3666	0.140611
GO:0001664_G-protein-coupled_receptor_binding	28	4	4.38645	-1.92944	135	4.77299	18.77	32.767	0.139037
GO:0031345_negative_regulation_of_cell_projection_organization	28	4	4.38645	-1.92944	135	4.77299	18.77	32.767	0.139037
GO:0045211_postsynaptic_membrane	28	4	4.38645	-1.92944	135	4.77299	18.77	32.767	0.139037
GO:0048489_synaptic_vesicle_transport	28	4	4.38645	-1.92944	135	4.77299	18.77	32.767	0.139037
GO:0044271_cellular_nitrogen_compound_biosynthetic_process	180	12	2.04701	-1.92129	136	4.83044	18.81	32.7896	0.138309
GO:0055086_nucleobase__nucleoside_and_nucleotide_metabolic_process	204	13	1.9567	-1.89175	137	4.92269	19.21	33.4973	0.140219
GO:0000267_cell_fraction	298	17	1.75164	-1.88834	138	4.9139	19.26	33.6061	0.139565
GO:0044463_cell_projection_part	118	9	2.34192	-1.88701	139	4.95139	19.45	33.9486	0.139928
GO:0051234_establishment_of_localization	720	33	1.40732	-1.88044	140	4.92965	19.52	34.1104	0.139429
GO:0002253_activation_of_immune_response	29	4	4.23519	-1.87565	143	5.1451	19.89	34.6349	0.139091
GO:0005200_structural_constituent_of_cytoskeleton	29	4	4.23519	-1.87565	143	5.1451	19.89	34.6349	0.139091
GO:0044449_contractile_fiber_part	29	4	4.23519	-1.87565	143	5.1451	19.89	34.6349	0.139091
GO:0033178_proton-transporting_two-sector_ATPase_complex__catalytic_domain	16	3	5.75721	-1.86307	146	5.83476	20.86	35.8852	0.142877
GO:0046961_proton-transporting_ATPase_activity__rotational_mechanism	16	3	5.75721	-1.86307	146	5.83476	20.86	35.8852	0.142877
GO:2000021_regulation_of_ion_homeostasis	16	3	5.75721	-1.86307	146	5.83476	20.86	35.8852	0.142877
GO:0010038_response_to_metal_ion	80	7	2.6867	-1.85703	147	5.88356	20.95	36.0164	0.142517
GO:0030662_coated_vesicle_membrane	45	5	3.41168	-1.84789	148	5.92938	21.2	36.4706	0.143243
GO:0051179_localization	809	36	1.36636	-1.84599	149	5.92938	21.2	36.4706	0.142282
GO:0005829_cytosol	613	29	1.45261	-1.84206	150	5.93511	21.22	36.5049	0.141467
GO:0004629_phospholipase_C_activity	6	2	10.235	-1.84079	162	8.78013	25.11	41.4399	0.155
GO:0005100_Rho_GTPase_activator_activity	6	2	10.235	-1.84079	162	8.78013	25.11	41.4399	0.155
GO:0007028_cytoplasm_organization	6	2	10.235	-1.84079	162	8.78013	25.11	41.4399	0.155
GO:0008171_O-methyltransferase_activity	6	2	10.235	-1.84079	162	8.78013	25.11	41.4399	0.155
GO:0016917_GABA_receptor_activity	6	2	10.235	-1.84079	162	8.78013	25.11	41.4399	0.155
GO:0021955_central_nervous_system_neuron_axonogenesis	6	2	10.235	-1.84079	162	8.78013	25.11	41.4399	0.155
GO:0030285_integral_to_synaptic_vesicle_membrane	6	2	10.235	-1.84079	162	8.78013	25.11	41.4399	0.155
GO:0031056_regulation_of_histone_modification	6	2	10.235	-1.84079	162	8.78013	25.11	41.4399	0.155
GO:0043189_H4_H2A_histone_acetyltransferase_complex	6	2	10.235	-1.84079	162	8.78013	25.11	41.4399	0.155
GO:0047496_vesicle_transport_along_microtubule	6	2	10.235	-1.84079	162	8.78013	25.11	41.4399	0.155
GO:0051928_positive_regulation_of_calcium_ion_transport	6	2	10.235	-1.84079	162	8.78013	25.11	41.4399	0.155
GO:0070688_MLL5-L_complex	6	2	10.235	-1.84079	162	8.78013	25.11	41.4399	0.155
GO:0001775_cell_activation	100	8	2.45641	-1.83823	163	8.81393	25.19	41.5661	0.15454
GO:0000902_cell_morphogenesis	185	12	1.99168	-1.83178	164	8.90617	25.27	41.6338	0.154085
GO:0044093_positive_regulation_of_molecular_function	163	11	2.07213	-1.83006	165	8.90925	25.28	41.6508	0.153212
GO:0006195_purine_nucleotide_catabolic_process	81	7	2.65353	-1.82909	167	8.92616	25.36	41.7938	0.151856
GO:0045859_regulation_of_protein_kinase_activity	81	7	2.65353	-1.82909	167	8.92616	25.36	41.7938	0.151856
GO:0005813_centrosome	63	6	2.9243	-1.81707	168	9.10323	25.9	42.6968	0.154167
GO:0051640_organelle_localization	46	5	3.33751	-1.80889	171	9.24027	26.16	43.0797	0.152982
GO:0072503_cellular_divalent_inorganic_cation_homeostasis	46	5	3.33751	-1.80889	171	9.24027	26.16	43.0797	0.152982
GO:0072507_divalent_inorganic_cation_homeostasis	46	5	3.33751	-1.80889	171	9.24027	26.16	43.0797	0.152982
GO:0044283_small_molecule_biosynthetic_process	209	13	1.90989	-1.80871	172	9.25067	26.17	43.0893	0.152151
GO:0032501_multicellular_organismal_process	932	40	1.31782	-1.78938	173	9.35746	26.55	43.7425	0.153468
GO:0006469_negative_regulation_of_protein_kinase_activity	17	3	5.41855	-1.7889	176	9.74126	27.19	44.6387	0.154489
GO:0007202_activation_of_phospholipase_C_activity	17	3	5.41855	-1.7889	176	9.74126	27.19	44.6387	0.154489
GO:0010863_positive_regulation_of_phospholipase_C_activity	17	3	5.41855	-1.7889	176	9.74126	27.19	44.6387	0.154489
GO:0043085_positive_regulation_of_catalytic_activity	144	10	2.1323	-1.77937	177	9.82372	27.37	44.9163	0.154633
GO:0009166_nucleotide_catabolic_process	83	7	2.58959	-1.77468	178	10.2457	27.95	45.6543	0.157022
GO:0006753_nucleoside_phosphate_metabolic_process	190	12	1.93927	-1.74633	180	10.5815	28.66	46.7385	0.159222
GO:0009117_nucleotide_metabolic_process	190	12	1.93927	-1.74633	180	10.5815	28.66	46.7385	0.159222
GO:0000904_cell_morphogenesis_involved_in_differentiation	168	11	2.01045	-1.73887	181	10.5663	28.72	46.8737	0.158674
GO:0023034_intracellular_signaling_pathway	334	18	1.65477	-1.73754	182	10.5653	28.73	46.8947	0.157857
GO:0009150_purine_ribonucleotide_metabolic_process	125	9	2.21077	-1.73425	183	10.57	28.75	46.93	0.157104
GO:0005543_phospholipid_binding	48	5	3.19845	-1.73419	184	10.6756	28.98	47.2844	0.1575
GO:0006839_mitochondrial_transport	32	4	3.83814	-1.72749	188	10.7637	29.4	48.0363	0.156383
GO:0007266_Rho_protein_signal_transduction	32	4	3.83814	-1.72749	188	10.7637	29.4	48.0363	0.156383
GO:0007626_locomotory_behavior	32	4	3.83814	-1.72749	188	10.7637	29.4	48.0363	0.156383
GO:0050770_regulation_of_axonogenesis	32	4	3.83814	-1.72749	188	10.7637	29.4	48.0363	0.156383
GO:0034655_nucleobase__nucleoside__nucleotide_and_nucleic_acid_catabolic_process	85	7	2.52866	-1.72217	191	10.9169	29.67	48.4231	0.15534
GO:0034656_nucleobase__nucleoside_and_nucleotide_catabolic_process	85	7	2.52866	-1.72217	191	10.9169	29.67	48.4231	0.15534
GO:0043549_regulation_of_kinase_activity	85	7	2.52866	-1.72217	191	10.9169	29.67	48.4231	0.15534
GO:0005929_cilium	18	3	5.11752	-1.71985	198	11.6455	30.74	49.8345	0.155253
GO:0006081_cellular_aldehyde_metabolic_process	18	3	5.11752	-1.71985	198	11.6455	30.74	49.8345	0.155253
GO:0007270_nerve-nerve_synaptic_transmission	18	3	5.11752	-1.71985	198	11.6455	30.74	49.8345	0.155253
GO:0010518_positive_regulation_of_phospholipase_activity	18	3	5.11752	-1.71985	198	11.6455	30.74	49.8345	0.155253
GO:0035023_regulation_of_Rho_protein_signal_transduction	18	3	5.11752	-1.71985	198	11.6455	30.74	49.8345	0.155253
GO:0051924_regulation_of_calcium_ion_transport	18	3	5.11752	-1.71985	198	11.6455	30.74	49.8345	0.155253
GO:0060193_positive_regulation_of_lipase_activity	18	3	5.11752	-1.71985	198	11.6455	30.74	49.8345	0.155253
GO:0009259_ribonucleotide_metabolic_process	126	9	2.19322	-1.71352	199	11.7702	30.93	50.0898	0.155427
GO:0006810_transport	710	32	1.38389	-1.71324	200	11.8254	30.97	50.1146	0.15485
GO:0006172_ADP_biosynthetic_process	7	2	8.77289	-1.70387	214	14.0236	34.27	54.5164	0.16014
GO:0007006_mitochondrial_membrane_organization	7	2	8.77289	-1.70387	214	14.0236	34.27	54.5164	0.16014
GO:0007097_nuclear_migration	7	2	8.77289	-1.70387	214	14.0236	34.27	54.5164	0.16014
GO:0009135_purine_nucleoside_diphosphate_metabolic_process	7	2	8.77289	-1.70387	214	14.0236	34.27	54.5164	0.16014
GO:0009136_purine_nucleoside_diphosphate_biosynthetic_process	7	2	8.77289	-1.70387	214	14.0236	34.27	54.5164	0.16014
GO:0009179_purine_ribonucleoside_diphosphate_metabolic_process	7	2	8.77289	-1.70387	214	14.0236	34.27	54.5164	0.16014
GO:0009180_purine_ribonucleoside_diphosphate_biosynthetic_process	7	2	8.77289	-1.70387	214	14.0236	34.27	54.5164	0.16014
GO:0009394_2'-deoxyribonucleotide_metabolic_process	7	2	8.77289	-1.70387	214	14.0236	34.27	54.5164	0.16014
GO:0019201_nucleotide_kinase_activity	7	2	8.77289	-1.70387	214	14.0236	34.27	54.5164	0.16014
GO:0032846_positive_regulation_of_homeostatic_process	7	2	8.77289	-1.70387	214	14.0236	34.27	54.5164	0.16014
GO:0034332_adherens_junction_organization	7	2	8.77289	-1.70387	214	14.0236	34.27	54.5164	0.16014
GO:0043198_dendritic_shaft	7	2	8.77289	-1.70387	214	14.0236	34.27	54.5164	0.16014
GO:0046031_ADP_metabolic_process	7	2	8.77289	-1.70387	214	14.0236	34.27	54.5164	0.16014
GO:0048599_oocyte_development	7	2	8.77289	-1.70387	214	14.0236	34.27	54.5164	0.16014
GO:0051336_regulation_of_hydrolase_activity	106	8	2.31737	-1.69693	215	14.2728	34.63	54.9872	0.16107
GO:0005815_microtubule_organizing_center	86	7	2.49925	-1.69659	216	14.2675	34.72	55.1725	0.160741
GO:0050778_positive_regulation_of_immune_response	33	4	3.72183	-1.68201	217	14.6347	35.16	55.6853	0.162028
GO:0010646_regulation_of_cell_communication	194	12	1.89929	-1.68075	218	14.6224	35.19	55.7576	0.161422
GO:0046700_heterocycle_catabolic_process	87	7	2.47053	-1.67146	219	14.7293	35.39	56.0507	0.161598
GO:0048812_neuron_projection_morphogenesis	150	10	2.04701	-1.66546	220	14.6906	35.58	56.4694	0.161727
GO:0033673_negative_regulation_of_kinase_activity	19	3	4.84818	-1.65534	221	15.4274	36.75	58.0726	0.16629
GO:0005488_binding	1933	70	1.11193	-1.65027	222	15.424	36.87	58.316	0.166081
GO:0048667_cell_morphogenesis_involved_in_neuron_differentiation	151	10	2.03345	-1.64721	223	15.4616	37.01	58.5584	0.165964
GO:0044270_cellular_nitrogen_compound_catabolic_process	88	7	2.44245	-1.64675	225	15.4922	37.08	58.6678	0.1648
GO:0051338_regulation_of_transferase_activity	88	7	2.44245	-1.64675	225	15.4922	37.08	58.6678	0.1648
GO:0015837_amine_transport	34	4	3.61237	-1.63828	228	15.817	37.59	59.363	0.164868
GO:0021700_developmental_maturation	34	4	3.61237	-1.63828	228	15.817	37.59	59.363	0.164868
GO:0043292_contractile_fiber	34	4	3.61237	-1.63828	228	15.817	37.59	59.363	0.164868
GO:0030141_stored_secretory_granule	51	5	3.01031	-1.62971	230	16.115	37.98	59.8451	0.16513
GO:0045321_leukocyte_activation	51	5	3.01031	-1.62971	230	16.115	37.98	59.8451	0.16513
GO:0031175_neuron_projection_development	175	11	1.93004	-1.61869	231	16.3172	38.24	60.1628	0.165541
GO:0009887_organ_morphogenesis	131	9	2.10951	-1.61375	232	16.318	38.33	60.342	0.165216
GO:0007265_Ras_protein_signal_transduction	70	6	2.63187	-1.60966	233	16.4392	38.5	60.5608	0.165236
GO:0032989_cellular_component_morphogenesis	199	12	1.85157	-1.60207	234	16.5559	38.61	60.6641	0.165
GO:0071705_nitrogen_compound_transport	35	4	3.50916	-1.59618	235	16.9245	39.13	61.3355	0.166511
GO:0043123_positive_regulation_of_I-kappaB_kinase_NF-kappaB_cascade	20	3	4.60577	-1.59487	237	17.2787	39.96	62.6413	0.168608
GO:0051348_negative_regulation_of_transferase_activity	20	3	4.60577	-1.59487	237	17.2787	39.96	62.6413	0.168608
GO:0000578_embryonic_axis_specification	8	2	7.67628	-1.58811	258	20.6947	44.94	69.1853	0.174186
GO:0001933_negative_regulation_of_protein_phosphorylation	8	2	7.67628	-1.58811	258	20.6947	44.94	69.1853	0.174186
GO:0005544_calcium-dependent_phospholipid_binding	8	2	7.67628	-1.58811	258	20.6947	44.94	69.1853	0.174186
GO:0005871_kinesin_complex	8	2	7.67628	-1.58811	258	20.6947	44.94	69.1853	0.174186
GO:0006282_regulation_of_DNA_repair	8	2	7.67628	-1.58811	258	20.6947	44.94	69.1853	0.174186
GO:0007200_activation_of_phospholipase_C_activity_by_G-protein_coupled_receptor_protein_signaling_pathway_coupled_to_IP3_second_messenger	8	2	7.67628	-1.58811	258	20.6947	44.94	69.1853	0.174186
GO:0007214_gamma-aminobutyric_acid_signaling_pathway	8	2	7.67628	-1.58811	258	20.6947	44.94	69.1853	0.174186
GO:0007351_tripartite_regional_subdivision	8	2	7.67628	-1.58811	258	20.6947	44.94	69.1853	0.174186
GO:0007606_sensory_perception_of_chemical_stimulus	8	2	7.67628	-1.58811	258	20.6947	44.94	69.1853	0.174186
GO:0008298_intracellular_mRNA_localization	8	2	7.67628	-1.58811	258	20.6947	44.94	69.1853	0.174186
GO:0008528_peptide_receptor_activity__G-protein_coupled	8	2	7.67628	-1.58811	258	20.6947	44.94	69.1853	0.174186
GO:0008595_anterior_posterior_axis_specification__embryo	8	2	7.67628	-1.58811	258	20.6947	44.94	69.1853	0.174186
GO:0009133_nucleoside_diphosphate_biosynthetic_process	8	2	7.67628	-1.58811	258	20.6947	44.94	69.1853	0.174186
GO:0009185_ribonucleoside_diphosphate_metabolic_process	8	2	7.67628	-1.58811	258	20.6947	44.94	69.1853	0.174186
GO:0009188_ribonucleoside_diphosphate_biosynthetic_process	8	2	7.67628	-1.58811	258	20.6947	44.94	69.1853	0.174186
GO:0009262_deoxyribonucleotide_metabolic_process	8	2	7.67628	-1.58811	258	20.6947	44.94	69.1853	0.174186
GO:0016811_hydrolase_activity__acting_on_carbon-nitrogen_(but_not_peptide)_bonds__in_linear_amides	8	2	7.67628	-1.58811	258	20.6947	44.94	69.1853	0.174186
GO:0017137_Rab_GTPase_binding	8	2	7.67628	-1.58811	258	20.6947	44.94	69.1853	0.174186
GO:0019905_syntaxin_binding	8	2	7.67628	-1.58811	258	20.6947	44.94	69.1853	0.174186
GO:0032768_regulation_of_monooxygenase_activity	8	2	7.67628	-1.58811	258	20.6947	44.94	69.1853	0.174186
GO:0043270_positive_regulation_of_ion_transport	8	2	7.67628	-1.58811	258	20.6947	44.94	69.1853	0.174186
GO:0042325_regulation_of_phosphorylation	112	8	2.19322	-1.56749	259	20.9866	45.52	70.0534	0.175753
GO:0007165_signal_transduction	453	22	1.4912	-1.558	260	21.1211	45.8	70.4789	0.176154
GO:0051186_cofactor_metabolic_process	72	6	2.55876	-1.55579	261	21.1281	45.95	70.7719	0.176054
GO:0004930_G-protein_coupled_receptor_activity	36	4	3.41168	-1.55564	264	21.4158	46.58	71.7442	0.176439
GO:0043405_regulation_of_MAP_kinase_activity	36	4	3.41168	-1.55564	264	21.4158	46.58	71.7442	0.176439
GO:0080135_regulation_of_cellular_response_to_stress	36	4	3.41168	-1.55564	264	21.4158	46.58	71.7442	0.176439
GO:0007399_nervous_system_development	401	20	1.53143	-1.55284	265	21.4625	46.66	71.8575	0.176075
GO:0030425_dendrite	92	7	2.33626	-1.55199	266	21.4617	46.72	71.9783	0.175639
GO:0051239_regulation_of_multicellular_organismal_process	226	13	1.76622	-1.55122	267	21.4617	46.72	71.9783	0.174981
GO:0040011_locomotion	203	12	1.81508	-1.54165	268	21.571	47.01	72.449	0.17541
GO:0000776_kinetochore	21	3	4.38645	-1.53802	272	22.2484	47.89	73.5316	0.176066
GO:0010970_microtubule-based_transport	21	3	4.38645	-1.53802	272	22.2484	47.89	73.5316	0.176066
GO:0030705_cytoskeleton-dependent_intracellular_transport	21	3	4.38645	-1.53802	272	22.2484	47.89	73.5316	0.176066
GO:0043122_regulation_of_I-kappaB_kinase_NF-kappaB_cascade	21	3	4.38645	-1.53802	272	22.2484	47.89	73.5316	0.176066
GO:0019222_regulation_of_metabolic_process	759	33	1.33501	-1.5363	273	22.3293	47.98	73.6307	0.175751
GO:0003006_developmental_process_involved_in_reproduction	93	7	2.31114	-1.52927	274	22.7612	48.44	74.1188	0.176788
GO:0040012_regulation_of_locomotion	37	4	3.31947	-1.51655	277	23.0768	48.94	74.8032	0.176679
GO:0046578_regulation_of_Ras_protein_signal_transduction	37	4	3.31947	-1.51655	277	23.0768	48.94	74.8032	0.176679
GO:0051051_negative_regulation_of_transport	37	4	3.31947	-1.51655	277	23.0768	48.94	74.8032	0.176679
GO:0030030_cell_projection_organization	205	12	1.79737	-1.51224	278	23.1178	49.03	74.9422	0.176367
GO:0065008_regulation_of_biological_quality	486	23	1.45312	-1.49563	279	23.7732	49.91	76.0468	0.178889
GO:0001504_neurotransmitter_uptake	9	2	6.82336	-1.48812	292	28.0018	54.65	81.2982	0.187158
GO:0001653_peptide_receptor_activity	9	2	6.82336	-1.48812	292	28.0018	54.65	81.2982	0.187158
GO:0002263_cell_activation_involved_in_immune_response	9	2	6.82336	-1.48812	292	28.0018	54.65	81.2982	0.187158
GO:0002366_leukocyte_activation_involved_in_immune_response	9	2	6.82336	-1.48812	292	28.0018	54.65	81.2982	0.187158
GO:0007585_respiratory_gaseous_exchange	9	2	6.82336	-1.48812	292	28.0018	54.65	81.2982	0.187158
GO:0009994_oocyte_differentiation	9	2	6.82336	-1.48812	292	28.0018	54.65	81.2982	0.187158
GO:0033044_regulation_of_chromosome_organization	9	2	6.82336	-1.48812	292	28.0018	54.65	81.2982	0.187158
GO:0033059_cellular_pigmentation	9	2	6.82336	-1.48812	292	28.0018	54.65	81.2982	0.187158
GO:0040023_establishment_of_nucleus_localization	9	2	6.82336	-1.48812	292	28.0018	54.65	81.2982	0.187158
GO:0046928_regulation_of_neurotransmitter_secretion	9	2	6.82336	-1.48812	292	28.0018	54.65	81.2982	0.187158
GO:0048016_inositol_phosphate-mediated_signaling	9	2	6.82336	-1.48812	292	28.0018	54.65	81.2982	0.187158
GO:0051588_regulation_of_neurotransmitter_transport	9	2	6.82336	-1.48812	292	28.0018	54.65	81.2982	0.187158
GO:0072384_organelle_transport_along_microtubule	9	2	6.82336	-1.48812	292	28.0018	54.65	81.2982	0.187158
GO:0001565_phorbol_ester_receptor_activity	1	1
GO:0001774_microglial_cell_activation	1	1
GO:0001831_trophectodermal_cellular_morphogenesis	1	1
GO:0001941_postsynaptic_membrane_organization	1	1
GO:0002244_hemopoietic_progenitor_cell_differentiation	1	1
GO:0002349_histamine_production_involved_in_inflammatory_response	1	1
GO:0002441_histamine_secretion_involved_in_inflammatory_response	1	1
GO:0002532_production_of_molecular_mediator_involved_in_inflammatory_response	1	1
GO:0002553_histamine_secretion_by_mast_cell	1	1
GO:0004359_glutaminase_activity	1	1
GO:0004423_iduronate-2-sulfatase_activity	1	1
GO:0004462_lactoylglutathione_lyase_activity	1	1
GO:0004493_methylmalonyl-CoA_epimerase_activity	1	1
GO:0004799_thymidylate_synthase_activity	1	1
GO:0004977_melanocortin_receptor_activity	1	1
GO:0004980_melanocyte-stimulating_hormone_receptor_activity	1	1
GO:0005164_tumor_necrosis_factor_receptor_binding	1	1
GO:0006021_inositol_biosynthetic_process	1	1
GO:0006173_dADP_biosynthetic_process	1	1
GO:0006301_postreplication_repair	1	1
GO:0006482_protein_demethylation	1	1
GO:0006543_glutamine_catabolic_process	1	1
GO:0006837_serotonin_transport	1	1
GO:0006853_carnitine_shuttle	1	1
GO:0008214_protein_dealkylation	1	1
GO:0008410_CoA-transferase_activity	1	1
GO:0008884_glutathionylspermidine_amidase_activity	1	1
GO:0008885_glutathionylspermidine_synthase_activity	1	1
GO:0008893_guanosine-3'_5'-bis(diphosphate)_3'-diphosphatase_activity	1	1
GO:0009011_starch_synthase_activity	1	1
GO:0009153_purine_deoxyribonucleotide_biosynthetic_process	1	1
GO:0009182_purine_deoxyribonucleoside_diphosphate_metabolic_process	1	1
GO:0009183_purine_deoxyribonucleoside_diphosphate_biosynthetic_process	1	1
GO:0009186_deoxyribonucleoside_diphosphate_metabolic_process	1	1
GO:0009189_deoxyribonucleoside_diphosphate_biosynthetic_process	1	1
GO:0009240_isopentenyl_diphosphate_biosynthetic_process	1	1
GO:0009505_plant-type_cell_wall	1	1
GO:0009713_catechol_biosynthetic_process	1	1
GO:0009860_pollen_tube_growth	1	1
GO:0009932_cell_tip_growth	1	1
GO:0009960_endosperm_development	1	1
GO:0010642_negative_regulation_of_platelet-derived_growth_factor_receptor_signaling_pathway	1	1
GO:0010919_regulation_of_inositol_phosphate_biosynthetic_process	1	1
GO:0015838_betaine_transport	1	1
GO:0015879_carnitine_transport	1	1
GO:0016662_oxidoreductase_activity__acting_on_other_nitrogenous_compounds_as_donors__cytochrome_as_acceptor	1	1
GO:0016726_oxidoreductase_activity__acting_on_CH_or_CH2_groups__NAD_or_NADP_as_acceptor	1	1
GO:0016794_diphosphoric_monoester_hydrolase_activity	1	1
GO:0016939_kinesin_II_complex	1	1
GO:0017096_acetylserotonin_O-methyltransferase_activity	1	1
GO:0019061_uncoating_of_virus	1	1
GO:0019243_methylglyoxal_catabolic_process_to_D-lactate	1	1
GO:0019288_isopentenyl_diphosphate_biosynthetic_process__mevalonate-independent_pathway	1	1
GO:0021540_corpus_callosum_morphogenesis	1	1
GO:0021904_dorsal_ventral_neural_tube_patterning	1	1
GO:0030186_melatonin_metabolic_process	1	1
GO:0030187_melatonin_biosynthetic_process	1	1
GO:0030599_pectinesterase_activity	1	1
GO:0031117_positive_regulation_of_microtubule_depolymerization	1	1
GO:0031233_intrinsic_to_external_side_of_plasma_membrane	1	1
GO:0031362_anchored_to_external_side_of_plasma_membrane	1	1
GO:0031849_olfactory_receptor_binding	1	1
GO:0032026_response_to_magnesium_ion	1	1
GO:0032230_positive_regulation_of_synaptic_transmission__GABAergic	1	1
GO:0032769_negative_regulation_of_monooxygenase_activity	1	1
GO:0032958_inositol_phosphate_biosynthetic_process	1	1
GO:0033182_regulation_of_histone_ubiquitination	1	1
GO:0034235_GPI_anchor_binding	1	1
GO:0034312_diol_biosynthetic_process	1	1
GO:0042301_phosphate_binding	1	1
GO:0042416_dopamine_biosynthetic_process	1	1
GO:0042423_catecholamine_biosynthetic_process	1	1
GO:0042640_anagen	1	1
GO:0044254_multicellular_organismal_protein_catabolic_process	1	1
GO:0044256_protein_digestion	1	1
GO:0044266_multicellular_organismal_macromolecule_catabolic_process	1	1
GO:0045330_aspartyl_esterase_activity	1	1
GO:0045505_dynein_intermediate_chain_binding	1	1
GO:0046056_dADP_metabolic_process	1	1
GO:0046469_platelet_activating_factor_metabolic_process	1	1
GO:0046490_isopentenyl_diphosphate_metabolic_process	1	1
GO:0046586_regulation_of_calcium-dependent_cell-cell_adhesion	1	1
GO:0046587_positive_regulation_of_calcium-dependent_cell-cell_adhesion	1	1
GO:0047179_platelet-activating_factor_acetyltransferase_activity	1	1
GO:0048794_swim_bladder_development	1	1
GO:0048868_pollen_tube_development	1	1
GO:0048893_afferent_axon_development_in_lateral_line_nerve	1	1
GO:0048894_efferent_axon_development_in_a_lateral_line_nerve	1	1
GO:0048895_lateral_line_nerve_glial_cell_differentiation	1	1
GO:0048897_myelination_of_lateral_line_nerve_axons	1	1
GO:0048898_anterior_lateral_line_system_development	1	1
GO:0048909_anterior_lateral_line_nerve_development	1	1
GO:0048913_anterior_lateral_line_nerve_glial_cell_differentiation	1	1
GO:0048914_myelination_of_anterior_lateral_line_nerve_axons	1	1
GO:0048929_efferent_axon_development_in_posterior_lateral_line_nerve	1	1
GO:0048931_posterior_lateral_line_nerve_glial_cell_differentiation	1	1
GO:0048932_myelination_of_posterior_lateral_line_nerve_axons	1	1
GO:0048933_afferent_axon_development_in_posterior_lateral_line_nerve	1	1
GO:0048936_peripheral_nervous_system_neuron_axonogenesis	1	1
GO:0048937_lateral_line_nerve_glial_cell_development	1	1
GO:0048938_lateral_line_nerve_glial_cell_morphogenesis_involved_in_differentiation	1	1
GO:0048939_anterior_lateral_line_nerve_glial_cell_development	1	1
GO:0048940_anterior_lateral_line_nerve_glial_cell_morphogenesis_involved_in_differentiation	1	1
GO:0048941_posterior_lateral_line_nerve_glial_cell_development	1	1
GO:0048942_posterior_lateral_line_nerve_glial_cell_morphogenesis_involved_in_differentiation	1	1
GO:0050421_nitrite_reductase_(NO-forming)_activity	1	1
GO:0050544_arachidonic_acid_binding	1	1
GO:0050812_regulation_of_acyl-CoA_biosynthetic_process	1	1
GO:0050820_positive_regulation_of_coagulation	1	1
GO:0051580_regulation_of_neurotransmitter_uptake	1	1
GO:0051581_negative_regulation_of_neurotransmitter_uptake	1	1
GO:0051584_regulation_of_dopamine_uptake	1	1
GO:0051585_negative_regulation_of_dopamine_uptake	1	1
GO:0051589_negative_regulation_of_neurotransmitter_transport	1	1
GO:0051596_methylglyoxal_catabolic_process	1	1
GO:0051610_serotonin_uptake	1	1
GO:0051611_regulation_of_serotonin_uptake	1	1
GO:0051612_negative_regulation_of_serotonin_uptake	1	1
GO:0051620_norepinephrine_uptake	1	1
GO:0051621_regulation_of_norepinephrine_uptake	1	1
GO:0051622_negative_regulation_of_norepinephrine_uptake	1	1
GO:0051660_establishment_of_centrosome_localization	1	1
GO:0051722_protein_C-terminal_methylesterase_activity	1	1
GO:0051723_protein_methylesterase_activity	1	1
GO:0051745_4-hydroxy-3-methylbut-2-en-1-yl_diphosphate_reductase_activity	1	1
GO:0051940_regulation_of_catecholamine_uptake_involved_in_synaptic_transmission	1	1
GO:0051945_negative_regulation_of_catecholamine_uptake_involved_in_synaptic_transmission	1	1
GO:0060200_clathrin_sculpted_acetylcholine_transport_vesicle	1	1
GO:0060201_clathrin_sculpted_acetylcholine_transport_vesicle_membrane	1	1
GO:0060536_cartilage_morphogenesis	1	1
GO:0060732_positive_regulation_of_inositol_phosphate_biosynthetic_process	1	1
GO:0060961_phospholipase_D_inhibitor_activity	1	1
GO:0070081_clathrin_sculpted_monoamine_transport_vesicle	1	1
GO:0070083_clathrin_sculpted_monoamine_transport_vesicle_membrane	1	1
GO:0070253_somatostatin_secretion	1	1
GO:0070493_thrombin_receptor_signaling_pathway	1	1
GO:0070494_regulation_of_thrombin_receptor_signaling_pathway	1	1
GO:0070495_negative_regulation_of_thrombin_receptor_signaling_pathway	1	1
GO:0070679_inositol_1_4_5_trisphosphate_binding	1	1
GO:0070914_UV-damage_excision_repair	1	1
GO:0070988_demethylation	1	1
GO:0090273_regulation_of_somatostatin_secretion	1	1
GO:0090274_positive_regulation_of_somatostatin_secretion	1	1
GO:0000922_spindle_pole	22	3	4.18706	-1.48443	295	28.8787	55.95	83.0213	0.189661
GO:0032844_regulation_of_homeostatic_process	22	3	4.18706	-1.48443	295	28.8787	55.95	83.0213	0.189661
GO:0048588_developmental_cell_growth	22	3	4.18706	-1.48443	295	28.8787	55.95	83.0213	0.189661
GO:0060341_regulation_of_cellular_localization	75	6	2.45641	-1.47896	296	29.0389	56.21	83.3811	0.189899
GO:0006790_sulfur_compound_metabolic_process	38	4	3.23212	-1.47883	298	29.5953	56.92	84.2447	0.191007
GO:0006816_calcium_ion_transport	38	4	3.23212	-1.47883	298	29.5953	56.92	84.2447	0.191007
GO:0030659_cytoplasmic_vesicle_membrane	76	6	2.42409	-1.45435	299	30.0403	57.84	85.6397	0.193445
GO:0010959_regulation_of_metal_ion_transport	23	3	4.00502	-1.43379	303	31.6211	60.33	89.0389	0.199109
GO:0019829_cation-transporting_ATPase_activity	23	3	4.00502	-1.43379	303	31.6211	60.33	89.0389	0.199109
GO:0034329_cell_junction_assembly	23	3	4.00502	-1.43379	303	31.6211	60.33	89.0389	0.199109
GO:0034330_cell_junction_organization	23	3	4.00502	-1.43379	303	31.6211	60.33	89.0389	0.199109
GO:0012506_vesicle_membrane	77	6	2.39261	-1.43022	304	31.6959	60.59	89.4841	0.199309
GO:0048584_positive_regulation_of_response_to_stimulus	58	5	2.64699	-1.41589	306	32.0324	61.14	90.2476	0.199804
GO:0051046_regulation_of_secretion	58	5	2.64699	-1.41589	306	32.0324	61.14	90.2476	0.199804
GO:0019220_regulation_of_phosphate_metabolic_process	120	8	2.04701	-1.41114	308	32.1163	61.4	90.6837	0.199351
GO:0051174_regulation_of_phosphorus_metabolic_process	120	8	2.04701	-1.41114	308	32.1163	61.4	90.6837	0.199351
GO:0005089_Rho_guanyl-nucleotide_exchange_factor_activity	10	2	6.14103	-1.40035	318	36.1637	67.31	98.4563	0.211667
GO:0009132_nucleoside_diphosphate_metabolic_process	10	2	6.14103	-1.40035	318	36.1637	67.31	98.4563	0.211667
GO:0010039_response_to_iron_ion	10	2	6.14103	-1.40035	318	36.1637	67.31	98.4563	0.211667
GO:0019217_regulation_of_fatty_acid_metabolic_process	10	2	6.14103	-1.40035	318	36.1637	67.31	98.4563	0.211667
GO:0021766_hippocampus_development	10	2	6.14103	-1.40035	318	36.1637	67.31	98.4563	0.211667
GO:0042326_negative_regulation_of_phosphorylation	10	2	6.14103	-1.40035	318	36.1637	67.31	98.4563	0.211667
GO:0042401_cellular_biogenic_amine_biosynthetic_process	10	2	6.14103	-1.40035	318	36.1637	67.31	98.4563	0.211667
GO:0051048_negative_regulation_of_secretion	10	2	6.14103	-1.40035	318	36.1637	67.31	98.4563	0.211667
GO:0051054_positive_regulation_of_DNA_metabolic_process	10	2	6.14103	-1.40035	318	36.1637	67.31	98.4563	0.211667
GO:0051341_regulation_of_oxidoreductase_activity	10	2	6.14103	-1.40035	318	36.1637	67.31	98.4563	0.211667
GO:0006140_regulation_of_nucleotide_metabolic_process	59	5	2.60213	-1.3883	322	36.5277	67.84	99.1523	0.210683
GO:0006875_cellular_metal_ion_homeostasis	59	5	2.60213	-1.3883	322	36.5277	67.84	99.1523	0.210683
GO:0010975_regulation_of_neuron_projection_development	59	5	2.60213	-1.3883	322	36.5277	67.84	99.1523	0.210683
GO:0046034_ATP_metabolic_process	59	5	2.60213	-1.3883	322	36.5277	67.84	99.1523	0.210683
GO:0006200_ATP_catabolic_process	24	3	3.83814	-1.38584	325	37.6464	69.35	101.054	0.213385
GO:0043388_positive_regulation_of_DNA_binding	24	3	3.83814	-1.38584	325	37.6464	69.35	101.054	0.213385
GO:2000241_regulation_of_reproductive_process	24	3	3.83814	-1.38584	325	37.6464	69.35	101.054	0.213385
GO:0044281_small_molecule_metabolic_process	472	22	1.43117	-1.37468	326	37.8573	69.96	102.063	0.214601
GO:0006812_cation_transport	145	9	1.90584	-1.36502	327	38.3699	70.53	102.69	0.215688
GO:0055065_metal_ion_homeostasis	60	5	2.55876	-1.36138	328	38.5312	70.8	103.069	0.215854
GO:0005102_receptor_binding	169	10	1.81687	-1.35067	329	38.7661	71.47	104.174	0.217234
GO:0044092_negative_regulation_of_molecular_function	102	7	2.10722	-1.34063	330	38.7994	71.69	104.581	0.217242
GO:0002576_platelet_degranulation	25	3	3.68461	-1.34036	332	39.9146	73.2	106.485	0.220482
GO:0048469_cell_maturation	25	3	3.68461	-1.34036	332	39.9146	73.2	106.485	0.220482
GO:0010769_regulation_of_cell_morphogenesis_involved_in_differentiation	42	4	2.9243	-1.34025	335	40.261	73.76	107.259	0.220179
GO:0022604_regulation_of_cell_morphogenesis	42	4	2.9243	-1.34025	335	40.261	73.76	107.259	0.220179
GO:0033267_axon_part	42	4	2.9243	-1.34025	335	40.261	73.76	107.259	0.220179
GO:0010648_negative_regulation_of_cell_communication	81	6	2.27445	-1.33822	336	40.47	74	107.53	0.220238
GO:0000149_SNARE_binding	11	2	5.58275	-1.32231	347	44.04	79.28	114.52	0.228473
GO:0000152_nuclear_ubiquitin_ligase_complex	11	2	5.58275	-1.32231	347	44.04	79.28	114.52	0.228473
GO:0005834_heterotrimeric_G-protein_complex	11	2	5.58275	-1.32231	347	44.04	79.28	114.52	0.228473
GO:0005882_intermediate_filament	11	2	5.58275	-1.32231	347	44.04	79.28	114.52	0.228473
GO:0006221_pyrimidine_nucleotide_biosynthetic_process	11	2	5.58275	-1.32231	347	44.04	79.28	114.52	0.228473
GO:0006749_glutathione_metabolic_process	11	2	5.58275	-1.32231	347	44.04	79.28	114.52	0.228473
GO:0007350_blastoderm_segmentation	11	2	5.58275	-1.32231	347	44.04	79.28	114.52	0.228473
GO:0007586_digestion	11	2	5.58275	-1.32231	347	44.04	79.28	114.52	0.228473
GO:0009948_anterior_posterior_axis_specification	11	2	5.58275	-1.32231	347	44.04	79.28	114.52	0.228473
GO:0010977_negative_regulation_of_neuron_projection_development	11	2	5.58275	-1.32231	347	44.04	79.28	114.52	0.228473
GO:0043547_positive_regulation_of_GTPase_activity	11	2	5.58275	-1.32231	347	44.04	79.28	114.52	0.228473
GO:0009165_nucleotide_biosynthetic_process	103	7	2.08676	-1.32129	348	44.2686	79.59	114.911	0.228707
GO:0006916_anti-apoptosis	62	5	2.47622	-1.30944	349	44.7938	80.58	116.366	0.230888
GO:0002684_positive_regulation_of_immune_system_process	43	4	2.85629	-1.30838	352	44.8519	80.86	116.868	0.229716
GO:0070838_divalent_metal_ion_transport	43	4	2.85629	-1.30838	352	44.8519	80.86	116.868	0.229716
GO:0072511_divalent_inorganic_cation_transport	43	4	2.85629	-1.30838	352	44.8519	80.86	116.868	0.229716
GO:0048666_neuron_development	196	11	1.72325	-1.30428	353	45.0736	81.27	117.466	0.230227
GO:0004872_receptor_activity	149	9	1.85467	-1.30133	354	45.1963	81.45	117.704	0.230085
GO:0006576_cellular_biogenic_amine_metabolic_process	26	3	3.5429	-1.29713	356	46.2115	82.69	119.168	0.232275
GO:0060560_developmental_growth_involved_in_morphogenesis	26	3	3.5429	-1.29713	356	46.2115	82.69	119.168	0.232275
GO:0044433_cytoplasmic_vesicle_part	83	6	2.21965	-1.29477	357	46.496	83.24	119.984	0.233165
GO:0006928_cellular_component_movement	150	9	1.84231	-1.28587	358	46.6489	83.62	120.591	0.233575
GO:0051056_regulation_of_small_GTPase_mediated_signal_transduction	63	5	2.43691	-1.28437	359	46.827	83.92	121.013	0.23376
GO:0006112_energy_reserve_metabolic_process	44	4	2.79137	-1.2775	360	47.1924	84.4	121.608	0.234444
GO:0044282_small_molecule_catabolic_process	151	9	1.83011	-1.2706	361	47.4177	84.95	122.482	0.235319
GO:0035556_intracellular_signal_transduction	273	14	1.57462	-1.26949	362	47.452	84.99	122.528	0.234779
GO:0002694_regulation_of_leukocyte_activation	27	3	3.41168	-1.25597	368	49.3095	87.15	124.991	0.236821
GO:0006575_cellular_modified_amino_acid_metabolic_process	27	3	3.41168	-1.25597	368	49.3095	87.15	124.991	0.236821
GO:0010001_glial_cell_differentiation	27	3	3.41168	-1.25597	368	49.3095	87.15	124.991	0.236821
GO:0035091_phosphoinositide_binding	27	3	3.41168	-1.25597	368	49.3095	87.15	124.991	0.236821
GO:0035107_appendage_morphogenesis	27	3	3.41168	-1.25597	368	49.3095	87.15	124.991	0.236821
GO:0035282_segmentation	27	3	3.41168	-1.25597	368	49.3095	87.15	124.991	0.236821
GO:0008092_cytoskeletal_protein_binding	152	9	1.81807	-1.2555	369	49.3175	87.16	125.003	0.236206
GO:0008081_phosphoric_diester_hydrolase_activity	12	2	5.11752	-1.25221	377	53.8801	92.58	131.28	0.24557
GO:0021954_central_nervous_system_neuron_development	12	2	5.11752	-1.25221	377	53.8801	92.58	131.28	0.24557
GO:0030018_Z_disc	12	2	5.11752	-1.25221	377	53.8801	92.58	131.28	0.24557
GO:0031646_positive_regulation_of_neurological_system_process	12	2	5.11752	-1.25221	377	53.8801	92.58	131.28	0.24557
GO:0043407_negative_regulation_of_MAP_kinase_activity	12	2	5.11752	-1.25221	377	53.8801	92.58	131.28	0.24557
GO:0050806_positive_regulation_of_synaptic_transmission	12	2	5.11752	-1.25221	377	53.8801	92.58	131.28	0.24557
GO:0051647_nucleus_localization	12	2	5.11752	-1.25221	377	53.8801	92.58	131.28	0.24557
GO:0051971_positive_regulation_of_transmission_of_nerve_impulse	12	2	5.11752	-1.25221	377	53.8801	92.58	131.28	0.24557
GO:0001932_regulation_of_protein_phosphorylation	45	4	2.72934	-1.24758	379	54.2712	93.15	132.029	0.245778
GO:0005096_GTPase_activator_activity	45	4	2.72934	-1.24758	379	54.2712	93.15	132.029	0.245778
GO:0016874_ligase_activity	107	7	2.00875	-1.24687	380	54.329	93.27	132.211	0.245447
GO:0048468_cell_development	302	15	1.52509	-1.23197	381	54.8149	94.01	133.205	0.246745
GO:0034404_nucleobase__nucleoside_and_nucleotide_biosynthetic_process	108	7	1.99015	-1.22898	383	54.8927	94.13	133.367	0.24577
GO:0034654_nucleobase__nucleoside__nucleotide_and_nucleic_acid_biosynthetic_process	108	7	1.99015	-1.22898	383	54.8927	94.13	133.367	0.24577
GO:0005085_guanyl-nucleotide_exchange_factor_activity	28	3	3.28984	-1.21674	386	56.9705	97.09	137.21	0.251528
GO:0007249_I-kappaB_kinase_NF-kappaB_cascade	28	3	3.28984	-1.21674	386	56.9705	97.09	137.21	0.251528
GO:0010927_cellular_component_assembly_involved_in_morphogenesis	28	3	3.28984	-1.21674	386	56.9705	97.09	137.21	0.251528
GO:0000132_establishment_of_mitotic_spindle_orientation	2	1
GO:0000235_astral_microtubule	2	1
GO:0000268_peroxisome_targeting_sequence_binding	2	1
GO:0000729_DNA_double-strand_break_processing	2	1
GO:0001675_acrosome_assembly	2	1
GO:0001919_regulation_of_receptor_recycling	2	1
GO:0001921_positive_regulation_of_receptor_recycling	2	1
GO:0001956_positive_regulation_of_neurotransmitter_secretion	2	1
GO:0002087_regulation_of_respiratory_gaseous_exchange_by_neurological_system_process	2	1
GO:0003341_cilium_movement	2	1
GO:0003352_regulation_of_cilium_movement	2	1
GO:0003989_acetyl-CoA_carboxylase_activity	2	1
GO:0004075_biotin_carboxylase_activity	2	1
GO:0004176_ATP-dependent_peptidase_activity	2	1
GO:0004363_glutathione_synthase_activity	2	1
GO:0004385_guanylate_kinase_activity	2	1
GO:0004859_phospholipase_inhibitor_activity	2	1
GO:0004951_cholecystokinin_receptor_activity	2	1
GO:0004965_GABA-B_receptor_activity	2	1
GO:0004981_muscarinic_acetylcholine_receptor_activity	2	1
GO:0005237_inhibitory_extracellular_ligand-gated_ion_channel_activity	2	1
GO:0005513_detection_of_calcium_ion	2	1
GO:0005756_mitochondrial_proton-transporting_ATP_synthase__central_stalk	2	1
GO:0005818_aster	2	1
GO:0005827_polar_microtubule	2	1
GO:0006231_dTMP_biosynthetic_process	2	1
GO:0006235_dTTP_biosynthetic_process	2	1
GO:0007007_inner_mitochondrial_membrane_organization	2	1
GO:0007207_activation_of_phospholipase_C_activity_by_muscarinic_acetylcholine_receptor_signaling_pathway	2	1
GO:0007291_sperm_individualization	2	1
GO:0007317_regulation_of_pole_plasm_oskar_mRNA_localization	2	1
GO:0008242_omega_peptidase_activity	2	1
GO:0008503_benzodiazepine_receptor_activity	2	1
GO:0008599_protein_phosphatase_type_1_regulator_activity	2	1
GO:0008972_phosphomethylpyrimidine_kinase_activity	2	1
GO:0009129_pyrimidine_nucleoside_monophosphate_metabolic_process	2	1
GO:0009130_pyrimidine_nucleoside_monophosphate_biosynthetic_process	2	1
GO:0009157_deoxyribonucleoside_monophosphate_biosynthetic_process	2	1
GO:0009162_deoxyribonucleoside_monophosphate_metabolic_process	2	1
GO:0009176_pyrimidine_deoxyribonucleoside_monophosphate_metabolic_process	2	1
GO:0009177_pyrimidine_deoxyribonucleoside_monophosphate_biosynthetic_process	2	1
GO:0009202_deoxyribonucleoside_triphosphate_biosynthetic_process	2	1
GO:0009211_pyrimidine_deoxyribonucleoside_triphosphate_metabolic_process	2	1
GO:0009212_pyrimidine_deoxyribonucleoside_triphosphate_biosynthetic_process	2	1
GO:0009514_glyoxysome	2	1
GO:0009909_regulation_of_flower_development	2	1
GO:0009911_positive_regulation_of_flower_development	2	1
GO:0010640_regulation_of_platelet-derived_growth_factor_receptor_signaling_pathway	2	1
GO:0015054_gastrin_receptor_activity	2	1
GO:0015321_sodium-dependent_phosphate_transmembrane_transporter_activity	2	1
GO:0015464_acetylcholine_receptor_activity	2	1
GO:0016421_CoA_carboxylase_activity	2	1
GO:0016594_glycine_binding	2	1
GO:0016661_oxidoreductase_activity__acting_on_other_nitrogenous_compounds_as_donors	2	1
GO:0016725_oxidoreductase_activity__acting_on_CH_or_CH2_groups	2	1
GO:0016907_G-protein_coupled_acetylcholine_receptor_activity	2	1
GO:0019047_provirus_integration	2	1
GO:0019896_axon_transport_of_mitochondrion	2	1
GO:0021819_layer_formation_in_cerebral_cortex	2	1
GO:0021952_central_nervous_system_projection_neuron_axonogenesis	2	1
GO:0022038_corpus_callosum_development	2	1
GO:0030069_lysogeny	2	1
GO:0030212_hyaluronan_metabolic_process	2	1
GO:0030397_membrane_disassembly	2	1
GO:0030816_positive_regulation_of_cAMP_metabolic_process	2	1
GO:0030819_positive_regulation_of_cAMP_biosynthetic_process	2	1
GO:0031115_negative_regulation_of_microtubule_polymerization	2	1
GO:0031372_UBC13-MMS2_complex	2	1
GO:0031512_motile_primary_cilium	2	1
GO:0031514_motile_cilium	2	1
GO:0031694_alpha-2A_adrenergic_receptor_binding	2	1
GO:0032225_regulation_of_synaptic_transmission__dopaminergic	2	1
GO:0032279_asymmetric_synapse	2	1
GO:0032585_multivesicular_body_membrane	2	1
GO:0032720_negative_regulation_of_tumor_necrosis_factor_production	2	1
GO:0033239_negative_regulation_of_cellular_amine_metabolic_process	2	1
GO:0034452_dynactin_binding	2	1
GO:0035024_negative_regulation_of_Rho_protein_signal_transduction	2	1
GO:0035046_pronuclear_migration	2	1
GO:0035058_sensory_cilium_assembly	2	1
GO:0035067_negative_regulation_of_histone_acetylation	2	1
GO:0040001_establishment_of_mitotic_spindle_localization	2	1
GO:0042083_5_10-methylenetetrahydrofolate-dependent_methyltransferase_activity	2	1
GO:0042166_acetylcholine_binding	2	1
GO:0042435_indole-containing_compound_biosynthetic_process	2	1
GO:0042583_chromaffin_granule	2	1
GO:0042584_chromaffin_granule_membrane	2	1
GO:0042670_retinal_cone_cell_differentiation	2	1
GO:0042719_mitochondrial_intermembrane_space_protein_transporter_complex	2	1
GO:0043168_anion_binding	2	1
GO:0043205_fibril	2	1
GO:0043496_regulation_of_protein_homodimerization_activity	2	1
GO:0044065_regulation_of_respiratory_system_process	2	1
GO:0044268_multicellular_organismal_protein_metabolic_process	2	1
GO:0045039_protein_import_into_mitochondrial_inner_membrane	2	1
GO:0045098_type_III_intermediate_filament	2	1
GO:0045162_clustering_of_voltage-gated_sodium_channels	2	1
GO:0045269_proton-transporting_ATP_synthase__central_stalk	2	1
GO:0045914_negative_regulation_of_catecholamine_metabolic_process	2	1
GO:0045955_negative_regulation_of_calcium_ion-dependent_exocytosis	2	1
GO:0045963_negative_regulation_of_dopamine_metabolic_process	2	1
GO:0046073_dTMP_metabolic_process	2	1
GO:0046075_dTTP_metabolic_process	2	1
GO:0046125_pyrimidine_deoxyribonucleoside_metabolic_process	2	1
GO:0046219_indolalkylamine_biosynthetic_process	2	1
GO:0046549_retinal_cone_cell_development	2	1
GO:0046554_malate_dehydrogenase_(NADP+)_activity	2	1
GO:0046935_1-phosphatidylinositol-3-kinase_regulator_activity	2	1
GO:0048147_negative_regulation_of_fibroblast_proliferation	2	1
GO:0048582_positive_regulation_of_post-embryonic_development	2	1
GO:0048673_collateral_sprouting_of_intact_axon_in_response_to_injury	2	1
GO:0048683_regulation_of_collateral_sprouting_of_intact_axon_in_response_to_injury	2	1
GO:0048791_calcium_ion-dependent_exocytosis_of_neurotransmitter	2	1
GO:0048820_hair_follicle_maturation	2	1
GO:0048892_lateral_line_nerve_development	2	1
GO:0048918_posterior_lateral_line_nerve_development	2	1
GO:0048934_peripheral_nervous_system_neuron_differentiation	2	1
GO:0048935_peripheral_nervous_system_neuron_development	2	1
GO:0050435_beta-amyloid_metabolic_process	2	1
GO:0050542_icosanoid_binding	2	1
GO:0050543_icosatetraenoic_acid_binding	2	1
GO:0050797_thymidylate_synthase_(FAD)_activity	2	1
GO:0050854_regulation_of_antigen_receptor-mediated_signaling_pathway	2	1
GO:0050856_regulation_of_T_cell_receptor_signaling_pathway	2	1
GO:0050858_negative_regulation_of_antigen_receptor-mediated_signaling_pathway	2	1
GO:0050860_negative_regulation_of_T_cell_receptor_signaling_pathway	2	1
GO:0051081_nuclear_envelope_disassembly	2	1
GO:0051086_chaperone_mediated_protein_folding_independent_of_cofactor	2	1
GO:0051205_protein_insertion_into_membrane	2	1
GO:0051294_establishment_of_spindle_orientation	2	1
GO:0051354_negative_regulation_of_oxidoreductase_activity	2	1
GO:0051583_dopamine_uptake	2	1
GO:0051590_positive_regulation_of_neurotransmitter_transport	2	1
GO:0051721_protein_phosphatase_2A_binding	2	1
GO:0051877_pigment_granule_aggregation_in_cell_center	2	1
GO:0051934_catecholamine_uptake_involved_in_synaptic_transmission	2	1
GO:0051953_negative_regulation_of_amine_transport	2	1
GO:0051968_positive_regulation_of_synaptic_transmission__glutamatergic	2	1
GO:0055102_lipase_inhibitor_activity	2	1
GO:0060199_clathrin_sculpted_glutamate_transport_vesicle	2	1
GO:0060203_clathrin_sculpted_glutamate_transport_vesicle_membrane	2	1
GO:0060206_estrous_cycle_phase	2	1
GO:0060281_regulation_of_oocyte_development	2	1
GO:0060285_ciliary_cell_motility	2	1
GO:0060294_cilium_movement_involved_in_cell_motility	2	1
GO:0060295_regulation_of_cilium_movement_involved_in_cell_motility	2	1
GO:0060296_regulation_of_cilium_beat_frequency_involved_in_ciliary_motility	2	1
GO:0070531_BRCA1-A_complex	2	1
GO:0070552_BRISC_complex	2	1
GO:0004620_phospholipase_activity	13	2	4.72387	-1.18872	397	62.9713	104.81	146.649	0.264005
GO:0006220_pyrimidine_nucleotide_metabolic_process	13	2	4.72387	-1.18872	397	62.9713	104.81	146.649	0.264005
GO:0006626_protein_targeting_to_mitochondrion	13	2	4.72387	-1.18872	397	62.9713	104.81	146.649	0.264005
GO:0009798_axis_specification	13	2	4.72387	-1.18872	397	62.9713	104.81	146.649	0.264005
GO:0009880_embryonic_pattern_specification	13	2	4.72387	-1.18872	397	62.9713	104.81	146.649	0.264005
GO:0019205_nucleobase__nucleoside__nucleotide_kinase_activity	13	2	4.72387	-1.18872	397	62.9713	104.81	146.649	0.264005
GO:0019233_sensory_perception_of_pain	13	2	4.72387	-1.18872	397	62.9713	104.81	146.649	0.264005
GO:0031225_anchored_to_membrane	13	2	4.72387	-1.18872	397	62.9713	104.81	146.649	0.264005
GO:0048306_calcium-dependent_protein_binding	13	2	4.72387	-1.18872	397	62.9713	104.81	146.649	0.264005
GO:0070585_protein_localization_in_mitochondrion	13	2	4.72387	-1.18872	397	62.9713	104.81	146.649	0.264005
GO:0071901_negative_regulation_of_protein_serine_threonine_kinase_activity	13	2	4.72387	-1.18872	397	62.9713	104.81	146.649	0.264005
GO:0005794_Golgi_apparatus	205	11	1.64759	-1.18794	398	63.0256	105.05	147.074	0.263945
GO:0005886_plasma_membrane	633	27	1.3097	-1.18741	399	63.0741	105.13	147.186	0.263484
GO:0009968_negative_regulation_of_signal_transduction	29	3	3.17639	-1.17928	403	64.8954	107.36	149.825	0.266402
GO:0023057_negative_regulation_of_signaling_process	29	3	3.17639	-1.17928	403	64.8954	107.36	149.825	0.266402
GO:0030016_myofibril	29	3	3.17639	-1.17928	403	64.8954	107.36	149.825	0.266402
GO:0043269_regulation_of_ion_transport	29	3	3.17639	-1.17928	403	64.8954	107.36	149.825	0.266402
GO:0006873_cellular_ion_homeostasis	111	7	1.93636	-1.17689	404	64.9248	107.47	150.015	0.266015
GO:0007169_transmembrane_receptor_protein_tyrosine_kinase_signaling_pathway	134	8	1.83314	-1.17535	406	65.0645	107.75	150.435	0.265394
GO:0015980_energy_derivation_by_oxidation_of_organic_compounds	134	8	1.83314	-1.17535	406	65.0645	107.75	150.435	0.265394
GO:0006164_purine_nucleotide_biosynthetic_process	89	6	2.07001	-1.17364	407	65.328	108.13	150.932	0.265676
GO:0010647_positive_regulation_of_cell_communication	68	5	2.25773	-1.16731	408	65.4706	108.33	151.189	0.265515
GO:0005635_nuclear_envelope	48	4	2.55876	-1.16311	411	65.9773	108.95	151.923	0.265085
GO:0023056_positive_regulation_of_signaling_process	48	4	2.55876	-1.16311	411	65.9773	108.95	151.923	0.265085
GO:0050776_regulation_of_immune_response	48	4	2.55876	-1.16311	411	65.9773	108.95	151.923	0.265085
GO:0019904_protein_domain_specific_binding	112	7	1.91907	-1.16004	412	66.155	109.41	152.665	0.265558
GO:0022008_neurogenesis	258	13	1.54716	-1.15488	413	66.2893	109.59	152.891	0.265351
GO:0030182_neuron_differentiation	233	12	1.58138	-1.15122	414	66.4593	109.85	153.241	0.265338
GO:0031344_regulation_of_cell_projection_organization	69	5	2.22501	-1.14543	415	66.733	110.26	153.787	0.265687
GO:0048878_chemical_homeostasis	136	8	1.80618	-1.14509	416	66.7345	110.33	153.925	0.265216
GO:0000775_chromosome__centromeric_region	30	3	3.07051	-1.14347	425	68.058	111.87	155.682	0.263224
GO:0008168_methyltransferase_activity	30	3	3.07051	-1.14347	425	68.058	111.87	155.682	0.263224
GO:0015985_energy_coupled_proton_transport__down_electrochemical_gradient	30	3	3.07051	-1.14347	425	68.058	111.87	155.682	0.263224
GO:0015986_ATP_synthesis_coupled_proton_transport	30	3	3.07051	-1.14347	425	68.058	111.87	155.682	0.263224
GO:0019898_extrinsic_to_membrane	30	3	3.07051	-1.14347	425	68.058	111.87	155.682	0.263224
GO:0048736_appendage_development	30	3	3.07051	-1.14347	425	68.058	111.87	155.682	0.263224
GO:0050865_regulation_of_cell_activation	30	3	3.07051	-1.14347	425	68.058	111.87	155.682	0.263224
GO:0051099_positive_regulation_of_binding	30	3	3.07051	-1.14347	425	68.058	111.87	155.682	0.263224
GO:0051235_maintenance_of_location	30	3	3.07051	-1.14347	425	68.058	111.87	155.682	0.263224
GO:0007243_intracellular_protein_kinase_cascade	113	7	1.90209	-1.14345	427	68.2151	112.12	156.025	0.262576
GO:0023014_signal_transmission_via_phosphorylation_event	113	7	1.90209	-1.14345	427	68.2151	112.12	156.025	0.262576
GO:0007167_enzyme_linked_receptor_protein_signaling_pathway	160	9	1.72716	-1.14087	428	68.2487	112.2	156.151	0.26215
GO:0071900_regulation_of_protein_serine_threonine_kinase_activity	49	4	2.50654	-1.13659	429	68.8884	113.09	157.292	0.263613
GO:0000123_histone_acetyltransferase_complex	14	2	4.38645	-1.13082	446	73.615	119.62	165.625	0.268206
GO:0005795_Golgi_stack	14	2	4.38645	-1.13082	446	73.615	119.62	165.625	0.268206
GO:0006302_double-strand_break_repair	14	2	4.38645	-1.13082	446	73.615	119.62	165.625	0.268206
GO:0007472_wing_disc_morphogenesis	14	2	4.38645	-1.13082	446	73.615	119.62	165.625	0.268206
GO:0007476_imaginal_disc-derived_wing_morphogenesis	14	2	4.38645	-1.13082	446	73.615	119.62	165.625	0.268206
GO:0010563_negative_regulation_of_phosphorus_metabolic_process	14	2	4.38645	-1.13082	446	73.615	119.62	165.625	0.268206
GO:0021782_glial_cell_development	14	2	4.38645	-1.13082	446	73.615	119.62	165.625	0.268206
GO:0031594_neuromuscular_junction	14	2	4.38645	-1.13082	446	73.615	119.62	165.625	0.268206
GO:0033293_monocarboxylic_acid_binding	14	2	4.38645	-1.13082	446	73.615	119.62	165.625	0.268206
GO:0034708_methyltransferase_complex	14	2	4.38645	-1.13082	446	73.615	119.62	165.625	0.268206
GO:0035097_histone_methyltransferase_complex	14	2	4.38645	-1.13082	446	73.615	119.62	165.625	0.268206
GO:0035120_post-embryonic_appendage_morphogenesis	14	2	4.38645	-1.13082	446	73.615	119.62	165.625	0.268206
GO:0043473_pigmentation	14	2	4.38645	-1.13082	446	73.615	119.62	165.625	0.268206
GO:0045936_negative_regulation_of_phosphate_metabolic_process	14	2	4.38645	-1.13082	446	73.615	119.62	165.625	0.268206
GO:0046933_hydrogen_ion_transporting_ATP_synthase_activity__rotational_mechanism	14	2	4.38645	-1.13082	446	73.615	119.62	165.625	0.268206
GO:0050771_negative_regulation_of_axonogenesis	14	2	4.38645	-1.13082	446	73.615	119.62	165.625	0.268206
GO:0051092_positive_regulation_of_NF-kappaB_transcription_factor_activity	14	2	4.38645	-1.13082	446	73.615	119.62	165.625	0.268206
GO:0055082_cellular_chemical_homeostasis	114	7	1.8854	-1.12711	447	74.1919	120.37	166.548	0.269284
GO:0005215_transporter_activity	261	13	1.52937	-1.12279	448	74.5841	120.86	167.136	0.269777
GO:0048592_eye_morphogenesis	31	3	2.97146	-1.1092	449	76.6307	123.55	170.469	0.275167
GO:0050817_coagulation	71	5	2.16233	-1.10309	450	76.8852	124.08	171.275	0.275733
GO:0006955_immune_response	93	6	1.98098	-1.09985	452	77.0704	124.61	172.15	0.275686
GO:0060284_regulation_of_cell_development	93	6	1.98098	-1.09985	452	77.0704	124.61	172.15	0.275686
GO:0007264_small_GTPase_mediated_signal_transduction	116	7	1.8529	-1.09514	453	77.3317	124.91	172.488	0.27574
GO:0005887_integral_to_plasma_membrane	140	8	1.75458	-1.08689	454	77.635	125.39	173.145	0.276189
GO:0006184_GTP_catabolic_process	51	4	2.40824	-1.08579	456	77.808	125.89	173.972	0.276075
GO:0030900_forebrain_development	51	4	2.40824	-1.08579	456	77.808	125.89	173.972	0.276075
GO:0007631_feeding_behavior	15	2	4.09402	-1.07768	467	82.6931	132.35	182.007	0.283405
GO:0008088_axon_cargo_transport	15	2	4.09402	-1.07768	467	82.6931	132.35	182.007	0.283405
GO:0015698_inorganic_anion_transport	15	2	4.09402	-1.07768	467	82.6931	132.35	182.007	0.283405
GO:0016298_lipase_activity	15	2	4.09402	-1.07768	467	82.6931	132.35	182.007	0.283405
GO:0021987_cerebral_cortex_development	15	2	4.09402	-1.07768	467	82.6931	132.35	182.007	0.283405
GO:0031674_I_band	15	2	4.09402	-1.07768	467	82.6931	132.35	182.007	0.283405
GO:0035114_imaginal_disc-derived_appendage_morphogenesis	15	2	4.09402	-1.07768	467	82.6931	132.35	182.007	0.283405
GO:0035220_wing_disc_development	15	2	4.09402	-1.07768	467	82.6931	132.35	182.007	0.283405
GO:0045216_cell-cell_junction_organization	15	2	4.09402	-1.07768	467	82.6931	132.35	182.007	0.283405
GO:0050803_regulation_of_synapse_structure_and_activity	15	2	4.09402	-1.07768	467	82.6931	132.35	182.007	0.283405
GO:0050870_positive_regulation_of_T_cell_activation	15	2	4.09402	-1.07768	467	82.6931	132.35	182.007	0.283405
GO:0042063_gliogenesis	32	3	2.87861	-1.07637	469	83.8605	133.82	183.779	0.28533
GO:0042110_T_cell_activation	32	3	2.87861	-1.07637	469	83.8605	133.82	183.779	0.28533
GO:0055085_transmembrane_transport	165	9	1.67483	-1.07443	470	83.9659	133.98	183.994	0.285064
GO:0005626_insoluble_fraction	215	11	1.57096	-1.06989	471	84.0211	134.22	184.419	0.284968
GO:0010035_response_to_inorganic_substance	118	7	1.82149	-1.0641	473	84.5717	135	185.428	0.285412
GO:0050801_ion_homeostasis	118	7	1.82149	-1.0641	473	84.5717	135	185.428	0.285412
GO:0004888_transmembrane_receptor_activity	73	5	2.10309	-1.06255	474	84.7123	135.17	185.628	0.285169
GO:0015078_hydrogen_ion_transmembrane_transporter_activity	52	4	2.36193	-1.06145	475	85.3172	135.9	186.483	0.286105
GO:0031226_intrinsic_to_plasma_membrane	142	8	1.72987	-1.0589	476	85.4741	136.16	186.846	0.28605
GO:0065007_biological_regulation	1310	49	1.14851	-1.05587	477	85.5655	136.27	186.975	0.285681
GO:0008017_microtubule_binding	33	3	2.79137	-1.04488	482	87.1314	138.77	190.409	0.287905
GO:0016469_proton-transporting_two-sector_ATPase_complex	33	3	2.79137	-1.04488	482	87.1314	138.77	190.409	0.287905
GO:0030133_transport_vesicle	33	3	2.79137	-1.04488	482	87.1314	138.77	190.409	0.287905
GO:0033124_regulation_of_GTP_catabolic_process	33	3	2.79137	-1.04488	482	87.1314	138.77	190.409	0.287905
GO:0043087_regulation_of_GTPase_activity	33	3	2.79137	-1.04488	482	87.1314	138.77	190.409	0.287905
GO:0007389_pattern_specification_process	74	5	2.07467	-1.04291	484	87.4365	139.09	190.743	0.287376
GO:0016879_ligase_activity__forming_carbon-nitrogen_bonds	74	5	2.07467	-1.04291	484	87.4365	139.09	190.743	0.287376
GO:0001654_eye_development	53	4	2.31737	-1.03779	488	87.9414	139.87	191.799	0.286619
GO:0015399_primary_active_transmembrane_transporter_activity	53	4	2.31737	-1.03779	488	87.9414	139.87	191.799	0.286619
GO:0015405_P-P-bond-hydrolysis-driven_transmembrane_transporter_activity	53	4	2.31737	-1.03779	488	87.9414	139.87	191.799	0.286619
GO:0030168_platelet_activation	53	4	2.31737	-1.03779	488	87.9414	139.87	191.799	0.286619
GO:0048699_generation_of_neurons	244	12	1.51009	-1.0321	489	88.1874	140.42	192.653	0.287157
GO:0016044_cellular_membrane_organization	144	8	1.70584	-1.03162	491	88.3897	140.65	192.91	0.286456
GO:0061024_membrane_organization	144	8	1.70584	-1.03162	491	88.3897	140.65	192.91	0.286456
GO:0050789_regulation_of_biological_process	1221	46	1.15679	-1.03118	492	88.4007	140.66	192.919	0.285894
GO:0005088_Ras_guanyl-nucleotide_exchange_factor_activity	16	2	3.83814	-1.02868	498	93.4001	146.94	200.48	0.29506
GO:0005099_Ras_GTPase_activator_activity	16	2	3.83814	-1.02868	498	93.4001	146.94	200.48	0.29506
GO:0005977_glycogen_metabolic_process	16	2	3.83814	-1.02868	498	93.4001	146.94	200.48	0.29506
GO:0007560_imaginal_disc_morphogenesis	16	2	3.83814	-1.02868	498	93.4001	146.94	200.48	0.29506
GO:0048737_imaginal_disc-derived_appendage_development	16	2	3.83814	-1.02868	498	93.4001	146.94	200.48	0.29506
GO:0051084_'de_novo'_posttranslational_protein_folding	16	2	3.83814	-1.02868	498	93.4001	146.94	200.48	0.29506
GO:0001539_ciliary_or_flagellar_motility	3	1
GO:0001829_trophectodermal_cell_differentiation	3	1
GO:0002279_mast_cell_activation_involved_in_immune_response	3	1
GO:0002286_T_cell_activation_involved_in_immune_response	3	1
GO:0002448_mast_cell_mediated_immunity	3	1
GO:0003016_respiratory_system_process	3	1
GO:0004709_MAP_kinase_kinase_kinase_activity	3	1
GO:0005086_ARF_guanyl-nucleotide_exchange_factor_activity	3	1
GO:0005540_hyaluronic_acid_binding	3	1
GO:0005546_phosphatidylinositol-4_5-bisphosphate_binding	3	1
GO:0006097_glyoxylate_cycle	3	1
GO:0006123_mitochondrial_electron_transport__cytochrome_c_to_oxygen	3	1
GO:0006750_glutathione_biosynthetic_process	3	1
GO:0007274_neuromuscular_synaptic_transmission	3	1
GO:0007412_axon_target_recognition	3	1
GO:0007474_imaginal_disc-derived_wing_vein_specification	3	1
GO:0008198_ferrous_iron_binding	3	1
GO:0008345_larval_locomotory_behavior	3	1
GO:0008442_3-hydroxyisobutyrate_dehydrogenase_activity	3	1
GO:0009120_deoxyribonucleoside_metabolic_process	3	1
GO:0009151_purine_deoxyribonucleotide_metabolic_process	3	1
GO:0009221_pyrimidine_deoxyribonucleotide_biosynthetic_process	3	1
GO:0009249_protein_lipoylation	3	1
GO:0009296_flagellum_assembly	3	1
GO:0009374_biotin_binding	3	1
GO:0009438_methylglyoxal_metabolic_process	3	1
GO:0009793_embryo_development_ending_in_seed_dormancy	3	1
GO:0009856_pollination	3	1
GO:0010040_response_to_iron(II)_ion	3	1
GO:0010676_positive_regulation_of_cellular_carbohydrate_metabolic_process	3	1
GO:0010880_regulation_of_release_of_sequestered_calcium_ion_into_cytosol_by_sarcoplasmic_reticulum	3	1
GO:0014037_Schwann_cell_differentiation	3	1
GO:0014044_Schwann_cell_development	3	1
GO:0014048_regulation_of_glutamate_secretion	3	1
GO:0014808_release_of_sequestered_calcium_ion_into_cytosol_by_sarcoplasmic_reticulum	3	1
GO:0015074_DNA_integration	3	1
GO:0015697_quaternary_ammonium_group_transport	3	1
GO:0015874_norepinephrine_transport	3	1
GO:0015909_long-chain_fatty_acid_transport	3	1
GO:0016114_terpenoid_biosynthetic_process	3	1
GO:0016339_calcium-dependent_cell-cell_adhesion	3	1
GO:0016854_racemase_and_epimerase_activity	3	1
GO:0016880_acid-ammonia_(or_amide)_ligase_activity	3	1
GO:0016885_ligase_activity__forming_carbon-carbon_bonds	3	1
GO:0019206_nucleoside_kinase_activity	3	1
GO:0021799_cerebral_cortex_radially_oriented_cell_migration	3	1
GO:0021801_cerebral_cortex_radial_glia_guided_migration	3	1
GO:0021854_hypothalamus_development	3	1
GO:0022010_central_nervous_system_myelination	3	1
GO:0030091_protein_repair	3	1
GO:0030485_smooth_muscle_contractile_fiber	3	1
GO:0030801_positive_regulation_of_cyclic_nucleotide_metabolic_process	3	1
GO:0030804_positive_regulation_of_cyclic_nucleotide_biosynthetic_process	3	1
GO:0030810_positive_regulation_of_nucleotide_biosynthetic_process	3	1
GO:0031045_dense_core_granule	3	1
GO:0031057_negative_regulation_of_histone_modification	3	1
GO:0031058_positive_regulation_of_histone_modification	3	1
GO:0031092_platelet_alpha_granule_membrane	3	1
GO:0031293_membrane_protein_intracellular_domain_proteolysis	3	1
GO:0031371_ubiquitin_conjugating_enzyme_complex	3	1
GO:0031463_Cul3-RING_ubiquitin_ligase_complex	3	1
GO:0031690_adrenergic_receptor_binding	3	1
GO:0031701_angiotensin_receptor_binding	3	1
GO:0031702_type_1_angiotensin_receptor_binding	3	1
GO:0031997_N-terminal_myristoylation_domain_binding	3	1
GO:0032228_regulation_of_synaptic_transmission__GABAergic	3	1
GO:0032291_axon_ensheathment_in_central_nervous_system	3	1
GO:0032365_intracellular_lipid_transport	3	1
GO:0032411_positive_regulation_of_transporter_activity	3	1
GO:0032414_positive_regulation_of_ion_transmembrane_transporter_activity	3	1
GO:0032640_tumor_necrosis_factor_production	3	1
GO:0032680_regulation_of_tumor_necrosis_factor_production	3	1
GO:0035014_phosphoinositide_3-kinase_regulator_activity	3	1
GO:0035176_social_behavior	3	1
GO:0042053_regulation_of_dopamine_metabolic_process	3	1
GO:0042116_macrophage_activation	3	1
GO:0042545_cell_wall_modification	3	1
GO:0042755_eating_behavior	3	1
GO:0043027_caspase_inhibitor_activity	3	1
GO:0043030_regulation_of_macrophage_activation	3	1
GO:0043064_flagellum_organization	3	1
GO:0043303_mast_cell_degranulation	3	1
GO:0043576_regulation_of_respiratory_gaseous_exchange	3	1
GO:0045069_regulation_of_viral_genome_replication	3	1
GO:0045913_positive_regulation_of_carbohydrate_metabolic_process	3	1
GO:0045981_positive_regulation_of_nucleotide_metabolic_process	3	1
GO:0046185_aldehyde_catabolic_process	3	1
GO:0046498_S-adenosylhomocysteine_metabolic_process	3	1
GO:0046658_anchored_to_plasma_membrane	3	1
GO:0048148_behavioral_response_to_cocaine	3	1
GO:0048156_tau_protein_binding	3	1
GO:0048538_thymus_development	3	1
GO:0048580_regulation_of_post-embryonic_development	3	1
GO:0048670_regulation_of_collateral_sprouting	3	1
GO:0048881_mechanosensory_lateral_line_system_development	3	1
GO:0048915_posterior_lateral_line_system_development	3	1
GO:0050910_detection_of_mechanical_stimulus_involved_in_sensory_perception_of_sound	3	1
GO:0051193_regulation_of_cofactor_metabolic_process	3	1
GO:0051196_regulation_of_coenzyme_metabolic_process	3	1
GO:0051668_localization_within_membrane	3	1
GO:0051966_regulation_of_synaptic_transmission__glutamatergic	3	1
GO:0060219_camera-type_eye_photoreceptor_cell_differentiation	3	1
GO:0060315_negative_regulation_of_ryanodine-sensitive_calcium-release_channel_activity	3	1
GO:0060316_positive_regulation_of_ryanodine-sensitive_calcium-release_channel_activity	3	1
GO:0060632_regulation_of_microtubule-based_movement	3	1
GO:0061200_clathrin_sculpted_gamma-aminobutyric_acid_transport_vesicle	3	1
GO:0061202_clathrin_sculpted_gamma-aminobutyric_acid_transport_vesicle_membrane	3	1
GO:0070121_Kupffer's_vesicle_development	3	1
GO:0071706_tumor_necrosis_factor_superfamily_cytokine_production	3	1
GO:0051049_regulation_of_transport	145	8	1.69408	-1.01823	499	94.4071	148.61	202.813	0.297816
GO:0051098_regulation_of_binding	54	4	2.27445	-1.01476	500	94.8996	149.46	204.02	0.29892
GO:0009952_anterior_posterior_pattern_formation	34	3	2.70928	-1.01465	503	96.383	151.32	206.257	0.300835
GO:0016741_transferase_activity__transferring_one-carbon_groups	34	3	2.70928	-1.01465	503	96.383	151.32	206.257	0.300835
GO:0051656_establishment_of_organelle_localization	34	3	2.70928	-1.01465	503	96.383	151.32	206.257	0.300835
GO:0045664_regulation_of_neuron_differentiation	76	5	2.02007	-1.00486	504	97.0294	152.21	207.391	0.302004
GO:0048471_perinuclear_region_of_cytoplasm	99	6	1.86092	-0.998389	505	97.623	153.11	208.597	0.303188
GO:0009309_amine_biosynthetic_process	55	4	2.2331	-0.992362	506	98.4103	154.25	210.09	0.304842
GO:0015075_ion_transmembrane_transporter_activity	147	8	1.67103	-0.991975	507	98.7227	154.61	210.497	0.304951
GO:0032879_regulation_of_localization	172	9	1.60666	-0.987581	508	98.8021	154.97	211.138	0.305059
GO:0010740_positive_regulation_of_intracellular_protein_kinase_cascade	35	3	2.63187	-0.985597	510	99.7163	156.35	212.984	0.306569
GO:0051240_positive_regulation_of_multicellular_organismal_process	35	3	2.63187	-0.985597	510	99.7163	156.35	212.984	0.306569
GO:0008757_S-adenosylmethionine-dependent_methyltransferase_activity	17	2	3.61237	-0.983291	516	102.61	160.26	217.91	0.310581
GO:0030658_transport_vesicle_membrane	17	2	3.61237	-0.983291	516	102.61	160.26	217.91	0.310581
GO:0044272_sulfur_compound_biosynthetic_process	17	2	3.61237	-0.983291	516	102.61	160.26	217.91	0.310581
GO:0048488_synaptic_vesicle_endocytosis	17	2	3.61237	-0.983291	516	102.61	160.26	217.91	0.310581
GO:0048563_post-embryonic_organ_morphogenesis	17	2	3.61237	-0.983291	516	102.61	160.26	217.91	0.310581
GO:0051091_positive_regulation_of_transcription_factor_activity	17	2	3.61237	-0.983291	516	102.61	160.26	217.91	0.310581
GO:0006732_coenzyme_metabolic_process	56	4	2.19322	-0.970554	520	103.723	162.02	220.317	0.311577
GO:0009142_nucleoside_triphosphate_biosynthetic_process	56	4	2.19322	-0.970554	520	103.723	162.02	220.317	0.311577
GO:0046039_GTP_metabolic_process	56	4	2.19322	-0.970554	520	103.723	162.02	220.317	0.311577
GO:0050804_regulation_of_synaptic_transmission	56	4	2.19322	-0.970554	520	103.723	162.02	220.317	0.311577
GO:0030003_cellular_cation_homeostasis	78	5	1.96828	-0.968369	521	104.202	162.72	221.238	0.312322
GO:0015630_microtubule_cytoskeleton	199	10	1.54297	-0.966648	522	104.345	162.95	221.555	0.312165
GO:0048522_positive_regulation_of_cellular_process	467	20	1.31499	-0.964579	523	104.428	163.12	221.812	0.311893
GO:0022891_substrate-specific_transmembrane_transporter_activity	175	9	1.57912	-0.952423	524	106.572	166.25	225.928	0.317271
GO:0071702_organic_substance_transport	79	5	1.94336	-0.950676	525	107.504	167.73	227.956	0.319486
GO:0051969_regulation_of_transmission_of_nerve_impulse	57	4	2.15475	-0.949319	526	107.758	168.14	228.522	0.319658
GO:0048610_cellular_process_involved_in_reproduction	151	8	1.62676	-0.941413	527	108.753	169.58	230.407	0.321784
GO:0002696_positive_regulation_of_leukocyte_activation	18	2	3.41168	-0.94108	535	112.834	174.49	236.146	0.32615
GO:0006073_cellular_glucan_metabolic_process	18	2	3.41168	-0.94108	535	112.834	174.49	236.146	0.32615
GO:0006458_'de_novo'_protein_folding	18	2	3.41168	-0.94108	535	112.834	174.49	236.146	0.32615
GO:0019438_aromatic_compound_biosynthetic_process	18	2	3.41168	-0.94108	535	112.834	174.49	236.146	0.32615
GO:0019888_protein_phosphatase_regulator_activity	18	2	3.41168	-0.94108	535	112.834	174.49	236.146	0.32615
GO:0043112_receptor_metabolic_process	18	2	3.41168	-0.94108	535	112.834	174.49	236.146	0.32615
GO:0051251_positive_regulation_of_lymphocyte_activation	18	2	3.41168	-0.94108	535	112.834	174.49	236.146	0.32615
GO:0090047_positive_regulation_of_transcription_regulator_activity	18	2	3.41168	-0.94108	535	112.834	174.49	236.146	0.32615
GO:0005874_microtubule	80	5	1.91907	-0.93334	536	113.663	175.86	238.057	0.328097
GO:0030811_regulation_of_nucleotide_catabolic_process	37	3	2.48961	-0.93077	538	114.77	177.16	239.55	0.329294
GO:0033121_regulation_of_purine_nucleotide_catabolic_process	37	3	2.48961	-0.93077	538	114.77	177.16	239.55	0.329294
GO:0003002_regionalization	58	4	2.1176	-0.928637	540	115.581	178.23	240.879	0.330056
GO:0005819_spindle	58	4	2.1176	-0.928637	540	115.581	178.23	240.879	0.330056
GO:0005624_membrane_fraction	203	10	1.51257	-0.923895	541	116.011	178.67	241.329	0.330259
GO:0005737_cytoplasm	1685	60	1.09336	-0.918839	542	116.324	179.1	241.876	0.330443
GO:0043434_response_to_peptide_hormone_stimulus	81	5	1.89538	-0.916353	543	116.648	179.7	242.752	0.330939
GO:0048589_developmental_growth	59	4	2.0817	-0.908487	544	117.614	180.89	244.166	0.332518
GO:0000090_mitotic_anaphase	4	1
GO:0000738_DNA_catabolic_process__exonucleolytic	4	1
GO:0001825_blastocyst_formation	4	1
GO:0001881_receptor_recycling	4	1
GO:0001963_synaptic_transmission__dopaminergic	4	1
GO:0002285_lymphocyte_activation_involved_in_immune_response	4	1
GO:0004017_adenylate_kinase_activity	4	1
GO:0004470_malic_enzyme_activity	4	1
GO:0004719_protein-L-isoaspartate_(D-aspartate)_O-methyltransferase_activity	4	1
GO:0004815_aspartate-tRNA_ligase_activity	4	1
GO:0004890_GABA-A_receptor_activity	4	1
GO:0005744_mitochondrial_inner_membrane_presequence_translocase_complex	4	1
GO:0006089_lactate_metabolic_process	4	1
GO:0006278_RNA-dependent_DNA_replication	4	1
GO:0006586_indolalkylamine_metabolic_process	4	1
GO:0006772_thiamine_metabolic_process	4	1
GO:0007044_cell-substrate_junction_assembly	4	1
GO:0007220_Notch_receptor_processing	4	1
GO:0007391_dorsal_closure	4	1
GO:0007628_adult_walking_behavior	4	1
GO:0008054_cyclin_catabolic_process	4	1
GO:0008603_cAMP-dependent_protein_kinase_regulator_activity	4	1
GO:0009200_deoxyribonucleoside_triphosphate_metabolic_process	4	1
GO:0009219_pyrimidine_deoxyribonucleotide_metabolic_process	4	1
GO:0009228_thiamine_biosynthetic_process	4	1
GO:0009826_unidimensional_cell_growth	4	1
GO:0010340_carboxyl-O-methyltransferase_activity	4	1
GO:0015695_organic_cation_transport	4	1
GO:0015718_monocarboxylic_acid_transport	4	1
GO:0015908_fatty_acid_transport	4	1
GO:0016151_nickel_ion_binding	4	1
GO:0016846_carbon-sulfur_lyase_activity	4	1
GO:0017075_syntaxin-1_binding	4	1
GO:0018065_protein-cofactor_linkage	4	1
GO:0019059_initiation_of_viral_infection	4	1
GO:0019682_glyceraldehyde-3-phosphate_metabolic_process	4	1
GO:0021532_neural_tube_patterning	4	1
GO:0021756_striatum_development	4	1
GO:0022409_positive_regulation_of_cell-cell_adhesion	4	1
GO:0030060_L-malate_dehydrogenase_activity	4	1
GO:0030260_entry_into_host_cell	4	1
GO:0030537_larval_behavior	4	1
GO:0031112_positive_regulation_of_microtubule_polymerization_or_depolymerization	4	1
GO:0031432_titin_binding	4	1
GO:0031941_filamentous_actin	4	1
GO:0031996_thioesterase_binding	4	1
GO:0032400_melanosome_localization	4	1
GO:0032401_establishment_of_melanosome_localization	4	1
GO:0032402_melanosome_transport	4	1
GO:0032813_tumor_necrosis_factor_receptor_superfamily_binding	4	1
GO:0034707_chloride_channel_complex	4	1
GO:0035065_regulation_of_histone_acetylation	4	1
GO:0035253_ciliary_rootlet	4	1
GO:0042069_regulation_of_catecholamine_metabolic_process	4	1
GO:0042417_dopamine_metabolic_process	4	1
GO:0042430_indole-containing_compound_metabolic_process	4	1
GO:0042723_thiamine-containing_compound_metabolic_process	4	1
GO:0042724_thiamine-containing_compound_biosynthetic_process	4	1
GO:0042805_actinin_binding	4	1
GO:0042987_amyloid_precursor_protein_catabolic_process	4	1
GO:0043034_costamere	4	1
GO:0043113_receptor_clustering	4	1
GO:0043178_alcohol_binding	4	1
GO:0043647_inositol_phosphate_metabolic_process	4	1
GO:0044243_multicellular_organismal_catabolic_process	4	1
GO:0045744_negative_regulation_of_G-protein_coupled_receptor_protein_signaling_pathway	4	1
GO:0046790_virion_binding	4	1
GO:0048041_focal_adhesion_assembly	4	1
GO:0048316_seed_development	4	1
GO:0048668_collateral_sprouting	4	1
GO:0048880_sensory_system_development	4	1
GO:0048925_lateral_line_system_development	4	1
GO:0050818_regulation_of_coagulation	4	1
GO:0051293_establishment_of_spindle_localization	4	1
GO:0051642_centrosome_localization	4	1
GO:0051653_spindle_localization	4	1
GO:0051806_entry_into_cell_of_other_organism_involved_in_symbiotic_interaction	4	1
GO:0051904_pigment_granule_transport	4	1
GO:0051905_establishment_of_pigment_granule_localization	4	1
GO:0051932_synaptic_transmission__GABAergic	4	1
GO:0051998_protein_carboxyl_O-methyltransferase_activity	4	1
GO:0060078_regulation_of_postsynaptic_membrane_potential	4	1
GO:0060079_regulation_of_excitatory_postsynaptic_membrane_potential	4	1
GO:0060198_clathrin_sculpted_vesicle	4	1
GO:0070296_sarcoplasmic_reticulum_calcium_ion_transport	4	1
GO:0070371_ERK1_and_ERK2_cascade	4	1
GO:0070534_protein_K63-linked_ubiquitination	4	1
GO:0070555_response_to_interleukin-1	4	1
GO:0006119_oxidative_phosphorylation	38	3	2.42409	-0.904872	546	119.342	183.21	247.078	0.335549
GO:0042391_regulation_of_membrane_potential	38	3	2.42409	-0.904872	546	119.342	183.21	247.078	0.335549
GO:0019208_phosphatase_regulator_activity	19	2	3.23212	-0.901693	554	123.418	188.47	253.522	0.340199
GO:0021543_pallium_development	19	2	3.23212	-0.901693	554	123.418	188.47	253.522	0.340199
GO:0030814_regulation_of_cAMP_metabolic_process	19	2	3.23212	-0.901693	554	123.418	188.47	253.522	0.340199
GO:0030817_regulation_of_cAMP_biosynthetic_process	19	2	3.23212	-0.901693	554	123.418	188.47	253.522	0.340199
GO:0043679_axon_terminus	19	2	3.23212	-0.901693	554	123.418	188.47	253.522	0.340199
GO:0044042_glucan_metabolic_process	19	2	3.23212	-0.901693	554	123.418	188.47	253.522	0.340199
GO:0044306_neuron_projection_terminus	19	2	3.23212	-0.901693	554	123.418	188.47	253.522	0.340199
GO:0050867_positive_regulation_of_cell_activation	19	2	3.23212	-0.901693	554	123.418	188.47	253.522	0.340199
GO:0048518_positive_regulation_of_biological_process	504	21	1.27938	-0.901008	555	123.455	188.51	253.565	0.339658
GO:0042623_ATPase_activity__coupled	82	5	1.87226	-0.899704	558	123.796	188.99	254.184	0.338692
GO:0051129_negative_regulation_of_cellular_component_organization	82	5	1.87226	-0.899704	558	123.796	188.99	254.184	0.338692
GO:0055080_cation_homeostasis	82	5	1.87226	-0.899704	558	123.796	188.99	254.184	0.338692
GO:0045935_positive_regulation_of_nucleobase__nucleoside__nucleotide_and_nucleic_acid_metabolic_process	130	7	1.65335	-0.895702	559	124.563	190.01	255.457	0.339911
GO:0031399_regulation_of_protein_modification_process	106	6	1.73803	-0.892379	560	124.744	190.33	255.916	0.339875
GO:0010627_regulation_of_intracellular_protein_kinase_cascade	60	4	2.04701	-0.88885	562	125.074	190.79	256.506	0.339484
GO:0032868_response_to_insulin_stimulus	60	4	2.04701	-0.88885	562	125.074	190.79	256.506	0.339484
GO:0002682_regulation_of_immune_system_process	83	5	1.84971	-0.883384	564	126.224	192.38	258.536	0.341099
GO:0050767_regulation_of_neurogenesis	83	5	1.84971	-0.883384	564	126.224	192.38	258.536	0.341099
GO:0005976_polysaccharide_metabolic_process	39	3	2.36193	-0.879909	567	127.894	194.32	260.746	0.342716
GO:0015992_proton_transport	39	3	2.36193	-0.879909	567	127.894	194.32	260.746	0.342716
GO:0051188_cofactor_biosynthetic_process	39	3	2.36193	-0.879909	567	127.894	194.32	260.746	0.342716
GO:0016881_acid-amino_acid_ligase_activity	61	4	2.01345	-0.869709	571	129.267	195.86	262.453	0.343012
GO:0019900_kinase_binding	61	4	2.01345	-0.869709	571	129.267	195.86	262.453	0.343012
GO:0031644_regulation_of_neurological_system_process	61	4	2.01345	-0.869709	571	129.267	195.86	262.453	0.343012
GO:0051050_positive_regulation_of_transport	61	4	2.01345	-0.869709	571	129.267	195.86	262.453	0.343012
GO:0006171_cAMP_biosynthetic_process	20	2	3.07051	-0.864829	580	132.904	200.7	268.496	0.346034
GO:0006909_phagocytosis	20	2	3.07051	-0.864829	580	132.904	200.7	268.496	0.346034
GO:0017016_Ras_GTPase_binding	20	2	3.07051	-0.864829	580	132.904	200.7	268.496	0.346034
GO:0021953_central_nervous_system_neuron_differentiation	20	2	3.07051	-0.864829	580	132.904	200.7	268.496	0.346034
GO:0030802_regulation_of_cyclic_nucleotide_biosynthetic_process	20	2	3.07051	-0.864829	580	132.904	200.7	268.496	0.346034
GO:0030808_regulation_of_nucleotide_biosynthetic_process	20	2	3.07051	-0.864829	580	132.904	200.7	268.496	0.346034
GO:0034097_response_to_cytokine_stimulus	20	2	3.07051	-0.864829	580	132.904	200.7	268.496	0.346034
GO:0045111_intermediate_filament_cytoskeleton	20	2	3.07051	-0.864829	580	132.904	200.7	268.496	0.346034
GO:0046058_cAMP_metabolic_process	20	2	3.07051	-0.864829	580	132.904	200.7	268.496	0.346034
GO:0031982_vesicle	262	12	1.40634	-0.860373	581	133.192	201.07	268.948	0.346076
GO:0006403_RNA_localization	40	3	2.30288	-0.855833	584	134.395	202.42	270.445	0.34661
GO:0006818_hydrogen_transport	40	3	2.30288	-0.855833	584	134.395	202.42	270.445	0.34661
GO:0042625_ATPase_activity__coupled_to_transmembrane_movement_of_ions	40	3	2.30288	-0.855833	584	134.395	202.42	270.445	0.34661
GO:0032787_monocarboxylic_acid_metabolic_process	85	5	1.80618	-0.851702	585	134.771	202.98	271.189	0.346974
GO:0007600_sensory_perception	62	4	1.98098	-0.851045	586	135.034	203.41	271.786	0.347116
GO:0043086_negative_regulation_of_catalytic_activity	86	5	1.78518	-0.836323	587	136.177	204.68	273.183	0.348688
GO:0022603_regulation_of_anatomical_structure_morphogenesis	63	4	1.94953	-0.832845	588	137.018	205.63	274.242	0.349711
GO:0009124_nucleoside_monophosphate_biosynthetic_process	41	3	2.24672	-0.832597	589	137.792	206.54	275.288	0.350662
GO:0005539_glycosaminoglycan_binding	21	2	2.9243	-0.830231	598	141.623	211.04	280.457	0.35291
GO:0007272_ensheathment_of_neurons	21	2	2.9243	-0.830231	598	141.623	211.04	280.457	0.35291
GO:0008366_axon_ensheathment	21	2	2.9243	-0.830231	598	141.623	211.04	280.457	0.35291
GO:0030799_regulation_of_cyclic_nucleotide_metabolic_process	21	2	2.9243	-0.830231	598	141.623	211.04	280.457	0.35291
GO:0032886_regulation_of_microtubule-based_process	21	2	2.9243	-0.830231	598	141.623	211.04	280.457	0.35291
GO:0042552_myelination	21	2	2.9243	-0.830231	598	141.623	211.04	280.457	0.35291
GO:0050863_regulation_of_T_cell_activation	21	2	2.9243	-0.830231	598	141.623	211.04	280.457	0.35291
GO:0050905_neuromuscular_process	21	2	2.9243	-0.830231	598	141.623	211.04	280.457	0.35291
GO:0051047_positive_regulation_of_secretion	21	2	2.9243	-0.830231	598	141.623	211.04	280.457	0.35291
GO:0000275_mitochondrial_proton-transporting_ATP_synthase_complex__catalytic_core_F(1)	5	1	6.14103	-0.816185	659	189.345	263.84	338.335	0.400364
GO:0000724_double-strand_break_repair_via_homologous_recombination	5	1	6.14103	-0.816185	659	189.345	263.84	338.335	0.400364
GO:0001300_chronological_cell_aging	5	1	6.14103	-0.816185	659	189.345	263.84	338.335	0.400364
GO:0001302_replicative_cell_aging	5	1	6.14103	-0.816185	659	189.345	263.84	338.335	0.400364
GO:0001818_negative_regulation_of_cytokine_production	5	1	6.14103	-0.816185	659	189.345	263.84	338.335	0.400364
GO:0001942_hair_follicle_development	5	1	6.14103	-0.816185	659	189.345	263.84	338.335	0.400364
GO:0002275_myeloid_cell_activation_involved_in_immune_response	5	1	6.14103	-0.816185	659	189.345	263.84	338.335	0.400364
GO:0005637_nuclear_inner_membrane	5	1	6.14103	-0.816185	659	189.345	263.84	338.335	0.400364
GO:0005883_neurofilament	5	1	6.14103	-0.816185	659	189.345	263.84	338.335	0.400364
GO:0006107_oxaloacetate_metabolic_process	5	1	6.14103	-0.816185	659	189.345	263.84	338.335	0.400364
GO:0006721_terpenoid_metabolic_process	5	1	6.14103	-0.816185	659	189.345	263.84	338.335	0.400364
GO:0006734_NADH_metabolic_process	5	1	6.14103	-0.816185	659	189.345	263.84	338.335	0.400364
GO:0006817_phosphate_transport	5	1	6.14103	-0.816185	659	189.345	263.84	338.335	0.400364
GO:0007213_muscarinic_acetylcholine_receptor_signaling_pathway	5	1	6.14103	-0.816185	659	189.345	263.84	338.335	0.400364
GO:0007405_neuroblast_proliferation	5	1	6.14103	-0.816185	659	189.345	263.84	338.335	0.400364
GO:0008066_glutamate_receptor_activity	5	1	6.14103	-0.816185	659	189.345	263.84	338.335	0.400364
GO:0008188_neuropeptide_receptor_activity	5	1	6.14103	-0.816185	659	189.345	263.84	338.335	0.400364
GO:0008227_G-protein_coupled_amine_receptor_activity	5	1	6.14103	-0.816185	659	189.345	263.84	338.335	0.400364
GO:0009593_detection_of_chemical_stimulus	5	1	6.14103	-0.816185	659	189.345	263.84	338.335	0.400364
GO:0009639_response_to_red_or_far_red_light	5	1	6.14103	-0.816185	659	189.345	263.84	338.335	0.400364
GO:0014046_dopamine_secretion	5	1	6.14103	-0.816185	659	189.345	263.84	338.335	0.400364
GO:0014059_regulation_of_dopamine_secretion	5	1	6.14103	-0.816185	659	189.345	263.84	338.335	0.400364
GO:0014829_vascular_smooth_muscle_contraction	5	1	6.14103	-0.816185	659	189.345	263.84	338.335	0.400364
GO:0015114_phosphate_transmembrane_transporter_activity	5	1	6.14103	-0.816185	659	189.345	263.84	338.335	0.400364
GO:0015450_P-P-bond-hydrolysis-driven_protein_transmembrane_transporter_activity	5	1	6.14103	-0.816185	659	189.345	263.84	338.335	0.400364
GO:0017145_stem_cell_division	5	1	6.14103	-0.816185	659	189.345	263.84	338.335	0.400364
GO:0017158_regulation_of_calcium_ion-dependent_exocytosis	5	1	6.14103	-0.816185	659	189.345	263.84	338.335	0.400364
GO:0021544_subpallium_development	5	1	6.14103	-0.816185	659	189.345	263.84	338.335	0.400364
GO:0021795_cerebral_cortex_cell_migration	5	1	6.14103	-0.816185	659	189.345	263.84	338.335	0.400364
GO:0021895_cerebral_cortex_neuron_differentiation	5	1	6.14103	-0.816185	659	189.345	263.84	338.335	0.400364
GO:0022404_molting_cycle_process	5	1	6.14103	-0.816185	659	189.345	263.84	338.335	0.400364
GO:0022405_hair_cycle_process	5	1	6.14103	-0.816185	659	189.345	263.84	338.335	0.400364
GO:0030675_Rac_GTPase_activator_activity	5	1	6.14103	-0.816185	659	189.345	263.84	338.335	0.400364
GO:0031113_regulation_of_microtubule_polymerization	5	1	6.14103	-0.816185	659	189.345	263.84	338.335	0.400364
GO:0031623_receptor_internalization	5	1	6.14103	-0.816185	659	189.345	263.84	338.335	0.400364
GO:0032011_ARF_protein_signal_transduction	5	1	6.14103	-0.816185	659	189.345	263.84	338.335	0.400364
GO:0032012_regulation_of_ARF_protein_signal_transduction	5	1	6.14103	-0.816185	659	189.345	263.84	338.335	0.400364
GO:0034341_response_to_interferon-gamma	5	1	6.14103	-0.816185	659	189.345	263.84	338.335	0.400364
GO:0034612_response_to_tumor_necrosis_factor	5	1	6.14103	-0.816185	659	189.345	263.84	338.335	0.400364
GO:0042288_MHC_class_I_protein_binding	5	1	6.14103	-0.816185	659	189.345	263.84	338.335	0.400364
GO:0042632_cholesterol_homeostasis	5	1	6.14103	-0.816185	659	189.345	263.84	338.335	0.400364
GO:0042633_hair_cycle	5	1	6.14103	-0.816185	659	189.345	263.84	338.335	0.400364
GO:0042923_neuropeptide_binding	5	1	6.14103	-0.816185	659	189.345	263.84	338.335	0.400364
GO:0042982_amyloid_precursor_protein_metabolic_process	5	1	6.14103	-0.816185	659	189.345	263.84	338.335	0.400364
GO:0043014_alpha-tubulin_binding	5	1	6.14103	-0.816185	659	189.345	263.84	338.335	0.400364
GO:0043243_positive_regulation_of_protein_complex_disassembly	5	1	6.14103	-0.816185	659	189.345	263.84	338.335	0.400364
GO:0043299_leukocyte_degranulation	5	1	6.14103	-0.816185	659	189.345	263.84	338.335	0.400364
GO:0044409_entry_into_host	5	1	6.14103	-0.816185	659	189.345	263.84	338.335	0.400364
GO:0045773_positive_regulation_of_axon_extension	5	1	6.14103	-0.816185	659	189.345	263.84	338.335	0.400364
GO:0046173_polyol_biosynthetic_process	5	1	6.14103	-0.816185	659	189.345	263.84	338.335	0.400364
GO:0046487_glyoxylate_metabolic_process	5	1	6.14103	-0.816185	659	189.345	263.84	338.335	0.400364
GO:0046500_S-adenosylmethionine_metabolic_process	5	1	6.14103	-0.816185	659	189.345	263.84	338.335	0.400364
GO:0050699_WW_domain_binding	5	1	6.14103	-0.816185	659	189.345	263.84	338.335	0.400364
GO:0051322_anaphase	5	1	6.14103	-0.816185	659	189.345	263.84	338.335	0.400364
GO:0051828_entry_into_other_organism_involved_in_symbiotic_interaction	5	1	6.14103	-0.816185	659	189.345	263.84	338.335	0.400364
GO:0052126_movement_in_host_environment	5	1	6.14103	-0.816185	659	189.345	263.84	338.335	0.400364
GO:0052192_movement_in_environment_of_other_organism_involved_in_symbiotic_interaction	5	1	6.14103	-0.816185	659	189.345	263.84	338.335	0.400364
GO:0055092_sterol_homeostasis	5	1	6.14103	-0.816185	659	189.345	263.84	338.335	0.400364
GO:0060048_cardiac_muscle_contraction	5	1	6.14103	-0.816185	659	189.345	263.84	338.335	0.400364
GO:0060291_long-term_synaptic_potentiation	5	1	6.14103	-0.816185	659	189.345	263.84	338.335	0.400364
GO:0071695_anatomical_structure_maturation	5	1	6.14103	-0.816185	659	189.345	263.84	338.335	0.400364
GO:0009308_amine_metabolic_process	162	8	1.5163	-0.814777	660	189.956	264.9	339.844	0.401364
GO:0051101_regulation_of_DNA_binding	42	3	2.19322	-0.810159	661	191.437	266.77	342.103	0.403585
GO:0007017_microtubule-based_process	137	7	1.56888	-0.809998	665	191.691	267.13	342.569	0.401699
GO:0007155_cell_adhesion	137	7	1.56888	-0.809998	665	191.691	267.13	342.569	0.401699
GO:0022610_biological_adhesion	137	7	1.56888	-0.809998	665	191.691	267.13	342.569	0.401699
GO:0051173_positive_regulation_of_nitrogen_compound_metabolic_process	137	7	1.56888	-0.809998	665	191.691	267.13	342.569	0.401699
GO:0016023_cytoplasmic_membrane-bounded_vesicle	242	11	1.39569	-0.801828	666	192.584	268.17	343.756	0.402658
GO:0009987_cellular_process	1971	68	1.05933	-0.798877	667	192.782	268.45	344.118	0.402474
GO:0000165_MAPKKK_cascade	65	4	1.88955	-0.797768	669	193.322	269.36	345.398	0.402631
GO:0034220_ion_transmembrane_transport	65	4	1.88955	-0.797768	669	193.322	269.36	345.398	0.402631
GO:0006084_acetyl-CoA_metabolic_process	22	2	2.79137	-0.797682	678	196.923	273.88	350.837	0.403953
GO:0007444_imaginal_disc_development	22	2	2.79137	-0.797682	678	196.923	273.88	350.837	0.403953
GO:0008509_anion_transmembrane_transporter_activity	22	2	2.79137	-0.797682	678	196.923	273.88	350.837	0.403953
GO:0010843_promoter_binding	22	2	2.79137	-0.797682	678	196.923	273.88	350.837	0.403953
GO:0019228_regulation_of_action_potential_in_neuron	22	2	2.79137	-0.797682	678	196.923	273.88	350.837	0.403953
GO:0030017_sarcomere	22	2	2.79137	-0.797682	678	196.923	273.88	350.837	0.403953
GO:0031267_small_GTPase_binding	22	2	2.79137	-0.797682	678	196.923	273.88	350.837	0.403953
GO:0048638_regulation_of_developmental_growth	22	2	2.79137	-0.797682	678	196.923	273.88	350.837	0.403953
GO:0050768_negative_regulation_of_neurogenesis	22	2	2.79137	-0.797682	678	196.923	273.88	350.837	0.403953
GO:0022857_transmembrane_transporter_activity	190	9	1.45445	-0.793414	679	197.253	274.48	351.707	0.404242
GO:0051960_regulation_of_nervous_system_development	89	5	1.72501	-0.791945	680	197.919	275.3	352.681	0.404853
GO:0006644_phospholipid_metabolic_process	43	3	2.14222	-0.78848	682	198.592	276.2	353.808	0.404985
GO:0046649_lymphocyte_activation	43	3	2.14222	-0.78848	682	198.592	276.2	353.808	0.404985
GO:0019725_cellular_homeostasis	139	7	1.5463	-0.787019	683	198.749	276.43	354.111	0.404729
GO:0009152_purine_ribonucleotide_biosynthetic_process	66	4	1.86092	-0.780864	686	199.895	278.2	356.505	0.405539
GO:0048011_nerve_growth_factor_receptor_signaling_pathway	66	4	1.86092	-0.780864	686	199.895	278.2	356.505	0.405539
GO:0048598_embryonic_morphogenesis	66	4	1.86092	-0.780864	686	199.895	278.2	356.505	0.405539
GO:0044057_regulation_of_system_process	90	5	1.70584	-0.777715	687	200.049	278.56	357.071	0.405473
GO:0031988_membrane-bounded_vesicle	245	11	1.3786	-0.776056	688	200.182	278.68	357.178	0.405058
GO:0050896_response_to_stimulus	816	31	1.16649	-0.769748	689	201.098	279.81	358.522	0.40611
GO:0000975_regulatory_region_DNA_binding	23	2	2.67001	-0.766991	700	206.721	286.11	365.499	0.408729
GO:0001067_regulatory_region_nucleic_acid_binding	23	2	2.67001	-0.766991	700	206.721	286.11	365.499	0.408729
GO:0006310_DNA_recombination	23	2	2.67001	-0.766991	700	206.721	286.11	365.499	0.408729
GO:0006518_peptide_metabolic_process	23	2	2.67001	-0.766991	700	206.721	286.11	365.499	0.408729
GO:0007552_metamorphosis	23	2	2.67001	-0.766991	700	206.721	286.11	365.499	0.408729
GO:0019897_extrinsic_to_plasma_membrane	23	2	2.67001	-0.766991	700	206.721	286.11	365.499	0.408729
GO:0031346_positive_regulation_of_cell_projection_organization	23	2	2.67001	-0.766991	700	206.721	286.11	365.499	0.408729
GO:0043406_positive_regulation_of_MAP_kinase_activity	23	2	2.67001	-0.766991	700	206.721	286.11	365.499	0.408729
GO:0044212_transcription_regulatory_region_DNA_binding	23	2	2.67001	-0.766991	700	206.721	286.11	365.499	0.408729
GO:0048569_post-embryonic_organ_development	23	2	2.67001	-0.766991	700	206.721	286.11	365.499	0.408729
GO:0048707_instar_larval_or_pupal_morphogenesis	23	2	2.67001	-0.766991	700	206.721	286.11	365.499	0.408729
GO:0009260_ribonucleotide_biosynthetic_process	67	4	1.83314	-0.764364	702	207.952	287.44	366.928	0.409459
GO:0015077_monovalent_inorganic_cation_transmembrane_transporter_activity	67	4	1.83314	-0.764364	702	207.952	287.44	366.928	0.409459
GO:0007275_multicellular_organismal_development	758	29	1.17473	-0.76402	703	208.053	287.58	367.107	0.409075
GO:0008289_lipid_binding	91	5	1.6871	-0.763755	704	208.337	287.96	367.583	0.409034
GO:0016192_vesicle-mediated_transport	220	10	1.39569	-0.760558	705	208.899	288.68	368.461	0.409475
GO:0006091_generation_of_precursor_metabolites_and_energy	168	8	1.46215	-0.752668	706	209.557	289.61	369.663	0.410212
GO:0030154_cell_differentiation	442	18	1.25043	-0.751874	707	209.591	289.66	369.729	0.409703
GO:0033036_macromolecule_localization	330	14	1.30264	-0.751846	708	209.646	289.73	369.814	0.409223
GO:0055114_oxidation-reduction_process	248	11	1.36192	-0.751007	709	209.687	289.91	370.133	0.4089
GO:0044424_intracellular_part	1979	68	1.05505	-0.749234	710	210.061	290.34	370.619	0.40893
GO:0019901_protein_kinase_binding	45	3	2.04701	-0.747252	711	211.435	292.05	372.665	0.410759
GO:0000311_plastid_large_ribosomal_subunit	6	1	5.11752	-0.743897	770	257.11	343.3	429.49	0.445844
GO:0000725_recombinational_repair	6	1	5.11752	-0.743897	770	257.11	343.3	429.49	0.445844
GO:0001947_heart_looping	6	1	5.11752	-0.743897	770	257.11	343.3	429.49	0.445844
GO:0002209_behavioral_defense_response	6	1	5.11752	-0.743897	770	257.11	343.3	429.49	0.445844
GO:0002444_myeloid_leukocyte_mediated_immunity	6	1	5.11752	-0.743897	770	257.11	343.3	429.49	0.445844
GO:0003143_embryonic_heart_tube_morphogenesis	6	1	5.11752	-0.743897	770	257.11	343.3	429.49	0.445844
GO:0004869_cysteine-type_endopeptidase_inhibitor_activity	6	1	5.11752	-0.743897	770	257.11	343.3	429.49	0.445844
GO:0005230_extracellular_ligand-gated_ion_channel_activity	6	1	5.11752	-0.743897	770	257.11	343.3	429.49	0.445844
GO:0005545_phosphatidylinositol_binding	6	1	5.11752	-0.743897	770	257.11	343.3	429.49	0.445844
GO:0005751_mitochondrial_respiratory_chain_complex_IV	6	1	5.11752	-0.743897	770	257.11	343.3	429.49	0.445844
GO:0006020_inositol_metabolic_process	6	1	5.11752	-0.743897	770	257.11	343.3	429.49	0.445844
GO:0006108_malate_metabolic_process	6	1	5.11752	-0.743897	770	257.11	343.3	429.49	0.445844
GO:0007172_signal_complex_assembly	6	1	5.11752	-0.743897	770	257.11	343.3	429.49	0.445844
GO:0007176_regulation_of_epidermal_growth_factor_receptor_activity	6	1	5.11752	-0.743897	770	257.11	343.3	429.49	0.445844
GO:0007205_activation_of_protein_kinase_C_activity_by_G-protein_coupled_receptor_protein_signaling_pathway	6	1	5.11752	-0.743897	770	257.11	343.3	429.49	0.445844
GO:0007349_cellularization	6	1	5.11752	-0.743897	770	257.11	343.3	429.49	0.445844
GO:0008090_retrograde_axon_cargo_transport	6	1	5.11752	-0.743897	770	257.11	343.3	429.49	0.445844
GO:0009908_flower_development	6	1	5.11752	-0.743897	770	257.11	343.3	429.49	0.445844
GO:0010154_fruit_development	6	1	5.11752	-0.743897	770	257.11	343.3	429.49	0.445844
GO:0015103_inorganic_anion_transmembrane_transporter_activity	6	1	5.11752	-0.743897	770	257.11	343.3	429.49	0.445844
GO:0015872_dopamine_transport	6	1	5.11752	-0.743897	770	257.11	343.3	429.49	0.445844
GO:0015988_energy_coupled_proton_transport__against_electrochemical_gradient	6	1	5.11752	-0.743897	770	257.11	343.3	429.49	0.445844
GO:0015991_ATP_hydrolysis_coupled_proton_transport	6	1	5.11752	-0.743897	770	257.11	343.3	429.49	0.445844
GO:0016615_malate_dehydrogenase_activity	6	1	5.11752	-0.743897	770	257.11	343.3	429.49	0.445844
GO:0022029_telencephalon_cell_migration	6	1	5.11752	-0.743897	770	257.11	343.3	429.49	0.445844
GO:0022412_cellular_process_involved_in_reproduction_in_multicellular_organism	6	1	5.11752	-0.743897	770	257.11	343.3	429.49	0.445844
GO:0030010_establishment_of_cell_polarity	6	1	5.11752	-0.743897	770	257.11	343.3	429.49	0.445844
GO:0030512_negative_regulation_of_transforming_growth_factor_beta_receptor_signaling_pathway	6	1	5.11752	-0.743897	770	257.11	343.3	429.49	0.445844
GO:0031572_G2_M_transition_DNA_damage_checkpoint	6	1	5.11752	-0.743897	770	257.11	343.3	429.49	0.445844
GO:0031593_polyubiquitin_binding	6	1	5.11752	-0.743897	770	257.11	343.3	429.49	0.445844
GO:0032413_negative_regulation_of_ion_transmembrane_transporter_activity	6	1	5.11752	-0.743897	770	257.11	343.3	429.49	0.445844
GO:0042287_MHC_protein_binding	6	1	5.11752	-0.743897	770	257.11	343.3	429.49	0.445844
GO:0042384_cilium_assembly	6	1	5.11752	-0.743897	770	257.11	343.3	429.49	0.445844
GO:0042398_cellular_modified_amino_acid_biosynthetic_process	6	1	5.11752	-0.743897	770	257.11	343.3	429.49	0.445844
GO:0042777_plasma_membrane_ATP_synthesis_coupled_proton_transport	6	1	5.11752	-0.743897	770	257.11	343.3	429.49	0.445844
GO:0043043_peptide_biosynthetic_process	6	1	5.11752	-0.743897	770	257.11	343.3	429.49	0.445844
GO:0043255_regulation_of_carbohydrate_biosynthetic_process	6	1	5.11752	-0.743897	770	257.11	343.3	429.49	0.445844
GO:0043295_glutathione_binding	6	1	5.11752	-0.743897	770	257.11	343.3	429.49	0.445844
GO:0045161_neuronal_ion_channel_clustering	6	1	5.11752	-0.743897	770	257.11	343.3	429.49	0.445844
GO:0045214_sarcomere_organization	6	1	5.11752	-0.743897	770	257.11	343.3	429.49	0.445844
GO:0045261_proton-transporting_ATP_synthase_complex__catalytic_core_F(1)	6	1	5.11752	-0.743897	770	257.11	343.3	429.49	0.445844
GO:0045277_respiratory_chain_complex_IV	6	1	5.11752	-0.743897	770	257.11	343.3	429.49	0.445844
GO:0046320_regulation_of_fatty_acid_oxidation	6	1	5.11752	-0.743897	770	257.11	343.3	429.49	0.445844
GO:0046527_glucosyltransferase_activity	6	1	5.11752	-0.743897	770	257.11	343.3	429.49	0.445844
GO:0046785_microtubule_polymerization	6	1	5.11752	-0.743897	770	257.11	343.3	429.49	0.445844
GO:0048008_platelet-derived_growth_factor_receptor_signaling_pathway	6	1	5.11752	-0.743897	770	257.11	343.3	429.49	0.445844
GO:0048286_lung_alveolus_development	6	1	5.11752	-0.743897	770	257.11	343.3	429.49	0.445844
GO:0048679_regulation_of_axon_regeneration	6	1	5.11752	-0.743897	770	257.11	343.3	429.49	0.445844
GO:0050433_regulation_of_catecholamine_secretion	6	1	5.11752	-0.743897	770	257.11	343.3	429.49	0.445844
GO:0050974_detection_of_mechanical_stimulus_involved_in_sensory_perception	6	1	5.11752	-0.743897	770	257.11	343.3	429.49	0.445844
GO:0050982_detection_of_mechanical_stimulus	6	1	5.11752	-0.743897	770	257.11	343.3	429.49	0.445844
GO:0051225_spindle_assembly	6	1	5.11752	-0.743897	770	257.11	343.3	429.49	0.445844
GO:0051930_regulation_of_sensory_perception_of_pain	6	1	5.11752	-0.743897	770	257.11	343.3	429.49	0.445844
GO:0051931_regulation_of_sensory_perception	6	1	5.11752	-0.743897	770	257.11	343.3	429.49	0.445844
GO:0051952_regulation_of_amine_transport	6	1	5.11752	-0.743897	770	257.11	343.3	429.49	0.445844
GO:0060271_cilium_morphogenesis	6	1	5.11752	-0.743897	770	257.11	343.3	429.49	0.445844
GO:0060314_regulation_of_ryanodine-sensitive_calcium-release_channel_activity	6	1	5.11752	-0.743897	770	257.11	343.3	429.49	0.445844
GO:0061371_determination_of_heart_left_right_asymmetry	6	1	5.11752	-0.743897	770	257.11	343.3	429.49	0.445844
GO:0070570_regulation_of_neuron_projection_regeneration	6	1	5.11752	-0.743897	770	257.11	343.3	429.49	0.445844
GO:0009056_catabolic_process	359	15	1.28294	-0.743251	771	257.22	343.41	429.6	0.445409
GO:0044248_cellular_catabolic_process	304	13	1.31305	-0.740094	772	258.096	344.61	431.124	0.446386
GO:0001508_regulation_of_action_potential	24	2	2.55876	-0.737996	779	262.717	350.04	437.363	0.449345
GO:0001871_pattern_binding	24	2	2.55876	-0.737996	779	262.717	350.04	437.363	0.449345
GO:0002165_instar_larval_or_pupal_development	24	2	2.55876	-0.737996	779	262.717	350.04	437.363	0.449345
GO:0007369_gastrulation	24	2	2.55876	-0.737996	779	262.717	350.04	437.363	0.449345
GO:0019216_regulation_of_lipid_metabolic_process	24	2	2.55876	-0.737996	779	262.717	350.04	437.363	0.449345
GO:0030247_polysaccharide_binding	24	2	2.55876	-0.737996	779	262.717	350.04	437.363	0.449345
GO:0060041_retina_development_in_camera-type_eye	24	2	2.55876	-0.737996	779	262.717	350.04	437.363	0.449345
GO:0042802_identical_protein_binding	170	8	1.44495	-0.732967	780	264.399	352.5	440.601	0.451923
GO:0009653_anatomical_structure_morphogenesis	389	16	1.26294	-0.729804	781	265.395	353.76	442.125	0.452958
GO:0009967_positive_regulation_of_signal_transduction	46	3	2.00251	-0.727638	785	267.67	356.35	445.03	0.453949
GO:0015631_tubulin_binding	46	3	2.00251	-0.727638	785	267.67	356.35	445.03	0.453949
GO:0034637_cellular_carbohydrate_biosynthetic_process	46	3	2.00251	-0.727638	785	267.67	356.35	445.03	0.453949
GO:0048608_reproductive_structure_development	46	3	2.00251	-0.727638	785	267.67	356.35	445.03	0.453949
GO:0048870_cell_motility	119	6	1.54816	-0.725094	786	268.134	356.97	445.806	0.45416
GO:0005975_carbohydrate_metabolic_process	145	7	1.48232	-0.721796	787	268.963	358.09	447.217	0.455006
GO:0048869_cellular_developmental_process	447	18	1.23645	-0.720618	788	269.062	358.32	447.578	0.454721
GO:0050794_regulation_of_cellular_process	1158	42	1.11366	-0.717787	789	269.182	358.49	447.798	0.45436
GO:0007596_blood_coagulation	70	4	1.75458	-0.717167	790	270.042	359.42	448.798	0.454962
GO:0051674_localization_of_cell	120	6	1.53526	-0.713614	791	270.502	360.14	449.778	0.455297
GO:0031410_cytoplasmic_vesicle	253	11	1.33501	-0.710813	792	270.879	360.67	450.461	0.455391
GO:0006090_pyruvate_metabolic_process	25	2	2.45641	-0.710552	798	276.365	366.87	457.375	0.459737
GO:0010721_negative_regulation_of_cell_development	25	2	2.45641	-0.710552	798	276.365	366.87	457.375	0.459737
GO:0018130_heterocycle_biosynthetic_process	25	2	2.45641	-0.710552	798	276.365	366.87	457.375	0.459737
GO:0030674_protein_binding__bridging	25	2	2.45641	-0.710552	798	276.365	366.87	457.375	0.459737
GO:0051020_GTPase_binding	25	2	2.45641	-0.710552	798	276.365	366.87	457.375	0.459737
GO:0051249_regulation_of_lymphocyte_activation	25	2	2.45641	-0.710552	798	276.365	366.87	457.375	0.459737
GO:0009123_nucleoside_monophosphate_metabolic_process	47	3	1.9599	-0.70865	801	278.427	369.62	460.813	0.461448
GO:0019637_organophosphate_metabolic_process	47	3	1.9599	-0.70865	801	278.427	369.62	460.813	0.461448
GO:0031406_carboxylic_acid_binding	47	3	1.9599	-0.70865	801	278.427	369.62	460.813	0.461448
GO:0048583_regulation_of_response_to_stimulus	121	6	1.52257	-0.702314	802	278.895	370.49	462.085	0.461958
GO:0035467_negative_regulation_of_signaling_pathway	71	4	1.72987	-0.702163	803	279.644	371.24	462.836	0.462316
GO:2000026_regulation_of_multicellular_organismal_development	147	7	1.46215	-0.701231	804	280.201	372.07	463.939	0.462774
GO:0031325_positive_regulation_of_cellular_metabolic_process	227	10	1.35265	-0.701147	805	280.277	372.21	464.143	0.462373
GO:0043229_intracellular_organelle	1758	61	1.06542	-0.698016	806	280.407	372.39	464.373	0.462022
GO:0043226_organelle	1759	61	1.06482	-0.69295	807	281.134	373.16	465.186	0.462404
GO:0004842_ubiquitin-protein_ligase_activity	48	3	1.91907	-0.690259	810	282.825	375.08	467.335	0.463062
GO:0042626_ATPase_activity__coupled_to_transmembrane_movement_of_substances	48	3	1.91907	-0.690259	810	282.825	375.08	467.335	0.463062
GO:0043492_ATPase_activity__coupled_to_movement_of_substances	48	3	1.91907	-0.690259	810	282.825	375.08	467.335	0.463062
GO:0071844_cellular_component_assembly_at_cellular_level	256	11	1.31936	-0.6876	811	283.285	375.57	467.855	0.463095
GO:0007599_hemostasis	72	4	1.70584	-0.687506	812	283.846	376.17	468.494	0.463264
GO:0008624_induction_of_apoptosis_by_extracellular_signals	26	2	2.36193	-0.684532	816	289.657	382.79	475.923	0.469105
GO:0016810_hydrolase_activity__acting_on_carbon-nitrogen_(but_not_peptide)_bonds	26	2	2.36193	-0.684532	816	289.657	382.79	475.923	0.469105
GO:0019207_kinase_regulator_activity	26	2	2.36193	-0.684532	816	289.657	382.79	475.923	0.469105
GO:0060090_binding__bridging	26	2	2.36193	-0.684532	816	289.657	382.79	475.923	0.469105
GO:0001540_beta-amyloid_binding	7	1	4.38645	-0.683808	863	320.638	417.24	513.842	0.483476
GO:0001700_embryonic_development_via_the_syncytial_blastoderm	7	1	4.38645	-0.683808	863	320.638	417.24	513.842	0.483476
GO:0005254_chloride_channel_activity	7	1	4.38645	-0.683808	863	320.638	417.24	513.842	0.483476
GO:0005980_glycogen_catabolic_process	7	1	4.38645	-0.683808	863	320.638	417.24	513.842	0.483476
GO:0006509_membrane_protein_ectodomain_proteolysis	7	1	4.38645	-0.683808	863	320.638	417.24	513.842	0.483476
GO:0006516_glycoprotein_catabolic_process	7	1	4.38645	-0.683808	863	320.638	417.24	513.842	0.483476
GO:0006998_nuclear_envelope_organization	7	1	4.38645	-0.683808	863	320.638	417.24	513.842	0.483476
GO:0008430_selenium_binding	7	1	4.38645	-0.683808	863	320.638	417.24	513.842	0.483476
GO:0009065_glutamine_family_amino_acid_catabolic_process	7	1	4.38645	-0.683808	863	320.638	417.24	513.842	0.483476
GO:0009147_pyrimidine_nucleoside_triphosphate_metabolic_process	7	1	4.38645	-0.683808	863	320.638	417.24	513.842	0.483476
GO:0009148_pyrimidine_nucleoside_triphosphate_biosynthetic_process	7	1	4.38645	-0.683808	863	320.638	417.24	513.842	0.483476
GO:0009218_pyrimidine_ribonucleotide_metabolic_process	7	1	4.38645	-0.683808	863	320.638	417.24	513.842	0.483476
GO:0009220_pyrimidine_ribonucleotide_biosynthetic_process	7	1	4.38645	-0.683808	863	320.638	417.24	513.842	0.483476
GO:0016574_histone_ubiquitination	7	1	4.38645	-0.683808	863	320.638	417.24	513.842	0.483476
GO:0016605_PML_body	7	1	4.38645	-0.683808	863	320.638	417.24	513.842	0.483476
GO:0019079_viral_genome_replication	7	1	4.38645	-0.683808	863	320.638	417.24	513.842	0.483476
GO:0021536_diencephalon_development	7	1	4.38645	-0.683808	863	320.638	417.24	513.842	0.483476
GO:0021885_forebrain_cell_migration	7	1	4.38645	-0.683808	863	320.638	417.24	513.842	0.483476
GO:0030203_glycosaminoglycan_metabolic_process	7	1	4.38645	-0.683808	863	320.638	417.24	513.842	0.483476
GO:0030326_embryonic_limb_morphogenesis	7	1	4.38645	-0.683808	863	320.638	417.24	513.842	0.483476
GO:0030332_cyclin_binding	7	1	4.38645	-0.683808	863	320.638	417.24	513.842	0.483476
GO:0033619_membrane_protein_proteolysis	7	1	4.38645	-0.683808	863	320.638	417.24	513.842	0.483476
GO:0035113_embryonic_appendage_morphogenesis	7	1	4.38645	-0.683808	863	320.638	417.24	513.842	0.483476
GO:0035384_thioester_biosynthetic_process	7	1	4.38645	-0.683808	863	320.638	417.24	513.842	0.483476
GO:0042303_molting_cycle	7	1	4.38645	-0.683808	863	320.638	417.24	513.842	0.483476
GO:0042439_ethanolamine-containing_compound_metabolic_process	7	1	4.38645	-0.683808	863	320.638	417.24	513.842	0.483476
GO:0042475_odontogenesis_of_dentine-containing_tooth	7	1	4.38645	-0.683808	863	320.638	417.24	513.842	0.483476
GO:0042476_odontogenesis	7	1	4.38645	-0.683808	863	320.638	417.24	513.842	0.483476
GO:0042562_hormone_binding	7	1	4.38645	-0.683808	863	320.638	417.24	513.842	0.483476
GO:0042624_ATPase_activity__uncoupled	7	1	4.38645	-0.683808	863	320.638	417.24	513.842	0.483476
GO:0042787_protein_ubiquitination_involved_in_ubiquitin-dependent_protein_catabolic_process	7	1	4.38645	-0.683808	863	320.638	417.24	513.842	0.483476
GO:0043149_stress_fiber_assembly	7	1	4.38645	-0.683808	863	320.638	417.24	513.842	0.483476
GO:0043548_phosphoinositide_3-kinase_binding	7	1	4.38645	-0.683808	863	320.638	417.24	513.842	0.483476
GO:0043954_cellular_component_maintenance	7	1	4.38645	-0.683808	863	320.638	417.24	513.842	0.483476
GO:0044247_cellular_polysaccharide_catabolic_process	7	1	4.38645	-0.683808	863	320.638	417.24	513.842	0.483476
GO:0044441_cilium_part	7	1	4.38645	-0.683808	863	320.638	417.24	513.842	0.483476
GO:0045494_photoreceptor_cell_maintenance	7	1	4.38645	-0.683808	863	320.638	417.24	513.842	0.483476
GO:0046580_negative_regulation_of_Ras_protein_signal_transduction	7	1	4.38645	-0.683808	863	320.638	417.24	513.842	0.483476
GO:0050750_low-density_lipoprotein_receptor_binding	7	1	4.38645	-0.683808	863	320.638	417.24	513.842	0.483476
GO:0050906_detection_of_stimulus_involved_in_sensory_perception	7	1	4.38645	-0.683808	863	320.638	417.24	513.842	0.483476
GO:0050999_regulation_of_nitric-oxide_synthase_activity	7	1	4.38645	-0.683808	863	320.638	417.24	513.842	0.483476
GO:0051058_negative_regulation_of_small_GTPase_mediated_signal_transduction	7	1	4.38645	-0.683808	863	320.638	417.24	513.842	0.483476
GO:0060027_convergent_extension_involved_in_gastrulation	7	1	4.38645	-0.683808	863	320.638	417.24	513.842	0.483476
GO:0060053_neurofilament_cytoskeleton	7	1	4.38645	-0.683808	863	320.638	417.24	513.842	0.483476
GO:0061097_regulation_of_protein_tyrosine_kinase_activity	7	1	4.38645	-0.683808	863	320.638	417.24	513.842	0.483476
GO:0070325_lipoprotein_receptor_binding	7	1	4.38645	-0.683808	863	320.638	417.24	513.842	0.483476
GO:0071616_acyl-CoA_biosynthetic_process	7	1	4.38645	-0.683808	863	320.638	417.24	513.842	0.483476
GO:0005996_monosaccharide_metabolic_process	73	4	1.68247	-0.673184	864	321.502	418.44	515.378	0.484306
GO:0005773_vacuole	98	5	1.56659	-0.673095	865	321.707	418.69	515.673	0.484035
GO:0046907_intracellular_transport	258	11	1.30913	-0.672489	866	321.803	418.85	515.897	0.483661
GO:0006754_ATP_biosynthetic_process	49	3	1.87991	-0.672441	871	323.67	420.94	518.21	0.483284
GO:0009791_post-embryonic_development	49	3	1.87991	-0.672441	871	323.67	420.94	518.21	0.483284
GO:0016337_cell-cell_adhesion	49	3	1.87991	-0.672441	871	323.67	420.94	518.21	0.483284
GO:0016820_hydrolase_activity__acting_on_acid_anhydrides__catalyzing_transmembrane_movement_of_substances	49	3	1.87991	-0.672441	871	323.67	420.94	518.21	0.483284
GO:0060627_regulation_of_vesicle-mediated_transport	49	3	1.87991	-0.672441	871	323.67	420.94	518.21	0.483284
GO:0044106_cellular_amine_metabolic_process	150	7	1.43291	-0.671425	872	323.883	421.21	518.537	0.483039
GO:0009893_positive_regulation_of_metabolic_process	232	10	1.3235	-0.661249	873	325.12	422.81	520.5	0.484318
GO:0010638_positive_regulation_of_organelle_organization	27	2	2.27445	-0.659825	877	330.358	428.71	527.062	0.488837
GO:0016324_apical_plasma_membrane	27	2	2.27445	-0.659825	877	330.358	428.71	527.062	0.488837
GO:0043281_regulation_of_caspase_activity	27	2	2.27445	-0.659825	877	330.358	428.71	527.062	0.488837
GO:0044264_cellular_polysaccharide_metabolic_process	27	2	2.27445	-0.659825	877	330.358	428.71	527.062	0.488837
GO:0006457_protein_folding	74	4	1.65974	-0.659188	879	331.076	429.65	528.224	0.488794
GO:0007423_sensory_organ_development	74	4	1.65974	-0.659188	879	331.076	429.65	528.224	0.488794
GO:0006066_alcohol_metabolic_process	125	6	1.47385	-0.658853	881	331.643	430.39	529.137	0.488524
GO:0043066_negative_regulation_of_apoptosis	125	6	1.47385	-0.658853	881	331.643	430.39	529.137	0.488524
GO:0032869_cellular_response_to_insulin_stimulus	50	3	1.84231	-0.655171	882	332.396	431.48	530.564	0.489206
GO:0016310_phosphorylation	233	10	1.31782	-0.653512	883	332.697	432	531.303	0.489241
GO:0016887_ATPase_activity	100	5	1.53526	-0.649294	884	333.576	433.01	532.444	0.48983
GO:0032504_multicellular_organism_reproduction	126	6	1.46215	-0.648407	887	334.283	433.81	533.337	0.489076
GO:0048609_multicellular_organismal_reproductive_process	126	6	1.46215	-0.648407	887	334.283	433.81	533.337	0.489076
GO:0048646_anatomical_structure_formation_involved_in_morphogenesis	126	6	1.46215	-0.648407	887	334.283	433.81	533.337	0.489076
GO:0016049_cell_growth	75	4	1.63761	-0.645509	888	335.7	435.69	535.68	0.490642
GO:0005875_microtubule_associated_complex	51	3	1.80618	-0.638425	890	337.36	437.67	537.98	0.491764
GO:0006936_muscle_contraction	51	3	1.80618	-0.638425	890	337.36	437.67	537.98	0.491764
GO:0043069_negative_regulation_of_programmed_cell_death	127	6	1.45064	-0.638123	891	337.586	438.03	538.474	0.491616
GO:0006820_anion_transport	28	2	2.19322	-0.636331	893	342.139	443.25	544.361	0.496361
GO:0051606_detection_of_stimulus	28	2	2.19322	-0.636331	893	342.139	443.25	544.361	0.496361
GO:0000188_inactivation_of_MAPK_activity	8	1	3.83814	-0.632636	936	376.374	481.6	586.826	0.51453
GO:0003333_amino_acid_transmembrane_transport	8	1	3.83814	-0.632636	936	376.374	481.6	586.826	0.51453
GO:0003407_neural_retina_development	8	1	3.83814	-0.632636	936	376.374	481.6	586.826	0.51453
GO:0004864_phosphoprotein_phosphatase_inhibitor_activity	8	1	3.83814	-0.632636	936	376.374	481.6	586.826	0.51453
GO:0005518_collagen_binding	8	1	3.83814	-0.632636	936	376.374	481.6	586.826	0.51453
GO:0005791_rough_endoplasmic_reticulum	8	1	3.83814	-0.632636	936	376.374	481.6	586.826	0.51453
GO:0005868_cytoplasmic_dynein_complex	8	1	3.83814	-0.632636	936	376.374	481.6	586.826	0.51453
GO:0006541_glutamine_metabolic_process	8	1	3.83814	-0.632636	936	376.374	481.6	586.826	0.51453
GO:0006637_acyl-CoA_metabolic_process	8	1	3.83814	-0.632636	936	376.374	481.6	586.826	0.51453
GO:0006821_chloride_transport	8	1	3.83814	-0.632636	936	376.374	481.6	586.826	0.51453
GO:0008299_isoprenoid_biosynthetic_process	8	1	3.83814	-0.632636	936	376.374	481.6	586.826	0.51453
GO:0009251_glucan_catabolic_process	8	1	3.83814	-0.632636	936	376.374	481.6	586.826	0.51453
GO:0010212_response_to_ionizing_radiation	8	1	3.83814	-0.632636	936	376.374	481.6	586.826	0.51453
GO:0014073_response_to_tropane	8	1	3.83814	-0.632636	936	376.374	481.6	586.826	0.51453
GO:0015949_nucleobase__nucleoside_and_nucleotide_interconversion	8	1	3.83814	-0.632636	936	376.374	481.6	586.826	0.51453
GO:0016782_transferase_activity__transferring_sulfur-containing_groups	8	1	3.83814	-0.632636	936	376.374	481.6	586.826	0.51453
GO:0019674_NAD_metabolic_process	8	1	3.83814	-0.632636	936	376.374	481.6	586.826	0.51453
GO:0021545_cranial_nerve_development	8	1	3.83814	-0.632636	936	376.374	481.6	586.826	0.51453
GO:0030145_manganese_ion_binding	8	1	3.83814	-0.632636	936	376.374	481.6	586.826	0.51453
GO:0030544_Hsp70_protein_binding	8	1	3.83814	-0.632636	936	376.374	481.6	586.826	0.51453
GO:0031122_cytoplasmic_microtubule_organization	8	1	3.83814	-0.632636	936	376.374	481.6	586.826	0.51453
GO:0031294_lymphocyte_costimulation	8	1	3.83814	-0.632636	936	376.374	481.6	586.826	0.51453
GO:0031295_T_cell_costimulation	8	1	3.83814	-0.632636	936	376.374	481.6	586.826	0.51453
GO:0031513_nonmotile_primary_cilium	8	1	3.83814	-0.632636	936	376.374	481.6	586.826	0.51453
GO:0031576_G2_M_transition_checkpoint	8	1	3.83814	-0.632636	936	376.374	481.6	586.826	0.51453
GO:0032319_regulation_of_Rho_GTPase_activity	8	1	3.83814	-0.632636	936	376.374	481.6	586.826	0.51453
GO:0035249_synaptic_transmission__glutamatergic	8	1	3.83814	-0.632636	936	376.374	481.6	586.826	0.51453
GO:0035383_thioester_metabolic_process	8	1	3.83814	-0.632636	936	376.374	481.6	586.826	0.51453
GO:0042158_lipoprotein_biosynthetic_process	8	1	3.83814	-0.632636	936	376.374	481.6	586.826	0.51453
GO:0042220_response_to_cocaine	8	1	3.83814	-0.632636	936	376.374	481.6	586.826	0.51453
GO:0043195_terminal_button	8	1	3.83814	-0.632636	936	376.374	481.6	586.826	0.51453
GO:0043507_positive_regulation_of_JUN_kinase_activity	8	1	3.83814	-0.632636	936	376.374	481.6	586.826	0.51453
GO:0044236_multicellular_organismal_metabolic_process	8	1	3.83814	-0.632636	936	376.374	481.6	586.826	0.51453
GO:0044259_multicellular_organismal_macromolecule_metabolic_process	8	1	3.83814	-0.632636	936	376.374	481.6	586.826	0.51453
GO:0045055_regulated_secretory_pathway	8	1	3.83814	-0.632636	936	376.374	481.6	586.826	0.51453
GO:0045768_positive_regulation_of_anti-apoptosis	8	1	3.83814	-0.632636	936	376.374	481.6	586.826	0.51453
GO:0045931_positive_regulation_of_mitotic_cell_cycle	8	1	3.83814	-0.632636	936	376.374	481.6	586.826	0.51453
GO:0045995_regulation_of_embryonic_development	8	1	3.83814	-0.632636	936	376.374	481.6	586.826	0.51453
GO:0048639_positive_regulation_of_developmental_growth	8	1	3.83814	-0.632636	936	376.374	481.6	586.826	0.51453
GO:0050432_catecholamine_secretion	8	1	3.83814	-0.632636	936	376.374	481.6	586.826	0.51453
GO:0051219_phosphoprotein_binding	8	1	3.83814	-0.632636	936	376.374	481.6	586.826	0.51453
GO:0051224_negative_regulation_of_protein_transport	8	1	3.83814	-0.632636	936	376.374	481.6	586.826	0.51453
GO:0060042_retina_morphogenesis_in_camera-type_eye	8	1	3.83814	-0.632636	936	376.374	481.6	586.826	0.51453
GO:0012505_endomembrane_system	292	12	1.26185	-0.628431	937	377.169	482.37	587.571	0.514803
GO:0016788_hydrolase_activity__acting_on_ester_bonds	128	6	1.4393	-0.627999	938	377.293	482.58	587.867	0.514478
GO:0007276_gamete_generation	102	5	1.50515	-0.626353	939	378.113	483.49	588.867	0.514899
GO:0003012_muscle_system_process	52	3	1.77145	-0.622182	944	380.035	485.68	591.325	0.514492
GO:0006725_cellular_aromatic_compound_metabolic_process	52	3	1.77145	-0.622182	944	380.035	485.68	591.325	0.514492
GO:0016051_carbohydrate_biosynthetic_process	52	3	1.77145	-0.622182	944	380.035	485.68	591.325	0.514492
GO:0045860_positive_regulation_of_protein_kinase_activity	52	3	1.77145	-0.622182	944	380.035	485.68	591.325	0.514492
GO:0071375_cellular_response_to_peptide_hormone_stimulus	52	3	1.77145	-0.622182	944	380.035	485.68	591.325	0.514492
GO:0032502_developmental_process	818	30	1.1261	-0.616286	945	381.052	487.15	593.248	0.515503
GO:0005509_calcium_ion_binding	103	5	1.49054	-0.615194	948	381.942	488.5	595.058	0.515295
GO:0030001_metal_ion_transport	103	5	1.49054	-0.615194	948	381.942	488.5	595.058	0.515295
GO:0030036_actin_cytoskeleton_organization	103	5	1.49054	-0.615194	948	381.942	488.5	595.058	0.515295
GO:0031323_regulation_of_cellular_metabolic_process	670	25	1.14571	-0.614148	949	381.969	488.59	595.211	0.514847
GO:0009190_cyclic_nucleotide_biosynthetic_process	29	2	2.1176	-0.613963	953	387.931	494.92	601.909	0.519328
GO:0009886_post-embryonic_morphogenesis	29	2	2.1176	-0.613963	953	387.931	494.92	601.909	0.519328
GO:0016358_dendrite_development	29	2	2.1176	-0.613963	953	387.931	494.92	601.909	0.519328
GO:0047485_protein_N-terminus_binding	29	2	2.1176	-0.613963	953	387.931	494.92	601.909	0.519328
GO:0033674_positive_regulation_of_kinase_activity	53	3	1.73803	-0.606421	954	390.336	497.94	605.544	0.52195
GO:0030139_endocytic_vesicle	78	4	1.57462	-0.606281	958	391.473	499.12	606.767	0.521002
GO:0032403_protein_complex_binding	78	4	1.57462	-0.606281	958	391.473	499.12	606.767	0.521002
GO:0043565_sequence-specific_DNA_binding	78	4	1.57462	-0.606281	958	391.473	499.12	606.767	0.521002
GO:0051130_positive_regulation_of_cellular_component_organization	78	4	1.57462	-0.606281	958	391.473	499.12	606.767	0.521002
GO:0005622_intracellular	2004	68	1.04189	-0.604152	959	391.829	499.55	607.271	0.520907
GO:0048519_negative_regulation_of_biological_process	497	19	1.17384	-0.600329	960	392.179	499.95	607.721	0.520781
GO:0008284_positive_regulation_of_cell_proliferation	79	4	1.55469	-0.593781	964	393.97	502.19	610.41	0.520944
GO:0008361_regulation_of_cell_size	79	4	1.55469	-0.593781	964	393.97	502.19	610.41	0.520944
GO:0015672_monovalent_inorganic_cation_transport	79	4	1.55469	-0.593781	964	393.97	502.19	610.41	0.520944
GO:0032870_cellular_response_to_hormone_stimulus	79	4	1.55469	-0.593781	964	393.97	502.19	610.41	0.520944
GO:0001764_neuron_migration	30	2	2.04701	-0.592639	968	398.596	507.47	616.344	0.524246
GO:0021537_telencephalon_development	30	2	2.04701	-0.592639	968	398.596	507.47	616.344	0.524246
GO:0043010_camera-type_eye_development	30	2	2.04701	-0.592639	968	398.596	507.47	616.344	0.524246
GO:0046165_alcohol_biosynthetic_process	30	2	2.04701	-0.592639	968	398.596	507.47	616.344	0.524246
GO:0048856_anatomical_structure_development	734	27	1.12948	-0.59216	969	398.646	507.53	616.414	0.523767
GO:0009145_purine_nucleoside_triphosphate_biosynthetic_process	54	3	1.70584	-0.591124	972	400.039	508.98	617.921	0.523642
GO:0009201_ribonucleoside_triphosphate_biosynthetic_process	54	3	1.70584	-0.591124	972	400.039	508.98	617.921	0.523642
GO:0009206_purine_ribonucleoside_triphosphate_biosynthetic_process	54	3	1.70584	-0.591124	972	400.039	508.98	617.921	0.523642
GO:0006807_nitrogen_compound_metabolic_process	914	33	1.10861	-0.589936	973	400.21	509.15	618.09	0.523279
GO:0030554_adenyl_nucleotide_binding	298	12	1.23645	-0.589055	974	400.468	509.42	618.372	0.523018
GO:0060548_negative_regulation_of_cell_death	132	6	1.39569	-0.589036	975	400.915	510.06	619.205	0.523138
GO:0022892_substrate-specific_transporter_activity	214	9	1.29134	-0.5885	976	401.685	510.94	620.195	0.523504
GO:0000156_two-component_response_regulator_activity	9	1	3.41168	-0.588267	1012	431.561	544.13	656.699	0.537678
GO:0002793_positive_regulation_of_peptide_secretion	9	1	3.41168	-0.588267	1012	431.561	544.13	656.699	0.537678
GO:0004221_ubiquitin_thiolesterase_activity	9	1	3.41168	-0.588267	1012	431.561	544.13	656.699	0.537678
GO:0005048_signal_sequence_binding	9	1	3.41168	-0.588267	1012	431.561	544.13	656.699	0.537678
GO:0005771_multivesicular_body	9	1	3.41168	-0.588267	1012	431.561	544.13	656.699	0.537678
GO:0006109_regulation_of_carbohydrate_metabolic_process	9	1	3.41168	-0.588267	1012	431.561	544.13	656.699	0.537678
GO:0006584_catecholamine_metabolic_process	9	1	3.41168	-0.588267	1012	431.561	544.13	656.699	0.537678
GO:0006906_vesicle_fusion	9	1	3.41168	-0.588267	1012	431.561	544.13	656.699	0.537678
GO:0007194_negative_regulation_of_adenylate_cyclase_activity	9	1	3.41168	-0.588267	1012	431.561	544.13	656.699	0.537678
GO:0008320_protein_transmembrane_transporter_activity	9	1	3.41168	-0.588267	1012	431.561	544.13	656.699	0.537678
GO:0008340_determination_of_adult_lifespan	9	1	3.41168	-0.588267	1012	431.561	544.13	656.699	0.537678
GO:0010469_regulation_of_receptor_activity	9	1	3.41168	-0.588267	1012	431.561	544.13	656.699	0.537678
GO:0010675_regulation_of_cellular_carbohydrate_metabolic_process	9	1	3.41168	-0.588267	1012	431.561	544.13	656.699	0.537678
GO:0014003_oligodendrocyte_development	9	1	3.41168	-0.588267	1012	431.561	544.13	656.699	0.537678
GO:0015844_monoamine_transport	9	1	3.41168	-0.588267	1012	431.561	544.13	656.699	0.537678
GO:0017015_regulation_of_transforming_growth_factor_beta_receptor_signaling_pathway	9	1	3.41168	-0.588267	1012	431.561	544.13	656.699	0.537678
GO:0019212_phosphatase_inhibitor_activity	9	1	3.41168	-0.588267	1012	431.561	544.13	656.699	0.537678
GO:0022884_macromolecule_transmembrane_transporter_activity	9	1	3.41168	-0.588267	1012	431.561	544.13	656.699	0.537678
GO:0030582_fruiting_body_development	9	1	3.41168	-0.588267	1012	431.561	544.13	656.699	0.537678
GO:0030587_sorocarp_development	9	1	3.41168	-0.588267	1012	431.561	544.13	656.699	0.537678
GO:0031280_negative_regulation_of_cyclase_activity	9	1	3.41168	-0.588267	1012	431.561	544.13	656.699	0.537678
GO:0032465_regulation_of_cytokinesis	9	1	3.41168	-0.588267	1012	431.561	544.13	656.699	0.537678
GO:0035050_embryonic_heart_tube_development	9	1	3.41168	-0.588267	1012	431.561	544.13	656.699	0.537678
GO:0042462_eye_photoreceptor_cell_development	9	1	3.41168	-0.588267	1012	431.561	544.13	656.699	0.537678
GO:0042551_neuron_maturation	9	1	3.41168	-0.588267	1012	431.561	544.13	656.699	0.537678
GO:0043028_caspase_regulator_activity	9	1	3.41168	-0.588267	1012	431.561	544.13	656.699	0.537678
GO:0043154_negative_regulation_of_caspase_activity	9	1	3.41168	-0.588267	1012	431.561	544.13	656.699	0.537678
GO:0043506_regulation_of_JUN_kinase_activity	9	1	3.41168	-0.588267	1012	431.561	544.13	656.699	0.537678
GO:0051350_negative_regulation_of_lyase_activity	9	1	3.41168	-0.588267	1012	431.561	544.13	656.699	0.537678
GO:0051899_membrane_depolarization	9	1	3.41168	-0.588267	1012	431.561	544.13	656.699	0.537678
GO:0051937_catecholamine_transport	9	1	3.41168	-0.588267	1012	431.561	544.13	656.699	0.537678
GO:0055084_fruiting_body_development_in_response_to_starvation	9	1	3.41168	-0.588267	1012	431.561	544.13	656.699	0.537678
GO:0061077_chaperone-mediated_protein_folding	9	1	3.41168	-0.588267	1012	431.561	544.13	656.699	0.537678
GO:0072372_primary_cilium	9	1	3.41168	-0.588267	1012	431.561	544.13	656.699	0.537678
GO:0075259_spore-bearing_organ_development	9	1	3.41168	-0.588267	1012	431.561	544.13	656.699	0.537678
GO:0090277_positive_regulation_of_peptide_hormone_secretion	9	1	3.41168	-0.588267	1012	431.561	544.13	656.699	0.537678
GO:0007067_mitosis	55	3	1.67483	-0.576272	1018	434.627	548.33	662.033	0.538635
GO:0007283_spermatogenesis	55	3	1.67483	-0.576272	1018	434.627	548.33	662.033	0.538635
GO:0019787_small_conjugating_protein_ligase_activity	55	3	1.67483	-0.576272	1018	434.627	548.33	662.033	0.538635
GO:0048232_male_gamete_generation	55	3	1.67483	-0.576272	1018	434.627	548.33	662.033	0.538635
GO:0051082_unfolded_protein_binding	55	3	1.67483	-0.576272	1018	434.627	548.33	662.033	0.538635
GO:0051347_positive_regulation_of_transferase_activity	55	3	1.67483	-0.576272	1018	434.627	548.33	662.033	0.538635
GO:0000910_cytokinesis	31	2	1.98098	-0.572289	1024	439.176	554.28	669.384	0.541289
GO:0006730_one-carbon_metabolic_process	31	2	1.98098	-0.572289	1024	439.176	554.28	669.384	0.541289
GO:0009116_nucleoside_metabolic_process	31	2	1.98098	-0.572289	1024	439.176	554.28	669.384	0.541289
GO:0051052_regulation_of_DNA_metabolic_process	31	2	1.98098	-0.572289	1024	439.176	554.28	669.384	0.541289
GO:0051090_regulation_of_transcription_factor_activity	31	2	1.98098	-0.572289	1024	439.176	554.28	669.384	0.541289
GO:0071902_positive_regulation_of_protein_serine_threonine_kinase_activity	31	2	1.98098	-0.572289	1024	439.176	554.28	669.384	0.541289
GO:0042221_response_to_chemical_stimulus	504	19	1.15753	-0.564722	1025	441.835	557.5	673.165	0.543902
GO:0000087_M_phase_of_mitotic_cell_cycle	56	3	1.64492	-0.561847	1030	444.719	560.59	676.461	0.544262
GO:0001558_regulation_of_cell_growth	56	3	1.64492	-0.561847	1030	444.719	560.59	676.461	0.544262
GO:0006006_glucose_metabolic_process	56	3	1.64492	-0.561847	1030	444.719	560.59	676.461	0.544262
GO:0035295_tube_development	56	3	1.64492	-0.561847	1030	444.719	560.59	676.461	0.544262
GO:0035468_positive_regulation_of_signaling_pathway	56	3	1.64492	-0.561847	1030	444.719	560.59	676.461	0.544262
GO:0016740_transferase_activity	331	13	1.20594	-0.561206	1031	444.884	560.9	676.916	0.544035
GO:0010604_positive_regulation_of_macromolecule_metabolic_process	218	9	1.26764	-0.559378	1032	445.531	561.88	678.229	0.544457
GO:0022890_inorganic_cation_transmembrane_transporter_activity	82	4	1.49781	-0.5579	1033	446.501	563.08	679.659	0.545092
GO:0009187_cyclic_nucleotide_metabolic_process	32	2	1.91907	-0.552848	1037	450.741	568.44	686.139	0.548158
GO:0043176_amine_binding	32	2	1.91907	-0.552848	1037	450.741	568.44	686.139	0.548158
GO:0090046_regulation_of_transcription_regulator_activity	32	2	1.91907	-0.552848	1037	450.741	568.44	686.139	0.548158
GO:2000145_regulation_of_cell_motility	32	2	1.91907	-0.552848	1037	450.741	568.44	686.139	0.548158
GO:0030029_actin_filament-based_process	109	5	1.40849	-0.552324	1038	451.001	568.86	686.719	0.548035
GO:0001883_purine_nucleoside_binding	304	12	1.21205	-0.551766	1039	451.449	569.35	687.251	0.547979
GO:0001669_acrosomal_vesicle	10	1	3.07051	-0.549255	1077	481.557	601.48	721.403	0.558477
GO:0001824_blastocyst_development	10	1	3.07051	-0.549255	1077	481.557	601.48	721.403	0.558477
GO:0003755_peptidyl-prolyl_cis-trans_isomerase_activity	10	1	3.07051	-0.549255	1077	481.557	601.48	721.403	0.558477
GO:0005070_SH3_SH2_adaptor_activity	10	1	3.07051	-0.549255	1077	481.557	601.48	721.403	0.558477
GO:0005504_fatty_acid_binding	10	1	3.07051	-0.549255	1077	481.557	601.48	721.403	0.558477
GO:0005913_cell-cell_adherens_junction	10	1	3.07051	-0.549255	1077	481.557	601.48	721.403	0.558477
GO:0005978_glycogen_biosynthetic_process	10	1	3.07051	-0.549255	1077	481.557	601.48	721.403	0.558477
GO:0006213_pyrimidine_nucleoside_metabolic_process	10	1	3.07051	-0.549255	1077	481.557	601.48	721.403	0.558477
GO:0007368_determination_of_left_right_symmetry	10	1	3.07051	-0.549255	1077	481.557	601.48	721.403	0.558477
GO:0008553_hydrogen-exporting_ATPase_activity__phosphorylative_mechanism	10	1	3.07051	-0.549255	1077	481.557	601.48	721.403	0.558477
GO:0008601_protein_phosphatase_type_2A_regulator_activity	10	1	3.07051	-0.549255	1077	481.557	601.48	721.403	0.558477
GO:0010976_positive_regulation_of_neuron_projection_development	10	1	3.07051	-0.549255	1077	481.557	601.48	721.403	0.558477
GO:0014704_intercalated_disc	10	1	3.07051	-0.549255	1077	481.557	601.48	721.403	0.558477
GO:0015276_ligand-gated_ion_channel_activity	10	1	3.07051	-0.549255	1077	481.557	601.48	721.403	0.558477
GO:0016471_vacuolar_proton-transporting_V-type_ATPase_complex	10	1	3.07051	-0.549255	1077	481.557	601.48	721.403	0.558477
GO:0016701_oxidoreductase_activity__acting_on_single_donors_with_incorporation_of_molecular_oxygen	10	1	3.07051	-0.549255	1077	481.557	601.48	721.403	0.558477
GO:0016702_oxidoreductase_activity__acting_on_single_donors_with_incorporation_of_molecular_oxygen__incorporation_of_two_atoms_of_oxygen	10	1	3.07051	-0.549255	1077	481.557	601.48	721.403	0.558477
GO:0016859_cis-trans_isomerase_activity	10	1	3.07051	-0.549255	1077	481.557	601.48	721.403	0.558477
GO:0019005_SCF_ubiquitin_ligase_complex	10	1	3.07051	-0.549255	1077	481.557	601.48	721.403	0.558477
GO:0021675_nerve_development	10	1	3.07051	-0.549255	1077	481.557	601.48	721.403	0.558477
GO:0022407_regulation_of_cell-cell_adhesion	10	1	3.07051	-0.549255	1077	481.557	601.48	721.403	0.558477
GO:0022834_ligand-gated_channel_activity	10	1	3.07051	-0.549255	1077	481.557	601.48	721.403	0.558477
GO:0035591_signaling_adaptor_activity	10	1	3.07051	-0.549255	1077	481.557	601.48	721.403	0.558477
GO:0042157_lipoprotein_metabolic_process	10	1	3.07051	-0.549255	1077	481.557	601.48	721.403	0.558477
GO:0042446_hormone_biosynthetic_process	10	1	3.07051	-0.549255	1077	481.557	601.48	721.403	0.558477
GO:0042461_photoreceptor_cell_development	10	1	3.07051	-0.549255	1077	481.557	601.48	721.403	0.558477
GO:0043209_myelin_sheath	10	1	3.07051	-0.549255	1077	481.557	601.48	721.403	0.558477
GO:0044291_cell-cell_contact_zone	10	1	3.07051	-0.549255	1077	481.557	601.48	721.403	0.558477
GO:0046209_nitric_oxide_metabolic_process	10	1	3.07051	-0.549255	1077	481.557	601.48	721.403	0.558477
GO:0046887_positive_regulation_of_hormone_secretion	10	1	3.07051	-0.549255	1077	481.557	601.48	721.403	0.558477
GO:0048144_fibroblast_proliferation	10	1	3.07051	-0.549255	1077	481.557	601.48	721.403	0.558477
GO:0048145_regulation_of_fibroblast_proliferation	10	1	3.07051	-0.549255	1077	481.557	601.48	721.403	0.558477
GO:0050772_positive_regulation_of_axonogenesis	10	1	3.07051	-0.549255	1077	481.557	601.48	721.403	0.558477
GO:0051213_dioxygenase_activity	10	1	3.07051	-0.549255	1077	481.557	601.48	721.403	0.558477
GO:0051650_establishment_of_vesicle_localization	10	1	3.07051	-0.549255	1077	481.557	601.48	721.403	0.558477
GO:0051705_behavioral_interaction_between_organisms	10	1	3.07051	-0.549255	1077	481.557	601.48	721.403	0.558477
GO:0055088_lipid_homeostasis	10	1	3.07051	-0.549255	1077	481.557	601.48	721.403	0.558477
GO:0060026_convergent_extension	10	1	3.07051	-0.549255	1077	481.557	601.48	721.403	0.558477
GO:0000280_nuclear_division	57	3	1.61606	-0.547835	1078	482.184	602.24	722.296	0.558664
GO:0008047_enzyme_activator_activity	83	4	1.47976	-0.546455	1081	484.374	604.92	725.466	0.559593
GO:0050878_regulation_of_body_fluid_levels	83	4	1.47976	-0.546455	1081	484.374	604.92	725.466	0.559593
GO:0080134_regulation_of_response_to_stress	83	4	1.47976	-0.546455	1081	484.374	604.92	725.466	0.559593
GO:0001882_nucleoside_binding	305	12	1.20807	-0.545747	1082	484.619	605.15	725.681	0.559288
GO:0045595_regulation_of_cell_differentiation	137	6	1.34475	-0.543601	1083	485.56	606.34	727.12	0.559871
GO:0007420_brain_development	110	5	1.39569	-0.542491	1084	486.023	606.87	727.717	0.559843
GO:0003824_catalytic_activity	986	35	1.08994	-0.542378	1085	486.094	606.94	727.786	0.559392
GO:0080090_regulation_of_primary_metabolic_process	627	23	1.12634	-0.53998	1086	486.145	607.01	727.875	0.558941
GO:0006793_phosphorus_metabolic_process	278	11	1.21495	-0.53632	1087	487.235	608.35	729.465	0.55966
GO:0033043_regulation_of_organelle_organization	84	4	1.46215	-0.535257	1089	487.669	608.82	729.971	0.559063
GO:0071495_cellular_response_to_endogenous_stimulus	84	4	1.46215	-0.535257	1089	487.669	608.82	729.971	0.559063
GO:0001666_response_to_hypoxia	33	2	1.86092	-0.534257	1092	492.144	613.83	735.516	0.562115
GO:0048477_oogenesis	33	2	1.86092	-0.534257	1092	492.144	613.83	735.516	0.562115
GO:0052548_regulation_of_endopeptidase_activity	33	2	1.86092	-0.534257	1092	492.144	613.83	735.516	0.562115
GO:0007010_cytoskeleton_organization	222	9	1.2448	-0.531534	1093	495.126	616.98	738.834	0.564483
GO:0034641_cellular_nitrogen_compound_metabolic_process	899	32	1.09295	-0.527953	1094	495.511	617.55	739.589	0.564488
GO:0045333_cellular_respiration	85	4	1.44495	-0.524299	1095	497.054	619.43	741.806	0.565689
GO:0016568_chromatin_modification	59	3	1.56128	-0.520984	1096	499.273	621.84	744.407	0.567372
GO:0042773_ATP_synthesis_coupled_electron_transport	34	2	1.80618	-0.516463	1101	504.064	627.49	750.916	0.569927
GO:0042775_mitochondrial_ATP_synthesis_coupled_electron_transport	34	2	1.80618	-0.516463	1101	504.064	627.49	750.916	0.569927
GO:0048167_regulation_of_synaptic_plasticity	34	2	1.80618	-0.516463	1101	504.064	627.49	750.916	0.569927
GO:0055001_muscle_cell_development	34	2	1.80618	-0.516463	1101	504.064	627.49	750.916	0.569927
GO:0055002_striated_muscle_cell_development	34	2	1.80618	-0.516463	1101	504.064	627.49	750.916	0.569927
GO:0042592_homeostatic_process	196	8	1.25327	-0.516398	1102	504.399	627.86	751.321	0.569746
GO:0001708_cell_fate_specification	11	1	2.79137	-0.514572	1126	529.932	655.85	781.768	0.58246
GO:0001745_compound_eye_morphogenesis	11	1	2.79137	-0.514572	1126	529.932	655.85	781.768	0.58246
GO:0002573_myeloid_leukocyte_differentiation	11	1	2.79137	-0.514572	1126	529.932	655.85	781.768	0.58246
GO:0004197_cysteine-type_endopeptidase_activity	11	1	2.79137	-0.514572	1126	529.932	655.85	781.768	0.58246
GO:0005253_anion_channel_activity	11	1	2.79137	-0.514572	1126	529.932	655.85	781.768	0.58246
GO:0005758_mitochondrial_intermembrane_space	11	1	2.79137	-0.514572	1126	529.932	655.85	781.768	0.58246
GO:0006022_aminoglycan_metabolic_process	11	1	2.79137	-0.514572	1126	529.932	655.85	781.768	0.58246
GO:0006720_isoprenoid_metabolic_process	11	1	2.79137	-0.514572	1126	529.932	655.85	781.768	0.58246
GO:0006984_ER-nucleus_signaling_pathway	11	1	2.79137	-0.514572	1126	529.932	655.85	781.768	0.58246
GO:0007026_negative_regulation_of_microtubule_depolymerization	11	1	2.79137	-0.514572	1126	529.932	655.85	781.768	0.58246
GO:0007338_single_fertilization	11	1	2.79137	-0.514572	1126	529.932	655.85	781.768	0.58246
GO:0007613_memory	11	1	2.79137	-0.514572	1126	529.932	655.85	781.768	0.58246
GO:0008276_protein_methyltransferase_activity	11	1	2.79137	-0.514572	1126	529.932	655.85	781.768	0.58246
GO:0016363_nuclear_matrix	11	1	2.79137	-0.514572	1126	529.932	655.85	781.768	0.58246
GO:0016601_Rac_protein_signal_transduction	11	1	2.79137	-0.514572	1126	529.932	655.85	781.768	0.58246
GO:0031091_platelet_alpha_granule	11	1	2.79137	-0.514572	1126	529.932	655.85	781.768	0.58246
GO:0031114_regulation_of_microtubule_depolymerization	11	1	2.79137	-0.514572	1126	529.932	655.85	781.768	0.58246
GO:0042364_water-soluble_vitamin_biosynthetic_process	11	1	2.79137	-0.514572	1126	529.932	655.85	781.768	0.58246
GO:0043393_regulation_of_protein_binding	11	1	2.79137	-0.514572	1126	529.932	655.85	781.768	0.58246
GO:0045767_regulation_of_anti-apoptosis	11	1	2.79137	-0.514572	1126	529.932	655.85	781.768	0.58246
GO:0048169_regulation_of_long-term_neuronal_synaptic_plasticity	11	1	2.79137	-0.514572	1126	529.932	655.85	781.768	0.58246
GO:0048593_camera-type_eye_morphogenesis	11	1	2.79137	-0.514572	1126	529.932	655.85	781.768	0.58246
GO:0050731_positive_regulation_of_peptidyl-tyrosine_phosphorylation	11	1	2.79137	-0.514572	1126	529.932	655.85	781.768	0.58246
GO:0090101_negative_regulation_of_transmembrane_receptor_protein_serine_threonine_kinase_signaling_pathway	11	1	2.79137	-0.514572	1126	529.932	655.85	781.768	0.58246
GO:0016477_cell_migration	113	5	1.35863	-0.51402	1127	530.622	656.71	782.798	0.582706
GO:0007411_axon_guidance	86	4	1.42814	-0.513575	1128	531.077	657.25	783.423	0.582668
GO:0010033_response_to_organic_substance	282	11	1.19772	-0.512109	1129	531.187	657.45	783.713	0.582329
GO:0022607_cellular_component_assembly	311	12	1.18476	-0.51077	1130	531.229	657.52	783.811	0.581876
GO:0017111_nucleoside-triphosphatase_activity	197	8	1.24691	-0.509368	1131	531.958	658.25	784.542	0.582007
GO:0050793_regulation_of_developmental_process	169	7	1.27181	-0.508556	1132	532.126	658.45	784.774	0.58167
GO:0005524_ATP_binding	283	11	1.19349	-0.506203	1133	533.589	659.94	786.291	0.582471
GO:0044262_cellular_carbohydrate_metabolic_process	114	5	1.34672	-0.504862	1135	534.204	660.57	786.936	0.582
GO:0070647_protein_modification_by_small_protein_conjugation_or_removal	114	5	1.34672	-0.504862	1135	534.204	660.57	786.936	0.582
GO:0040008_regulation_of_growth	87	4	1.41173	-0.50308	1136	535.463	662.02	788.577	0.582764
GO:0070887_cellular_response_to_chemical_stimulus	170	7	1.26433	-0.501094	1137	535.848	662.53	789.212	0.5827
GO:0071310_cellular_response_to_organic_substance	115	5	1.33501	-0.495865	1138	539.564	667.19	794.816	0.586283
GO:0016787_hydrolase_activity	460	17	1.13475	-0.494046	1139	540.655	668.58	796.505	0.586989
GO:0019219_regulation_of_nucleobase__nucleoside__nucleotide_and_nucleic_acid_metabolic_process	461	17	1.13229	-0.489367	1140	541.96	670.1	798.24	0.587807
GO:0032559_adenyl_ribonucleotide_binding	286	11	1.18097	-0.488828	1141	542.305	670.42	798.535	0.587572
GO:0009790_embryo_development	172	7	1.24963	-0.486471	1142	543.282	671.52	799.758	0.588021
GO:0051128_regulation_of_cellular_component_organization	229	9	1.20675	-0.485721	1143	543.386	671.61	799.834	0.587585
GO:0000272_polysaccharide_catabolic_process	12	1	2.55876	-0.483456	1184	571.231	701.68	832.129	0.592635
GO:0001756_somitogenesis	12	1	2.55876	-0.483456	1184	571.231	701.68	832.129	0.592635
GO:0004129_cytochrome-c_oxidase_activity	12	1	2.55876	-0.483456	1184	571.231	701.68	832.129	0.592635
GO:0004497_monooxygenase_activity	12	1	2.55876	-0.483456	1184	571.231	701.68	832.129	0.592635
GO:0004702_receptor_signaling_protein_serine_threonine_kinase_activity	12	1	2.55876	-0.483456	1184	571.231	701.68	832.129	0.592635
GO:0005246_calcium_channel_regulator_activity	12	1	2.55876	-0.483456	1184	571.231	701.68	832.129	0.592635
GO:0005881_cytoplasmic_microtubule	12	1	2.55876	-0.483456	1184	571.231	701.68	832.129	0.592635
GO:0006308_DNA_catabolic_process	12	1	2.55876	-0.483456	1184	571.231	701.68	832.129	0.592635
GO:0006941_striated_muscle_contraction	12	1	2.55876	-0.483456	1184	571.231	701.68	832.129	0.592635
GO:0007019_microtubule_depolymerization	12	1	2.55876	-0.483456	1184	571.231	701.68	832.129	0.592635
GO:0008201_heparin_binding	12	1	2.55876	-0.483456	1184	571.231	701.68	832.129	0.592635
GO:0009110_vitamin_biosynthetic_process	12	1	2.55876	-0.483456	1184	571.231	701.68	832.129	0.592635
GO:0009250_glucan_biosynthetic_process	12	1	2.55876	-0.483456	1184	571.231	701.68	832.129	0.592635
GO:0009712_catechol_metabolic_process	12	1	2.55876	-0.483456	1184	571.231	701.68	832.129	0.592635
GO:0010259_multicellular_organismal_aging	12	1	2.55876	-0.483456	1184	571.231	701.68	832.129	0.592635
GO:0015002_heme-copper_terminal_oxidase_activity	12	1	2.55876	-0.483456	1184	571.231	701.68	832.129	0.592635
GO:0015850_organic_alcohol_transport	12	1	2.55876	-0.483456	1184	571.231	701.68	832.129	0.592635
GO:0016579_protein_deubiquitination	12	1	2.55876	-0.483456	1184	571.231	701.68	832.129	0.592635
GO:0016676_oxidoreductase_activity__acting_on_a_heme_group_of_donors__oxygen_as_acceptor	12	1	2.55876	-0.483456	1184	571.231	701.68	832.129	0.592635
GO:0019748_secondary_metabolic_process	12	1	2.55876	-0.483456	1184	571.231	701.68	832.129	0.592635
GO:0019751_polyol_metabolic_process	12	1	2.55876	-0.483456	1184	571.231	701.68	832.129	0.592635
GO:0019903_protein_phosphatase_binding	12	1	2.55876	-0.483456	1184	571.231	701.68	832.129	0.592635
GO:0019954_asexual_reproduction	12	1	2.55876	-0.483456	1184	571.231	701.68	832.129	0.592635
GO:0022898_regulation_of_transmembrane_transporter_activity	12	1	2.55876	-0.483456	1184	571.231	701.68	832.129	0.592635
GO:0030239_myofibril_assembly	12	1	2.55876	-0.483456	1184	571.231	701.68	832.129	0.592635
GO:0030286_dynein_complex	12	1	2.55876	-0.483456	1184	571.231	701.68	832.129	0.592635
GO:0030307_positive_regulation_of_cell_growth	12	1	2.55876	-0.483456	1184	571.231	701.68	832.129	0.592635
GO:0030516_regulation_of_axon_extension	12	1	2.55876	-0.483456	1184	571.231	701.68	832.129	0.592635
GO:0031111_negative_regulation_of_microtubule_polymerization_or_depolymerization	12	1	2.55876	-0.483456	1184	571.231	701.68	832.129	0.592635
GO:0031970_organelle_envelope_lumen	12	1	2.55876	-0.483456	1184	571.231	701.68	832.129	0.592635
GO:0032412_regulation_of_ion_transmembrane_transporter_activity	12	1	2.55876	-0.483456	1184	571.231	701.68	832.129	0.592635
GO:0034311_diol_metabolic_process	12	1	2.55876	-0.483456	1184	571.231	701.68	832.129	0.592635
GO:0042310_vasoconstriction	12	1	2.55876	-0.483456	1184	571.231	701.68	832.129	0.592635
GO:0042597_periplasmic_space	12	1	2.55876	-0.483456	1184	571.231	701.68	832.129	0.592635
GO:0042734_presynaptic_membrane	12	1	2.55876	-0.483456	1184	571.231	701.68	832.129	0.592635
GO:0045103_intermediate_filament-based_process	12	1	2.55876	-0.483456	1184	571.231	701.68	832.129	0.592635
GO:0048284_organelle_fusion	12	1	2.55876	-0.483456	1184	571.231	701.68	832.129	0.592635
GO:0051302_regulation_of_cell_division	12	1	2.55876	-0.483456	1184	571.231	701.68	832.129	0.592635
GO:0061053_somite_development	12	1	2.55876	-0.483456	1184	571.231	701.68	832.129	0.592635
GO:0071555_cell_wall_organization	12	1	2.55876	-0.483456	1184	571.231	701.68	832.129	0.592635
GO:0072341_modified_amino_acid_binding	12	1	2.55876	-0.483456	1184	571.231	701.68	832.129	0.592635
GO:0048285_organelle_fission	62	3	1.48573	-0.483437	1185	571.992	702.57	833.148	0.592886
GO:0007292_female_gamete_generation	36	2	1.70584	-0.483076	1191	577.347	708.48	839.613	0.594861
GO:0016569_covalent_chromatin_modification	36	2	1.70584	-0.483076	1191	577.347	708.48	839.613	0.594861
GO:0016570_histone_modification	36	2	1.70584	-0.483076	1191	577.347	708.48	839.613	0.594861
GO:0051270_regulation_of_cellular_component_movement	36	2	1.70584	-0.483076	1191	577.347	708.48	839.613	0.594861
GO:0052547_regulation_of_peptidase_activity	36	2	1.70584	-0.483076	1191	577.347	708.48	839.613	0.594861
GO:0070482_response_to_oxygen_levels	36	2	1.70584	-0.483076	1191	577.347	708.48	839.613	0.594861
GO:0051171_regulation_of_nitrogen_compound_metabolic_process	492	18	1.12336	-0.48246	1192	578.438	709.72	841.002	0.595403
GO:0044444_cytoplasmic_part	1370	47	1.05339	-0.47832	1193	578.888	710.29	841.692	0.595381
GO:0048731_system_development	673	24	1.09498	-0.471788	1194	580.652	712.43	844.208	0.596675
GO:0004175_endopeptidase_activity	63	3	1.46215	-0.471597	1196	581.921	713.79	845.659	0.596814
GO:0007568_aging	63	3	1.46215	-0.471597	1196	581.921	713.79	845.659	0.596814
GO:0044431_Golgi_apparatus_part	118	5	1.30106	-0.469807	1197	582.984	715.16	847.336	0.59746
GO:0000151_ubiquitin_ligase_complex	37	2	1.65974	-0.467398	1199	586.491	719.08	851.669	0.599733
GO:0005911_cell-cell_junction	37	2	1.65974	-0.467398	1199	586.491	719.08	851.669	0.599733
GO:0043228_non-membrane-bounded_organelle	705	25	1.08883	-0.4638	1201	587.691	720.39	853.089	0.599825
GO:0043232_intracellular_non-membrane-bounded_organelle	705	25	1.08883	-0.4638	1201	587.691	720.39	853.089	0.599825
GO:0022804_active_transmembrane_transporter_activity	91	4	1.34968	-0.463265	1202	588.663	721.22	853.777	0.600017
GO:0009611_response_to_wounding	147	6	1.25327	-0.462544	1203	589.605	722.23	854.855	0.600357
GO:0001071_nucleic_acid_binding_transcription_factor_activity	119	5	1.29013	-0.461423	1205	590.558	723.37	856.182	0.600307
GO:0003700_sequence-specific_DNA_binding_transcription_factor_activity	119	5	1.29013	-0.461423	1205	590.558	723.37	856.182	0.600307
GO:0019318_hexose_metabolic_process	64	3	1.4393	-0.460078	1207	592.246	725.2	858.154	0.600829
GO:0031329_regulation_of_cellular_catabolic_process	64	3	1.4393	-0.460078	1207	592.246	725.2	858.154	0.600829
GO:0002376_immune_system_process	176	7	1.22123	-0.458388	1208	592.345	725.33	858.315	0.600439
GO:0016462_pyrophosphatase_activity	205	8	1.19825	-0.456136	1211	593.26	726.23	859.2	0.599694
GO:0016817_hydrolase_activity__acting_on_acid_anhydrides	205	8	1.19825	-0.456136	1211	593.26	726.23	859.2	0.599694
GO:0016818_hydrolase_activity__acting_on_acid_anhydrides__in_phosphorus-containing_anhydrides	205	8	1.19825	-0.456136	1211	593.26	726.23	859.2	0.599694
GO:0000236_mitotic_prometaphase	13	1	2.36193	-0.45533	1230	616.132	751.08	886.028	0.610634
GO:0005179_hormone_activity	13	1	2.36193	-0.45533	1230	616.132	751.08	886.028	0.610634
GO:0006406_mRNA_export_from_nucleus	13	1	2.36193	-0.45533	1230	616.132	751.08	886.028	0.610634
GO:0006612_protein_targeting_to_membrane	13	1	2.36193	-0.45533	1230	616.132	751.08	886.028	0.610634
GO:0006939_smooth_muscle_contraction	13	1	2.36193	-0.45533	1230	616.132	751.08	886.028	0.610634
GO:0006997_nucleus_organization	13	1	2.36193	-0.45533	1230	616.132	751.08	886.028	0.610634
GO:0007179_transforming_growth_factor_beta_receptor_signaling_pathway	13	1	2.36193	-0.45533	1230	616.132	751.08	886.028	0.610634
GO:0007528_neuromuscular_junction_development	13	1	2.36193	-0.45533	1230	616.132	751.08	886.028	0.610634
GO:0016675_oxidoreductase_activity__acting_on_a_heme_group_of_donors	13	1	2.36193	-0.45533	1230	616.132	751.08	886.028	0.610634
GO:0017156_calcium_ion-dependent_exocytosis	13	1	2.36193	-0.45533	1230	616.132	751.08	886.028	0.610634
GO:0019902_phosphatase_binding	13	1	2.36193	-0.45533	1230	616.132	751.08	886.028	0.610634
GO:0022602_ovulation_cycle_process	13	1	2.36193	-0.45533	1230	616.132	751.08	886.028	0.610634
GO:0031032_actomyosin_structure_organization	13	1	2.36193	-0.45533	1230	616.132	751.08	886.028	0.610634
GO:0034399_nuclear_periphery	13	1	2.36193	-0.45533	1230	616.132	751.08	886.028	0.610634
GO:0042776_mitochondrial_ATP_synthesis_coupled_proton_transport	13	1	2.36193	-0.45533	1230	616.132	751.08	886.028	0.610634
GO:0045444_fat_cell_differentiation	13	1	2.36193	-0.45533	1230	616.132	751.08	886.028	0.610634
GO:0045785_positive_regulation_of_cell_adhesion	13	1	2.36193	-0.45533	1230	616.132	751.08	886.028	0.610634
GO:0048709_oligodendrocyte_differentiation	13	1	2.36193	-0.45533	1230	616.132	751.08	886.028	0.610634
GO:0051262_protein_tetramerization	13	1	2.36193	-0.45533	1230	616.132	751.08	886.028	0.610634
GO:0031328_positive_regulation_of_cellular_biosynthetic_process	148	6	1.2448	-0.455097	1231	616.295	751.28	886.265	0.610301
GO:0042060_wound_healing	92	4	1.33501	-0.453827	1232	617.087	752.05	887.013	0.61043
GO:0006464_protein_modification_process	351	13	1.13723	-0.453083	1233	617.803	752.97	888.137	0.610681
GO:0007611_learning_or_memory	38	2	1.61606	-0.452346	1238	622.734	758.63	894.526	0.612787
GO:0031300_intrinsic_to_organelle_membrane	38	2	1.61606	-0.452346	1238	622.734	758.63	894.526	0.612787
GO:0031301_integral_to_organelle_membrane	38	2	1.61606	-0.452346	1238	622.734	758.63	894.526	0.612787
GO:0046879_hormone_secretion	38	2	1.61606	-0.452346	1238	622.734	758.63	894.526	0.612787
GO:0050890_cognition	38	2	1.61606	-0.452346	1238	622.734	758.63	894.526	0.612787
GO:0007005_mitochondrion_organization	65	3	1.41716	-0.448866	1239	624.097	760.35	896.603	0.61368
GO:0005764_lysosome	66	3	1.39569	-0.437952	1241	627.715	764.73	901.745	0.616221
GO:0010817_regulation_of_hormone_levels	66	3	1.39569	-0.437952	1241	627.715	764.73	901.745	0.616221
GO:0002252_immune_effector_process	39	2	1.57462	-0.437885	1249	630.849	768.33	905.811	0.615156
GO:0005516_calmodulin_binding	39	2	1.57462	-0.437885	1249	630.849	768.33	905.811	0.615156
GO:0005912_adherens_junction	39	2	1.57462	-0.437885	1249	630.849	768.33	905.811	0.615156
GO:0008286_insulin_receptor_signaling_pathway	39	2	1.57462	-0.437885	1249	630.849	768.33	905.811	0.615156
GO:0016757_transferase_activity__transferring_glycosyl_groups	39	2	1.57462	-0.437885	1249	630.849	768.33	905.811	0.615156
GO:0044275_cellular_carbohydrate_catabolic_process	39	2	1.57462	-0.437885	1249	630.849	768.33	905.811	0.615156
GO:0045121_membrane_raft	39	2	1.57462	-0.437885	1249	630.849	768.33	905.811	0.615156
GO:0045177_apical_part_of_cell	39	2	1.57462	-0.437885	1249	630.849	768.33	905.811	0.615156
GO:0090066_regulation_of_anatomical_structure_size	122	5	1.25841	-0.437133	1250	631.445	769.06	906.675	0.615248
GO:0006897_endocytosis	94	4	1.3066	-0.435534	1252	632.668	770.28	907.892	0.61524
GO:0016567_protein_ubiquitination	94	4	1.3066	-0.435534	1252	632.668	770.28	907.892	0.61524
GO:0007417_central_nervous_system_development	151	6	1.22007	-0.433426	1255	633.526	771.31	909.094	0.61459
GO:0009891_positive_regulation_of_biosynthetic_process	151	6	1.22007	-0.433426	1255	633.526	771.31	909.094	0.61459
GO:0042127_regulation_of_cell_proliferation	151	6	1.22007	-0.433426	1255	633.526	771.31	909.094	0.61459
GO:0016043_cellular_component_organization	804	28	1.06933	-0.431693	1256	634.053	771.89	909.727	0.614562
GO:0000160_two-component_signal_transduction_system_(phosphorelay)	14	1	2.19322	-0.429744	1280	659.023	799.76	940.497	0.624812
GO:0000777_condensed_chromosome_kinetochore	14	1	2.19322	-0.429744	1280	659.023	799.76	940.497	0.624812
GO:0000779_condensed_chromosome__centromeric_region	14	1	2.19322	-0.429744	1280	659.023	799.76	940.497	0.624812
GO:0002683_negative_regulation_of_immune_system_process	14	1	2.19322	-0.429744	1280	659.023	799.76	940.497	0.624812
GO:0003777_microtubule_motor_activity	14	1	2.19322	-0.429744	1280	659.023	799.76	940.497	0.624812
GO:0008234_cysteine-type_peptidase_activity	14	1	2.19322	-0.429744	1280	659.023	799.76	940.497	0.624812
GO:0009566_fertilization	14	1	2.19322	-0.429744	1280	659.023	799.76	940.497	0.624812
GO:0009799_specification_of_symmetry	14	1	2.19322	-0.429744	1280	659.023	799.76	940.497	0.624812
GO:0009855_determination_of_bilateral_symmetry	14	1	2.19322	-0.429744	1280	659.023	799.76	940.497	0.624812
GO:0009953_dorsal_ventral_pattern_formation	14	1	2.19322	-0.429744	1280	659.023	799.76	940.497	0.624812
GO:0018958_phenol-containing_compound_metabolic_process	14	1	2.19322	-0.429744	1280	659.023	799.76	940.497	0.624812
GO:0030336_negative_regulation_of_cell_migration	14	1	2.19322	-0.429744	1280	659.023	799.76	940.497	0.624812
GO:0033176_proton-transporting_V-type_ATPase_complex	14	1	2.19322	-0.429744	1280	659.023	799.76	940.497	0.624812
GO:0034754_cellular_hormone_metabolic_process	14	1	2.19322	-0.429744	1280	659.023	799.76	940.497	0.624812
GO:0035108_limb_morphogenesis	14	1	2.19322	-0.429744	1280	659.023	799.76	940.497	0.624812
GO:0042393_histone_binding	14	1	2.19322	-0.429744	1280	659.023	799.76	940.497	0.624812
GO:0042537_benzene-containing_compound_metabolic_process	14	1	2.19322	-0.429744	1280	659.023	799.76	940.497	0.624812
GO:0042698_ovulation_cycle	14	1	2.19322	-0.429744	1280	659.023	799.76	940.497	0.624812
GO:0045793_positive_regulation_of_cell_size	14	1	2.19322	-0.429744	1280	659.023	799.76	940.497	0.624812
GO:0048749_compound_eye_development	14	1	2.19322	-0.429744	1280	659.023	799.76	940.497	0.624812
GO:0061351_neural_precursor_cell_proliferation	14	1	2.19322	-0.429744	1280	659.023	799.76	940.497	0.624812
GO:0070646_protein_modification_by_small_protein_removal	14	1	2.19322	-0.429744	1280	659.023	799.76	940.497	0.624812
GO:0071445_cellular_response_to_protein_stimulus	14	1	2.19322	-0.429744	1280	659.023	799.76	940.497	0.624812
GO:2000146_negative_regulation_of_cell_motility	14	1	2.19322	-0.429744	1280	659.023	799.76	940.497	0.624812
GO:0019953_sexual_reproduction	123	5	1.24818	-0.429315	1281	659.461	800.13	940.799	0.624614
GO:0008134_transcription_factor_binding	67	3	1.37486	-0.427327	1283	660.498	801.34	942.182	0.624583
GO:0022904_respiratory_electron_transport_chain	67	3	1.37486	-0.427327	1283	660.498	801.34	942.182	0.624583
GO:0010324_membrane_invagination	95	4	1.29285	-0.426671	1284	661.113	802.09	943.067	0.624681
GO:0010565_regulation_of_cellular_ketone_metabolic_process	40	2	1.53526	-0.423983	1286	664.632	805.86	947.088	0.626641
GO:0070161_anchoring_junction	40	2	1.53526	-0.423983	1286	664.632	805.86	947.088	0.626641
GO:0005198_structural_molecule_activity	182	7	1.18097	-0.419021	1287	665.468	806.89	948.312	0.626954
GO:0016020_membrane	1142	39	1.0486	-0.418966	1288	665.57	806.98	948.39	0.626537
GO:0042578_phosphoric_ester_hydrolase_activity	68	3	1.35464	-0.41698	1289	667.309	808.73	950.151	0.627409
GO:0051246_regulation_of_protein_metabolic_process	212	8	1.15868	-0.413674	1290	668.097	809.7	951.303	0.627674
GO:0051258_protein_polymerization	41	2	1.49781	-0.410612	1291	669.568	811.6	953.632	0.62866
GO:0008219_cell_death	360	13	1.1088	-0.410338	1293	669.609	811.72	953.831	0.62778
GO:0016265_death	360	13	1.1088	-0.410338	1293	669.609	811.72	953.831	0.62778
GO:0005634_nucleus	902	31	1.05528	-0.407205	1294	671.112	813.62	956.128	0.628764
GO:0048729_tissue_morphogenesis	69	3	1.33501	-0.406903	1295	672.165	814.78	957.395	0.629174
GO:0009719_response_to_endogenous_stimulus	184	7	1.16813	-0.406595	1296	673.115	815.85	958.585	0.629514
GO:0001754_eye_photoreceptor_cell_differentiation	15	1	2.04701	-0.406343	1318	694.51	838.57	982.63	0.636244
GO:0005753_mitochondrial_proton-transporting_ATP_synthase_complex	15	1	2.04701	-0.406343	1318	694.51	838.57	982.63	0.636244
GO:0006369_termination_of_RNA_polymerase_II_transcription	15	1	2.04701	-0.406343	1318	694.51	838.57	982.63	0.636244
GO:0006479_protein_methylation	15	1	2.04701	-0.406343	1318	694.51	838.57	982.63	0.636244
GO:0006638_neutral_lipid_metabolic_process	15	1	2.04701	-0.406343	1318	694.51	838.57	982.63	0.636244
GO:0006767_water-soluble_vitamin_metabolic_process	15	1	2.04701	-0.406343	1318	694.51	838.57	982.63	0.636244
GO:0008213_protein_alkylation	15	1	2.04701	-0.406343	1318	694.51	838.57	982.63	0.636244
GO:0008629_induction_of_apoptosis_by_intracellular_signals	15	1	2.04701	-0.406343	1318	694.51	838.57	982.63	0.636244
GO:0010466_negative_regulation_of_peptidase_activity	15	1	2.04701	-0.406343	1318	694.51	838.57	982.63	0.636244
GO:0016573_histone_acetylation	15	1	2.04701	-0.406343	1318	694.51	838.57	982.63	0.636244
GO:0016790_thiolester_hydrolase_activity	15	1	2.04701	-0.406343	1318	694.51	838.57	982.63	0.636244
GO:0019362_pyridine_nucleotide_metabolic_process	15	1	2.04701	-0.406343	1318	694.51	838.57	982.63	0.636244
GO:0031023_microtubule_organizing_center_organization	15	1	2.04701	-0.406343	1318	694.51	838.57	982.63	0.636244
GO:0031103_axon_regeneration	15	1	2.04701	-0.406343	1318	694.51	838.57	982.63	0.636244
GO:0032272_negative_regulation_of_protein_polymerization	15	1	2.04701	-0.406343	1318	694.51	838.57	982.63	0.636244
GO:0040013_negative_regulation_of_locomotion	15	1	2.04701	-0.406343	1318	694.51	838.57	982.63	0.636244
GO:0046328_regulation_of_JNK_cascade	15	1	2.04701	-0.406343	1318	694.51	838.57	982.63	0.636244
GO:0046496_nicotinamide_nucleotide_metabolic_process	15	1	2.04701	-0.406343	1318	694.51	838.57	982.63	0.636244
GO:0050885_neuromuscular_process_controlling_balance	15	1	2.04701	-0.406343	1318	694.51	838.57	982.63	0.636244
GO:0051271_negative_regulation_of_cellular_component_movement	15	1	2.04701	-0.406343	1318	694.51	838.57	982.63	0.636244
GO:0060173_limb_development	15	1	2.04701	-0.406343	1318	694.51	838.57	982.63	0.636244
GO:0090092_regulation_of_transmembrane_receptor_protein_serine_threonine_kinase_signaling_pathway	15	1	2.04701	-0.406343	1318	694.51	838.57	982.63	0.636244
GO:0019752_carboxylic_acid_metabolic_process	214	8	1.14786	-0.402202	1321	695.548	839.7	983.852	0.635655
GO:0042180_cellular_ketone_metabolic_process	214	8	1.14786	-0.402202	1321	695.548	839.7	983.852	0.635655
GO:0043436_oxoacid_metabolic_process	214	8	1.14786	-0.402202	1321	695.548	839.7	983.852	0.635655
GO:0009914_hormone_transport	42	2	1.46215	-0.397744	1323	700.447	845.24	990.033	0.638881
GO:0051789_response_to_protein_stimulus	42	2	1.46215	-0.397744	1323	700.447	845.24	990.033	0.638881
GO:0006281_DNA_repair	70	3	1.31593	-0.397087	1324	701.956	846.91	991.864	0.63966
GO:0031967_organelle_envelope	215	8	1.14252	-0.396572	1325	702.47	847.42	992.37	0.639562
GO:0006935_chemotaxis	99	4	1.24061	-0.393001	1326	704.047	849.34	994.633	0.640528
GO:0006082_organic_acid_metabolic_process	216	8	1.13723	-0.391011	1327	705.11	850.32	995.53	0.640784
GO:0031401_positive_regulation_of_protein_modification_process	71	3	1.2974	-0.387524	1328	706.629	851.98	997.331	0.641551
GO:0006796_phosphate_metabolic_process	276	10	1.11251	-0.386642	1329	706.908	852.26	997.612	0.641279
GO:0010639_negative_regulation_of_organelle_organization	43	2	1.42814	-0.385353	1330	709.103	854.59	1000.08	0.642549
GO:0004091_carboxylesterase_activity	16	1	1.91907	-0.384839	1359	731.17	878.26	1025.35	0.646255
GO:0005126_cytokine_receptor_binding	16	1	1.91907	-0.384839	1359	731.17	878.26	1025.35	0.646255
GO:0005178_integrin_binding	16	1	1.91907	-0.384839	1359	731.17	878.26	1025.35	0.646255
GO:0006475_internal_protein_amino_acid_acetylation	16	1	1.91907	-0.384839	1359	731.17	878.26	1025.35	0.646255
GO:0006733_oxidoreduction_coenzyme_metabolic_process	16	1	1.91907	-0.384839	1359	731.17	878.26	1025.35	0.646255
GO:0006805_xenobiotic_metabolic_process	16	1	1.91907	-0.384839	1359	731.17	878.26	1025.35	0.646255
GO:0007219_Notch_signaling_pathway	16	1	1.91907	-0.384839	1359	731.17	878.26	1025.35	0.646255
GO:0007422_peripheral_nervous_system_development	16	1	1.91907	-0.384839	1359	731.17	878.26	1025.35	0.646255
GO:0007569_cell_aging	16	1	1.91907	-0.384839	1359	731.17	878.26	1025.35	0.646255
GO:0008217_regulation_of_blood_pressure	16	1	1.91907	-0.384839	1359	731.17	878.26	1025.35	0.646255
GO:0009547_plastid_ribosome	16	1	1.91907	-0.384839	1359	731.17	878.26	1025.35	0.646255
GO:0010553_negative_regulation_of_gene-specific_transcription_from_RNA_polymerase_II_promoter	16	1	1.91907	-0.384839	1359	731.17	878.26	1025.35	0.646255
GO:0018393_internal_peptidyl-lysine_acetylation	16	1	1.91907	-0.384839	1359	731.17	878.26	1025.35	0.646255
GO:0018394_peptidyl-lysine_acetylation	16	1	1.91907	-0.384839	1359	731.17	878.26	1025.35	0.646255
GO:0019395_fatty_acid_oxidation	16	1	1.91907	-0.384839	1359	731.17	878.26	1025.35	0.646255
GO:0030666_endocytic_vesicle_membrane	16	1	1.91907	-0.384839	1359	731.17	878.26	1025.35	0.646255
GO:0031110_regulation_of_microtubule_polymerization_or_depolymerization	16	1	1.91907	-0.384839	1359	731.17	878.26	1025.35	0.646255
GO:0031461_cullin-RING_ubiquitin_ligase_complex	16	1	1.91907	-0.384839	1359	731.17	878.26	1025.35	0.646255
GO:0034440_lipid_oxidation	16	1	1.91907	-0.384839	1359	731.17	878.26	1025.35	0.646255
GO:0034765_regulation_of_ion_transmembrane_transport	16	1	1.91907	-0.384839	1359	731.17	878.26	1025.35	0.646255
GO:0044420_extracellular_matrix_part	16	1	1.91907	-0.384839	1359	731.17	878.26	1025.35	0.646255
GO:0045259_proton-transporting_ATP_synthase_complex	16	1	1.91907	-0.384839	1359	731.17	878.26	1025.35	0.646255
GO:0046530_photoreceptor_cell_differentiation	16	1	1.91907	-0.384839	1359	731.17	878.26	1025.35	0.646255
GO:0050660_flavin_adenine_dinucleotide_binding	16	1	1.91907	-0.384839	1359	731.17	878.26	1025.35	0.646255
GO:0050730_regulation_of_peptidyl-tyrosine_phosphorylation	16	1	1.91907	-0.384839	1359	731.17	878.26	1025.35	0.646255
GO:0050792_regulation_of_viral_reproduction	16	1	1.91907	-0.384839	1359	731.17	878.26	1025.35	0.646255
GO:0051605_protein_maturation_by_peptide_bond_cleavage	16	1	1.91907	-0.384839	1359	731.17	878.26	1025.35	0.646255
GO:0071466_cellular_response_to_xenobiotic_stimulus	16	1	1.91907	-0.384839	1359	731.17	878.26	1025.35	0.646255
GO:2000243_positive_regulation_of_reproductive_process	16	1	1.91907	-0.384839	1359	731.17	878.26	1025.35	0.646255
GO:0043412_macromolecule_modification	367	13	1.08765	-0.379416	1360	732.097	879.13	1026.16	0.646419
GO:0006259_DNA_metabolic_process	130	5	1.18097	-0.37824	1361	733.15	880.13	1027.11	0.646679
GO:0000323_lytic_vacuole	72	3	1.27938	-0.378206	1362	734.64	881.4	1028.16	0.647137
GO:0043231_intracellular_membrane-bounded_organelle	1616	54	1.02604	-0.376294	1363	735.32	882.08	1028.84	0.647161
GO:0009605_response_to_external_stimulus	219	8	1.12165	-0.374738	1364	736.16	882.91	1029.66	0.647295
GO:0005774_vacuolar_membrane	44	2	1.39569	-0.373416	1368	737.75	884.61	1031.47	0.646645
GO:0016853_isomerase_activity	44	2	1.39569	-0.373416	1368	737.75	884.61	1031.47	0.646645
GO:0031398_positive_regulation_of_protein_ubiquitination	44	2	1.39569	-0.373416	1368	737.75	884.61	1031.47	0.646645
GO:0051146_striated_muscle_cell_differentiation	44	2	1.39569	-0.373416	1368	737.75	884.61	1031.47	0.646645
GO:0044425_membrane_part	852	29	1.04513	-0.372445	1369	738.214	885.06	1031.91	0.646501
GO:0043234_protein_complex	701	24	1.05124	-0.370074	1370	739.204	886.16	1033.12	0.646832
GO:0043227_membrane-bounded_organelle	1618	54	1.02477	-0.369864	1371	739.282	886.24	1033.2	0.646419
GO:0032446_protein_modification_by_small_protein_conjugation	102	4	1.20412	-0.369508	1373	740.157	887.11	1034.06	0.646111
GO:0042330_taxis	102	4	1.20412	-0.369508	1373	740.157	887.11	1034.06	0.646111
GO:0006461_protein_complex_assembly	161	6	1.14429	-0.367923	1375	742.019	889.2	1036.38	0.646691
GO:0070271_protein_complex_biogenesis	161	6	1.14429	-0.367923	1375	742.019	889.2	1036.38	0.646691
GO:0016491_oxidoreductase_activity	191	7	1.12532	-0.365676	1376	742.713	889.99	1037.27	0.646795
GO:0006094_gluconeogenesis	17	1	1.80618	-0.364998	1394	756.524	905.04	1053.56	0.64924
GO:0006099_tricarboxylic_acid_cycle	17	1	1.80618	-0.364998	1394	756.524	905.04	1053.56	0.64924
GO:0006473_protein_acetylation	17	1	1.80618	-0.364998	1394	756.524	905.04	1053.56	0.64924
GO:0006919_activation_of_caspase_activity	17	1	1.80618	-0.364998	1394	756.524	905.04	1053.56	0.64924
GO:0009582_detection_of_abiotic_stimulus	17	1	1.80618	-0.364998	1394	756.524	905.04	1053.56	0.64924
GO:0031102_neuron_projection_regeneration	17	1	1.80618	-0.364998	1394	756.524	905.04	1053.56	0.64924
GO:0031279_regulation_of_cyclase_activity	17	1	1.80618	-0.364998	1394	756.524	905.04	1053.56	0.64924
GO:0031333_negative_regulation_of_protein_complex_assembly	17	1	1.80618	-0.364998	1394	756.524	905.04	1053.56	0.64924
GO:0042278_purine_nucleoside_metabolic_process	17	1	1.80618	-0.364998	1394	756.524	905.04	1053.56	0.64924
GO:0043200_response_to_amino_acid_stimulus	17	1	1.80618	-0.364998	1394	756.524	905.04	1053.56	0.64924
GO:0045761_regulation_of_adenylate_cyclase_activity	17	1	1.80618	-0.364998	1394	756.524	905.04	1053.56	0.64924
GO:0046128_purine_ribonucleoside_metabolic_process	17	1	1.80618	-0.364998	1394	756.524	905.04	1053.56	0.64924
GO:0046356_acetyl-CoA_catabolic_process	17	1	1.80618	-0.364998	1394	756.524	905.04	1053.56	0.64924
GO:0048675_axon_extension	17	1	1.80618	-0.364998	1394	756.524	905.04	1053.56	0.64924
GO:0051017_actin_filament_bundle_assembly	17	1	1.80618	-0.364998	1394	756.524	905.04	1053.56	0.64924
GO:0051216_cartilage_development	17	1	1.80618	-0.364998	1394	756.524	905.04	1053.56	0.64924
GO:0051339_regulation_of_lyase_activity	17	1	1.80618	-0.364998	1394	756.524	905.04	1053.56	0.64924
GO:0070302_regulation_of_stress-activated_protein_kinase_signaling_cascade	17	1	1.80618	-0.364998	1394	756.524	905.04	1053.56	0.64924
GO:0006468_protein_phosphorylation	132	5	1.16307	-0.36475	1395	757.242	905.87	1054.5	0.649369
GO:0008104_protein_localization	281	10	1.09271	-0.362771	1396	757.948	906.73	1055.51	0.64952
GO:0005783_endoplasmic_reticulum	192	7	1.11946	-0.360142	1397	764.156	913.21	1062.26	0.653694
GO:0042981_regulation_of_apoptosis	252	9	1.09661	-0.358443	1398	765.178	914.23	1063.28	0.653956
GO:0071840_cellular_component_organization_or_biogenesis	827	28	1.03959	-0.355588	1399	765.857	915.16	1064.46	0.654153
GO:0006950_response_to_stress	494	17	1.05665	-0.35337	1400	766.522	915.96	1065.4	0.654257
GO:0009894_regulation_of_catabolic_process	75	3	1.2282	-0.35165	1402	770.168	919.92	1069.67	0.656148
GO:0022900_electron_transport_chain	75	3	1.2282	-0.35165	1402	770.168	919.92	1069.67	0.656148
GO:0006260_DNA_replication	46	2	1.33501	-0.350817	1406	774.779	924.91	1075.04	0.657831
GO:0008022_protein_C-terminus_binding	46	2	1.33501	-0.350817	1406	774.779	924.91	1075.04	0.657831
GO:0016052_carbohydrate_catabolic_process	46	2	1.33501	-0.350817	1406	774.779	924.91	1075.04	0.657831
GO:0019717_synaptosome	46	2	1.33501	-0.350817	1406	774.779	924.91	1075.04	0.657831
GO:0031975_envelope	224	8	1.09661	-0.348935	1407	775.641	925.86	1076.08	0.658038
GO:0031090_organelle_membrane	465	16	1.05652	-0.34887	1408	775.782	926.04	1076.3	0.657699
GO:0000226_microtubule_cytoskeleton_organization	105	4	1.16972	-0.347413	1409	776.182	926.43	1076.68	0.657509
GO:0000187_activation_of_MAPK_activity	18	1	1.70584	-0.346626	1426	794.474	946.3	1098.13	0.663604
GO:0001817_regulation_of_cytokine_production	18	1	1.70584	-0.346626	1426	794.474	946.3	1098.13	0.663604
GO:0004812_aminoacyl-tRNA_ligase_activity	18	1	1.70584	-0.346626	1426	794.474	946.3	1098.13	0.663604
GO:0005884_actin_filament	18	1	1.70584	-0.346626	1426	794.474	946.3	1098.13	0.663604
GO:0009063_cellular_amino_acid_catabolic_process	18	1	1.70584	-0.346626	1426	794.474	946.3	1098.13	0.663604
GO:0009109_coenzyme_catabolic_process	18	1	1.70584	-0.346626	1426	794.474	946.3	1098.13	0.663604
GO:0009570_chloroplast_stroma	18	1	1.70584	-0.346626	1426	794.474	946.3	1098.13	0.663604
GO:0009581_detection_of_external_stimulus	18	1	1.70584	-0.346626	1426	794.474	946.3	1098.13	0.663604
GO:0009755_hormone-mediated_signaling_pathway	18	1	1.70584	-0.346626	1426	794.474	946.3	1098.13	0.663604
GO:0015758_glucose_transport	18	1	1.70584	-0.346626	1426	794.474	946.3	1098.13	0.663604
GO:0016331_morphogenesis_of_embryonic_epithelium	18	1	1.70584	-0.346626	1426	794.474	946.3	1098.13	0.663604
GO:0016875_ligase_activity__forming_carbon-oxygen_bonds	18	1	1.70584	-0.346626	1426	794.474	946.3	1098.13	0.663604
GO:0016876_ligase_activity__forming_aminoacyl-tRNA_and_related_compounds	18	1	1.70584	-0.346626	1426	794.474	946.3	1098.13	0.663604
GO:0046777_protein_autophosphorylation	18	1	1.70584	-0.346626	1426	794.474	946.3	1098.13	0.663604
GO:0048813_dendrite_morphogenesis	18	1	1.70584	-0.346626	1426	794.474	946.3	1098.13	0.663604
GO:0050900_leukocyte_migration	18	1	1.70584	-0.346626	1426	794.474	946.3	1098.13	0.663604
GO:0070507_regulation_of_microtubule_cytoskeleton_organization	18	1	1.70584	-0.346626	1426	794.474	946.3	1098.13	0.663604
GO:0017076_purine_nucleotide_binding	375	13	1.06444	-0.346429	1427	794.662	946.47	1098.28	0.663259
GO:0009725_response_to_hormone_stimulus	165	6	1.11655	-0.344382	1428	795.535	947.34	1099.15	0.663403
GO:0006325_chromatin_organization	76	3	1.21205	-0.343241	1429	796.831	948.77	1100.71	0.66394
GO:0006139_nucleobase__nucleoside__nucleotide_and_nucleic_acid_metabolic_process	801	27	1.035	-0.342062	1430	797.074	949.05	1101.03	0.663671
GO:0032535_regulation_of_cellular_component_size	106	4	1.15868	-0.340342	1431	797.945	949.9	1101.85	0.663802
GO:0000287_magnesium_ion_binding	47	2	1.3066	-0.340116	1436	800.84	953.39	1105.94	0.663921
GO:0005216_ion_channel_activity	47	2	1.3066	-0.340116	1436	800.84	953.39	1105.94	0.663921
GO:0008652_cellular_amino_acid_biosynthetic_process	47	2	1.3066	-0.340116	1436	800.84	953.39	1105.94	0.663921
GO:0017038_protein_import	47	2	1.3066	-0.340116	1436	800.84	953.39	1105.94	0.663921
GO:0044437_vacuolar_part	47	2	1.3066	-0.340116	1436	800.84	953.39	1105.94	0.663921
GO:0043067_regulation_of_programmed_cell_death	256	9	1.07948	-0.339546	1437	801.192	953.75	1106.31	0.663709
GO:0048523_negative_regulation_of_cellular_process	469	16	1.04751	-0.334457	1438	803.611	956.59	1109.57	0.665223
GO:0015031_protein_transport	227	8	1.08212	-0.334212	1439	804	956.97	1109.94	0.665024
GO:0040007_growth	167	6	1.10318	-0.333137	1440	805.058	958.02	1110.98	0.665292
GO:0022838_substrate-specific_channel_activity	48	2	1.27938	-0.329789	1442	808.712	962.04	1115.37	0.667157
GO:0045335_phagocytic_vesicle	48	2	1.27938	-0.329789	1442	808.712	962.04	1115.37	0.667157
GO:0002443_leukocyte_mediated_immunity	19	1	1.61606	-0.32956	1463	826.35	980.14	1133.93	0.669952
GO:0003007_heart_morphogenesis	19	1	1.61606	-0.32956	1463	826.35	980.14	1133.93	0.669952
GO:0004252_serine-type_endopeptidase_activity	19	1	1.61606	-0.32956	1463	826.35	980.14	1133.93	0.669952
GO:0006766_vitamin_metabolic_process	19	1	1.61606	-0.32956	1463	826.35	980.14	1133.93	0.669952
GO:0006898_receptor-mediated_endocytosis	19	1	1.61606	-0.32956	1463	826.35	980.14	1133.93	0.669952
GO:0008144_drug_binding	19	1	1.61606	-0.32956	1463	826.35	980.14	1133.93	0.669952
GO:0009410_response_to_xenobiotic_stimulus	19	1	1.61606	-0.32956	1463	826.35	980.14	1133.93	0.669952
GO:0009897_external_side_of_plasma_membrane	19	1	1.61606	-0.32956	1463	826.35	980.14	1133.93	0.669952
GO:0016247_channel_regulator_activity	19	1	1.61606	-0.32956	1463	826.35	980.14	1133.93	0.669952
GO:0018205_peptidyl-lysine_modification	19	1	1.61606	-0.32956	1463	826.35	980.14	1133.93	0.669952
GO:0019319_hexose_biosynthetic_process	19	1	1.61606	-0.32956	1463	826.35	980.14	1133.93	0.669952
GO:0031109_microtubule_polymerization_or_depolymerization	19	1	1.61606	-0.32956	1463	826.35	980.14	1133.93	0.669952
GO:0031902_late_endosome_membrane	19	1	1.61606	-0.32956	1463	826.35	980.14	1133.93	0.669952
GO:0043279_response_to_alkaloid	19	1	1.61606	-0.32956	1463	826.35	980.14	1133.93	0.669952
GO:0043280_positive_regulation_of_caspase_activity	19	1	1.61606	-0.32956	1463	826.35	980.14	1133.93	0.669952
GO:0043543_protein_acylation	19	1	1.61606	-0.32956	1463	826.35	980.14	1133.93	0.669952
GO:0046686_response_to_cadmium_ion	19	1	1.61606	-0.32956	1463	826.35	980.14	1133.93	0.669952
GO:0051028_mRNA_transport	19	1	1.61606	-0.32956	1463	826.35	980.14	1133.93	0.669952
GO:0051187_cofactor_catabolic_process	19	1	1.61606	-0.32956	1463	826.35	980.14	1133.93	0.669952
GO:0051495_positive_regulation_of_cytoskeleton_organization	19	1	1.61606	-0.32956	1463	826.35	980.14	1133.93	0.669952
GO:0051701_interaction_with_host	19	1	1.61606	-0.32956	1463	826.35	980.14	1133.93	0.669952
GO:0071842_cellular_component_organization_at_cellular_level	592	20	1.03733	-0.329532	1464	826.388	980.18	1133.97	0.669522
GO:0044455_mitochondrial_membrane_part	78	3	1.18097	-0.327046	1465	828.99	982.92	1136.85	0.670935
GO:0051716_cellular_response_to_stimulus	350	12	1.05275	-0.32569	1466	829.626	983.47	1137.31	0.670853
GO:0010941_regulation_of_cell_death	260	9	1.06287	-0.32151	1467	830.967	985.12	1139.27	0.67152
GO:0015267_channel_activity	49	2	1.25327	-0.31982	1469	834.912	990.09	1145.27	0.673989
GO:0022803_passive_transmembrane_transporter_activity	49	2	1.25327	-0.31982	1469	834.912	990.09	1145.27	0.673989
GO:0042493_response_to_drug	79	3	1.16602	-0.319249	1470	836.98	992.39	1147.8	0.675095
GO:0000166_nucleotide_binding	474	16	1.03646	-0.317108	1471	837.92	993.38	1148.84	0.675309
GO:0006915_apoptosis	322	11	1.04893	-0.316316	1472	838.601	994.09	1149.58	0.675333
GO:0000793_condensed_chromosome	20	1	1.53526	-0.313661	1485	852.192	1008.22	1164.25	0.678936
GO:0006865_amino_acid_transport	20	1	1.53526	-0.313661	1485	852.192	1008.22	1164.25	0.678936
GO:0008645_hexose_transport	20	1	1.53526	-0.313661	1485	852.192	1008.22	1164.25	0.678936
GO:0009064_glutamine_family_amino_acid_metabolic_process	20	1	1.53526	-0.313661	1485	852.192	1008.22	1164.25	0.678936
GO:0009310_amine_catabolic_process	20	1	1.53526	-0.313661	1485	852.192	1008.22	1164.25	0.678936
GO:0010552_positive_regulation_of_gene-specific_transcription_from_RNA_polymerase_II_promoter	20	1	1.53526	-0.313661	1485	852.192	1008.22	1164.25	0.678936
GO:0015749_monosaccharide_transport	20	1	1.53526	-0.313661	1485	852.192	1008.22	1164.25	0.678936
GO:0030324_lung_development	20	1	1.53526	-0.313661	1485	852.192	1008.22	1164.25	0.678936
GO:0032147_activation_of_protein_kinase_activity	20	1	1.53526	-0.313661	1485	852.192	1008.22	1164.25	0.678936
GO:0033692_cellular_polysaccharide_biosynthetic_process	20	1	1.53526	-0.313661	1485	852.192	1008.22	1164.25	0.678936
GO:0042058_regulation_of_epidermal_growth_factor_receptor_signaling_pathway	20	1	1.53526	-0.313661	1485	852.192	1008.22	1164.25	0.678936
GO:0045807_positive_regulation_of_endocytosis	20	1	1.53526	-0.313661	1485	852.192	1008.22	1164.25	0.678936
GO:0050880_regulation_of_blood_vessel_size	20	1	1.53526	-0.313661	1485	852.192	1008.22	1164.25	0.678936
GO:0070727_cellular_macromolecule_localization	171	6	1.07737	-0.311648	1486	853.118	1009.13	1165.14	0.679092
GO:0043025_neuronal_cell_body	80	3	1.15144	-0.311645	1487	854.056	1010.15	1166.24	0.679321
GO:0019932_second-messenger-mediated_signaling	50	2	1.2282	-0.310192	1488	856.322	1012.54	1168.76	0.68047
GO:0009628_response_to_abiotic_stimulus	141	5	1.08883	-0.30949	1489	856.661	1012.89	1169.12	0.680248
GO:0008270_zinc_ion_binding	233	8	1.05425	-0.306383	1490	858.22	1014.49	1170.76	0.680866
GO:0006917_induction_of_apoptosis	81	3	1.13723	-0.304228	1492	860.385	1016.82	1173.25	0.681515
GO:0046394_carboxylic_acid_biosynthetic_process	81	3	1.13723	-0.304228	1492	860.385	1016.82	1173.25	0.681515
GO:0006631_fatty_acid_metabolic_process	51	2	1.20412	-0.300891	1494	863.671	1020.23	1176.79	0.682885
[truncated: 7,615 more rows]
