# Supplementary material for: Knowledge-based compact disease models identify new molecular players contributing to early-stage Alzheimer’s disease
Source: BMC Syst Biol. 2013 Nov 7;7:121. doi: 10.1186/1752-0509-7-121 (PMC3827844; doi:10.1186/1752-0509-7-121)
Supplement: Additional file 3 — The outputs of GO-MINER ontological analysis of the genes within Consistency Tier 1. [file 1752-0509-7-121-S3.xls]

## Sheet: GO-MINER, Intensity normalized 
HYPERLINKED GO CATEGORY	TOTAL GENES	CHANGED GENES	ENRICHMENT	LOG10(p)	CUMULATIVE NUMBER OF CATEGORIES	CUMULATIVE RANDOMS LOWER BOUND	CUMULATIVE RANDOMS MEAN	CUMULATIVE RANDOMS UPPER BOUND	FALSE DISCOVERY RATE
GO:0060198_clathrin_sculpted_vesicle	5	3	19.4056	-3.56092	18	-0.653774	0.446	1.54577	0.024778
GO:0019894_kinesin_binding	9	5	17.9681	-5.5313	1	-0.059182	0.004	0.067182	0.004
GO:0042288_MHC_class_I_protein_binding	6	3	16.1713	-3.26978	21	-0.745306	1	2.74531	0.047619
GO:0042287_MHC_protein_binding	7	3	13.8611	-3.03661	27	-0.796446	1.652	4.10045	0.061185
GO:0051279_regulation_of_release_of_sequestered_calcium_ion_into_cytosol	7	3	13.8611	-3.03661	27	-0.796446	1.652	4.10045	0.061185
GO:0005834_heterotrimeric_G-protein_complex	12	5	13.4761	-4.76532	7	-0.352189	0.034	0.420189	0.004857
GO:0010522_regulation_of_calcium_ion_transport_into_cytosol	8	3	12.1285	-2.84235	39	-0.631227	2.458	5.54723	0.063026
GO:0031177_phosphopantetheine_binding	8	3	12.1285	-2.84235	39	-0.631227	2.458	5.54723	0.063026
GO:0008277_regulation_of_G-protein_coupled_receptor_protein_signaling_pathway	12	4	10.7809	-3.45176	19	-0.71619	0.594	1.90419	0.031263
GO:0008298_intracellular_mRNA_localization	9	3	10.7809	-2.6761	48	-0.478958	3.546	7.57096	0.073875
GO:0032410_negative_regulation_of_transporter_activity	9	3	10.7809	-2.6761	48	-0.478958	3.546	7.57096	0.073875
GO:0043022_ribosome_binding	10	3	9.70278	-2.53103	71	-0.110036	4.826	9.76204	0.067972
GO:0051209_release_of_sequestered_calcium_ion_into_cytosol	10	3	9.70278	-2.53103	71	-0.110036	4.826	9.76204	0.067972
GO:0051282_regulation_of_sequestering_of_calcium_ion	10	3	9.70278	-2.53103	71	-0.110036	4.826	9.76204	0.067972
GO:0051283_negative_regulation_of_sequestering_of_calcium_ion	10	3	9.70278	-2.53103	71	-0.110036	4.826	9.76204	0.067972
GO:0051084_'de_novo'_posttranslational_protein_folding	24	7	9.43326	-5.30212	2	-0.215947	0.012	0.239947	0.006
GO:0002274_myeloid_leukocyte_activation	11	3	8.82071	-2.40255	85	0.124271	6.22	12.3157	0.073176
GO:0006458_'de_novo'_protein_folding	26	7	8.70762	-5.04547	4	-0.34313	0.02	0.38313	0.005
GO:0000036_acyl_carrier_activity	12	3	8.08565	-2.28741	102	0.538727	8.286	16.0333	0.081235
GO:0014047_glutamate_secretion	12	3	8.08565	-2.28741	102	0.538727	8.286	16.0333	0.081235
GO:0032409_regulation_of_transporter_activity	17	4	7.61002	-2.82177	41	-0.62312	2.594	5.81112	0.063268
GO:0031330_negative_regulation_of_cellular_catabolic_process	13	3	7.46368	-2.18326	116	1.26836	10.394	19.5196	0.089603
GO:0051208_sequestering_of_calcium_ion	13	3	7.46368	-2.18326	116	1.26836	10.394	19.5196	0.089603
GO:0061077_chaperone-mediated_protein_folding	13	3	7.46368	-2.18326	116	1.26836	10.394	19.5196	0.089603
GO:0005876_spindle_microtubule	18	4	7.18724	-2.72299	42	-0.606428	3.016	6.63843	0.07181
GO:0050821_protein_stabilization	14	3	6.93056	-2.0883	136	1.87616	12.488	23.0998	0.091824
GO:0060402_calcium_ion_transport_into_cytosol	14	3	6.93056	-2.0883	136	1.87616	12.488	23.0998	0.091824
GO:0072341_modified_amino_acid_binding	14	3	6.93056	-2.0883	136	1.87616	12.488	23.0998	0.091824
GO:0007204_elevation_of_cytosolic_calcium_ion_concentration	24	5	6.73804	-3.16464	24	-0.854853	1.196	3.24685	0.049833
GO:0000922_spindle_pole	29	6	6.69157	-3.69421	16	-0.63403	0.24	1.11403	0.015
GO:0050852_T_cell_receptor_signaling_pathway	20	4	6.46852	-2.54413	65	-0.298302	4.35	8.9983	0.066923
GO:0051924_regulation_of_calcium_ion_transport	20	4	6.46852	-2.54413	65	-0.298302	4.35	8.9983	0.066923
GO:0051480_cytosolic_calcium_ion_homeostasis	26	5	6.21973	-2.9964	32	-0.777355	1.74	4.25735	0.054375
GO:0002429_immune_response-activating_cell_surface_receptor_signaling_pathway	22	4	5.88047	-2.38588	90	0.24858	6.634	13.0194	0.073711
GO:0002768_immune_response-regulating_cell_surface_receptor_signaling_pathway	22	4	5.88047	-2.38588	90	0.24858	6.634	13.0194	0.073711
GO:0050851_antigen_receptor-mediated_signaling_pathway	22	4	5.88047	-2.38588	90	0.24858	6.634	13.0194	0.073711
GO:0019897_extrinsic_to_plasma_membrane	28	5	5.77546	-2.84342	37	-0.761553	2.16	5.08155	0.058378
GO:0010959_regulation_of_metal_ion_transport	26	4	4.97578	-2.11668	126	1.43739	11.504	21.5706	0.091302
GO:0051592_response_to_calcium_ion	26	4	4.97578	-2.11668	126	1.43739	11.504	21.5706	0.091302
GO:0005200_structural_constituent_of_cytoskeleton	33	5	4.90039	-2.5139	72	-0.101653	4.928	9.95765	0.068444
GO:0048489_synaptic_vesicle_transport	34	5	4.75626	-2.45547	78	-0.020237	5.464	10.9482	0.070051
GO:0016469_proton-transporting_two-sector_ATPase_complex	37	5	4.37062	-2.29246	100	0.288281	7.754	15.2197	0.07754
GO:0009968_negative_regulation_of_signal_transduction	38	5	4.2556	-2.24182	108	0.716393	8.958	17.1996	0.082944
GO:0023057_negative_regulation_of_signaling_process	38	5	4.2556	-2.24182	108	0.716393	8.958	17.1996	0.082944
GO:0006839_mitochondrial_transport	46	6	4.2186	-2.58482	60	-0.387901	4.052	8.4919	0.067533
GO:0007018_microtubule-based_movement	54	7	4.19256	-2.92554	35	-0.775122	1.922	4.61912	0.054914
GO:0005874_microtubule	101	13	4.16291	-5.01856	5	-0.34313	0.02	0.38313	0.004
GO:0007269_neurotransmitter_secretion	47	6	4.12884	-2.53637	67	-0.31164	4.404	9.11964	0.065731
GO:0042277_peptide_binding	56	7	4.04282	-2.8305	40	-0.645042	2.476	5.59704	0.0619
GO:0030665_clathrin_coated_vesicle_membrane	49	6	3.96032	-2.44338	79	-0.038238	5.604	11.2462	0.070937
GO:0030133_transport_vesicle	41	5	3.94422	-2.0996	130	1.50293	11.87	22.2371	0.091308
GO:0008021_synaptic_vesicle	50	6	3.88111	-2.39872	86	0.162013	6.362	12.562	0.073977
GO:0007186_G-protein_coupled_receptor_protein_signaling_pathway	95	11	3.74493	-3.88279	13	-0.455119	0.154	0.763119	0.011846
GO:0031398_positive_regulation_of_protein_ubiquitination	53	6	3.66143	-2.27148	105	0.544401	8.444	16.3436	0.080419
GO:0030136_clathrin-coated_vesicle	80	9	3.63854	-3.16468	23	-0.824256	1.176	3.17626	0.05113
GO:0051258_protein_polymerization	56	6	3.46528	-2.15343	119	1.34109	10.836	20.3309	0.091059
GO:0010648_negative_regulation_of_cell_communication	115	12	3.37488	-3.75311	15	-0.606844	0.21	1.02684	0.014
GO:0006457_protein_folding	101	10	3.20224	-3.01961	30	-0.804479	1.684	4.17248	0.056133
GO:0035467_negative_regulation_of_signaling_pathway	101	10	3.20224	-3.01961	30	-0.804479	1.684	4.17248	0.056133
GO:0003001_generation_of_a_signal_involved_in_cell-cell_signaling	93	9	3.12993	-2.69244	45	-0.625297	3.112	6.8493	0.069156
GO:0023061_signal_release	93	9	3.12993	-2.69244	45	-0.625297	3.112	6.8493	0.069156
GO:0030135_coated_vesicle	94	9	3.09663	-2.65992	50	-0.484559	3.58	7.64456	0.0716
GO:0030139_endocytic_vesicle	96	9	3.03212	-2.59631	58	-0.400316	4.024	8.44832	0.069379
GO:0051082_unfolded_protein_binding	75	7	3.01864	-2.1071	128	1.48521	11.674	21.8628	0.091203
GO:0003924_GTPase_activity	97	9	3.00086	-2.5652	62	-0.36859	4.158	8.68459	0.067065
GO:0030659_cytoplasmic_vesicle_membrane	97	9	3.00086	-2.5652	62	-0.36859	4.158	8.68459	0.067065
GO:0046034_ATP_metabolic_process	76	7	2.97892	-2.0761	141	1.90375	12.648	23.3923	0.089702
GO:0006887_exocytosis	87	8	2.97403	-2.30565	98	0.250647	7.54	14.8294	0.076939
GO:0012506_vesicle_membrane	99	9	2.94024	-2.50433	73	-0.103172	4.958	10.0192	0.067918
GO:0007017_microtubule-based_process	167	15	2.90502	-3.82845	14	-0.453378	0.158	0.769378	0.011286
GO:0043086_negative_regulation_of_catalytic_activity	114	10	2.83707	-2.61641	56	-0.379222	3.944	8.26722	0.070429
GO:0044092_negative_regulation_of_molecular_function	137	12	2.83293	-3.04649	25	-0.883502	1.374	3.6315	0.05496
GO:0009143_nucleoside_triphosphate_catabolic_process	95	8	2.72359	-2.07618	140	1.88883	12.62	23.3512	0.090143
GO:0009146_purine_nucleoside_triphosphate_catabolic_process	95	8	2.72359	-2.07618	140	1.88883	12.62	23.3512	0.090143
GO:0009203_ribonucleoside_triphosphate_catabolic_process	95	8	2.72359	-2.07618	140	1.88883	12.62	23.3512	0.090143
GO:0009207_purine_ribonucleoside_triphosphate_catabolic_process	95	8	2.72359	-2.07618	140	1.88883	12.62	23.3512	0.090143
GO:0044433_cytoplasmic_vesicle_part	107	9	2.7204	-2.27745	103	0.543605	8.332	16.1204	0.080893
GO:0044270_cellular_nitrogen_compound_catabolic_process	113	9	2.57596	-2.12295	124	1.3439	11.266	21.1881	0.090855
GO:0044456_synapse_part	113	9	2.57596	-2.12295	124	1.3439	11.266	21.1881	0.090855
GO:0000226_microtubule_cytoskeleton_organization	126	10	2.56687	-2.2992	99	0.243038	7.59	14.937	0.076667
GO:0017111_nucleoside-triphosphatase_activity	266	21	2.55336	-4.36606	8	-0.369917	0.066	0.501917	0.00825
GO:0046700_heterocycle_catabolic_process	114	9	2.55336	-2.09838	131	1.50851	11.894	22.2795	0.090794
GO:0010608_posttranscriptional_regulation_of_gene_expression	128	10	2.52677	-2.25069	106	0.572621	8.556	16.5394	0.080717
GO:0007268_synaptic_transmission	180	14	2.51553	-2.9606	33	-0.796751	1.79	4.37675	0.054242
GO:0009199_ribonucleoside_triphosphate_metabolic_process	142	11	2.50541	-2.40358	84	-0.050846	5.76	11.5708	0.068571
GO:0009205_purine_ribonucleoside_triphosphate_metabolic_process	142	11	2.50541	-2.40358	84	-0.050846	5.76	11.5708	0.068571
GO:0009144_purine_nucleoside_triphosphate_metabolic_process	144	11	2.47062	-2.35683	94	0.296417	6.8	13.3036	0.07234
GO:0009141_nucleoside_triphosphate_metabolic_process	145	11	2.45358	-2.33382	95	0.278929	7.09	13.9011	0.074632
GO:0016462_pyrophosphatase_activity	277	21	2.45197	-4.10403	11	-0.427298	0.102	0.631298	0.009273
GO:0016817_hydrolase_activity__acting_on_acid_anhydrides	277	21	2.45197	-4.10403	11	-0.427298	0.102	0.631298	0.009273
GO:0016818_hydrolase_activity__acting_on_acid_anhydrides__in_phosphorus-containing_anhydrides	277	21	2.45197	-4.10403	11	-0.427298	0.102	0.631298	0.009273
GO:0060589_nucleoside-triphosphatase_regulator_activity	134	10	2.41363	-2.11181	127	1.42971	11.6	21.7703	0.091339
GO:0015075_ion_transmembrane_transporter_activity	195	14	2.32203	-2.62572	54	-0.352652	3.916	8.18465	0.072519
GO:0015980_energy_derivation_by_oxidation_of_organic_compounds	156	11	2.28057	-2.09608	132	1.50963	11.904	22.2984	0.090182
GO:0007169_transmembrane_receptor_protein_tyrosine_kinase_signaling_pathway	172	12	2.25646	-2.21097	112	0.81609	9.278	17.7399	0.082839
GO:0009150_purine_ribonucleotide_metabolic_process	158	11	2.2517	-2.05569	143	2.02231	13.036	24.0497	0.091161
GO:0019226_transmission_of_nerve_impulse	203	14	2.23052	-2.46336	77	-0.109016	5.104	10.317	0.066286
GO:0022892_substrate-specific_transporter_activity	291	20	2.22286	-3.34161	20	-0.75349	0.722	2.19749	0.0361
GO:0010646_regulation_of_cell_communication	267	18	2.1804	-2.94136	34	-0.796402	1.822	4.4404	0.053588
GO:0032940_secretion_by_cell	179	12	2.16822	-2.0752	142	1.92352	12.664	23.4045	0.089183
GO:0007267_cell-cell_signaling	239	16	2.16519	-2.62407	55	-0.360592	3.922	8.20459	0.071309
GO:0006163_purine_nucleotide_metabolic_process	196	13	2.14517	-2.1743	117	1.31306	10.622	19.9309	0.090786
GO:0006811_ion_transport	227	15	2.13718	-2.43022	82	-0.061562	5.67	11.4016	0.069146
GO:0015630_microtubule_cytoskeleton	260	17	2.11471	-2.65308	51	-0.481474	3.618	7.71747	0.070941
GO:0022891_substrate-specific_transmembrane_transporter_activity	231	15	2.10017	-2.35805	93	0.283532	6.772	13.2605	0.072817
GO:0035466_regulation_of_signaling_pathway	309	20	2.09337	-3.00467	31	-0.791561	1.696	4.18356	0.05471
GO:0032268_regulation_of_cellular_protein_metabolic_process	266	17	2.06701	-2.54707	63	-0.376868	4.204	8.78487	0.06673
GO:0006461_protein_complex_assembly	221	14	2.04885	-2.13385	122	1.33137	11.166	21.0006	0.091525
GO:0070271_protein_complex_biogenesis	221	14	2.04885	-2.13385	122	1.33137	11.166	21.0006	0.091525
GO:0007166_cell_surface_receptor_linked_signaling_pathway	412	26	2.04104	-3.65489	17	-0.663375	0.264	1.19138	0.015529
GO:0006753_nucleoside_phosphate_metabolic_process	238	15	2.0384	-2.23673	110	0.751575	9.046	17.3404	0.082236
GO:0009117_nucleotide_metabolic_process	238	15	2.0384	-2.23673	110	0.751575	9.046	17.3404	0.082236
GO:0005198_structural_molecule_activity	239	15	2.02987	-2.2199	111	0.816831	9.218	17.6192	0.083045
GO:0007154_cell_communication	465	29	2.01707	-3.97436	12	-0.448969	0.136	0.720969	0.011333
GO:0005215_transporter_activity	354	22	2.00999	-3.03322	28	-0.795957	1.654	4.10396	0.059071
GO:0016023_cytoplasmic_membrane-bounded_vesicle	309	19	1.9887	-2.60811	57	-0.386816	3.978	8.34282	0.069789
GO:0023051_regulation_of_signaling_process	246	15	1.97211	-2.10543	129	1.48836	11.696	21.9036	0.090667
GO:0051246_regulation_of_protein_metabolic_process	296	18	1.96678	-2.43697	80	-0.057124	5.624	11.3051	0.0703
GO:0031988_membrane-bounded_vesicle	313	19	1.96329	-2.54388	66	-0.298302	4.35	8.9983	0.065909
GO:0031982_vesicle	334	20	1.93668	-2.58901	59	-0.400882	4.034	8.46888	0.068373
GO:0050790_regulation_of_catalytic_activity	352	21	1.92953	-2.68245	46	-0.633141	3.168	6.96914	0.06887
GO:0031410_cytoplasmic_vesicle	323	19	1.9025	-2.38956	87	0.1599	6.376	12.5921	0.073287
GO:0050877_neurological_system_process	295	17	1.86381	-2.08842	133	1.52662	11.932	22.3374	0.089714
GO:0071844_cellular_component_assembly_at_cellular_level	353	20	1.83244	-2.30876	97	0.238005	7.48	14.722	0.077113
GO:0022008_neurogenesis	336	19	1.8289	-2.20158	113	0.825184	9.356	17.8868	0.082796
GO:0065009_regulation_of_molecular_function	416	23	1.78817	-2.47016	76	-0.108873	5.082	10.2729	0.066868
GO:0022607_cellular_component_assembly	431	23	1.72594	-2.2752	104	0.557283	8.352	16.1467	0.080308
GO:0043234_protein_complex	960	51	1.7182	-5.15887	3	-0.259492	0.016	0.291492	0.005333
GO:0023033_signaling_pathway	749	38	1.64088	-3.22819	22	-0.823216	1.07	2.96322	0.048636
GO:0051641_cellular_localization	573	28	1.58044	-2.15618	118	1.32366	10.76	20.1963	0.091186
GO:0032991_macromolecular_complex	1208	59	1.57965	-4.93813	6	-0.344369	0.024	0.392369	0.004
GO:0005829_cytosol	801	38	1.53435	-2.64784	52	-0.48105	3.626	7.73305	0.069731
GO:0023060_signal_transmission	788	37	1.51862	-2.49425	74	-0.103018	4.996	10.095	0.067514
GO:0023046_signaling_process	790	37	1.51478	-2.47421	75	-0.108107	5.074	10.2561	0.067653
GO:0023052_signaling	1026	46	1.45006	-2.69253	43	-0.624406	3.11	6.84441	0.072326
GO:0051179_localization	1119	47	1.35845	-2.1395	120	1.32161	11.07	20.8184	0.09225
GO:0005515_protein_binding	2167	82	1.22385	-2.87042	36	-0.780237	2.062	4.90424	0.057278
GO:0005737_cytoplasm	2364	86	1.17659	-2.43316	81	-0.057124	5.624	11.3051	0.069432
GO:0043229_intracellular_organelle	2481	89	1.16021	-2.38297	91	0.249367	6.636	13.0226	0.072923
GO:0043226_organelle	2483	89	1.15928	-2.36668	92	0.273233	6.726	13.1788	0.073109
GO:0005488_binding	2764	97	1.13503	-2.63988	53	-0.475045	3.66	7.79505	0.069057
GO:0044424_intracellular_part	2802	98	1.13118	-2.67375	49	-0.491127	3.558	7.60713	0.072612
GO:0005622_intracellular	2841	98	1.11565	-2.31067	96	0.231804	7.476	14.7202	0.077875
GO:0001505_regulation_of_neurotransmitter_levels	60	6	3.23426	-2.00862	161	5.33246	18.226	31.1195	0.113205
GO:0015078_hydrogen_ion_transmembrane_transporter_activity	60	6	3.23426	-2.00862	161	5.33246	18.226	31.1195	0.113205
GO:0044444_cytoplasmic_part	1897	71	1.2105	-2.02091	157	5.15304	17.812	30.471	0.113452
GO:0015837_amine_transport	43	5	3.76077	-2.01207	159	5.30075	18.126	30.9513	0.114
GO:0019898_extrinsic_to_membrane	43	5	3.76077	-2.01207	159	5.30075	18.126	30.9513	0.114
GO:0009154_purine_ribonucleotide_catabolic_process	97	8	2.66743	-2.02314	156	5.15559	17.786	30.4164	0.114013
GO:0009261_ribonucleotide_catabolic_process	97	8	2.66743	-2.02314	156	5.15559	17.786	30.4164	0.114013
GO:0044430_cytoskeletal_part	351	19	1.75074	-2.00109	166	5.75945	19.018	32.2766	0.114566
GO:0022857_transmembrane_transporter_activity	251	15	1.93282	-2.02711	154	5.17915	17.694	30.2089	0.114896
GO:0009259_ribonucleotide_metabolic_process	159	11	2.23754	-2.0358	153	5.1777	17.626	30.0743	0.115203
GO:0005881_cytoplasmic_microtubule	15	3	6.46852	-2.00115	165	5.75797	19.016	32.274	0.115248
GO:0016079_synaptic_vesicle_exocytosis	15	3	6.46852	-2.00115	165	5.75797	19.016	32.274	0.115248
GO:0046933_hydrogen_ion_transporting_ATP_synthase_activity__rotational_mechanism	15	3	6.46852	-2.00115	165	5.75797	19.016	32.274	0.115248
GO:0060401_cytosolic_calcium_ion_transport	15	3	6.46852	-2.00115	165	5.75797	19.016	32.274	0.115248
GO:0030662_coated_vesicle_membrane	59	6	3.28908	-2.04358	152	5.16304	17.566	29.969	0.115566
GO:0046483_heterocycle_metabolic_process	254	15	1.91	-1.98145	169	5.96576	19.534	33.1022	0.115586
GO:0055086_nucleobase__nucleoside_and_nucleotide_metabolic_process	255	15	1.9025	-1.96645	172	6.13742	19.936	33.7346	0.115907
GO:0010524_positive_regulation_of_calcium_ion_transport_into_cytosol	5	2	12.937	-2.05005	150	5.08578	17.398	29.7102	0.115987
GO:0035267_NuA4_histone_acetyltransferase_complex	5	2	12.937	-2.05005	150	5.08578	17.398	29.7102	0.115987
GO:0043113_receptor_clustering	5	2	12.937	-2.05005	150	5.08578	17.398	29.7102	0.115987
GO:0045576_mast_cell_activation	5	2	12.937	-2.05005	150	5.08578	17.398	29.7102	0.115987
GO:0046173_polyol_biosynthetic_process	5	2	12.937	-2.05005	150	5.08578	17.398	29.7102	0.115987
GO:0051322_anaphase	5	2	12.937	-2.05005	150	5.08578	17.398	29.7102	0.115987
GO:0051668_localization_within_membrane	5	2	12.937	-2.05005	150	5.08578	17.398	29.7102	0.115987
GO:0034220_ion_transmembrane_transport	77	7	2.94024	-2.04567	151	5.11692	17.516	29.9151	0.116
GO:0006812_cation_transport	184	12	2.1093	-1.98346	168	5.96899	19.5	33.031	0.116071
GO:0000086_G2_M_transition_of_mitotic_cell_cycle	44	5	3.6753	-1.97026	171	6.11879	19.868	33.6172	0.116187
GO:0071705_nitrogen_compound_transport	44	5	3.6753	-1.97026	171	6.11879	19.868	33.6172	0.116187
GO:0009987_cellular_process	2797	96	1.11008	-1.99521	167	5.94675	19.406	32.8653	0.116204
GO:0050896_response_to_stimulus	1116	46	1.33312	-1.92819	177	6.51064	20.88	35.2494	0.117966
GO:0051351_positive_regulation_of_ligase_activity	45	5	3.59362	-1.92969	176	6.47568	20.838	35.2003	0.118398
GO:0051443_positive_regulation_of_ubiquitin-protein_ligase_activity	45	5	3.59362	-1.92969	176	6.47568	20.838	35.2003	0.118398
GO:0032501_multicellular_organismal_process	1268	51	1.30085	-1.93211	174	6.41869	20.664	34.9093	0.118759
GO:0022403_cell_cycle_phase	257	15	1.8877	-1.93675	173	6.41747	20.644	34.8705	0.119329
GO:0006836_neurotransmitter_transport	63	6	3.08025	-1.90837	182	7.24549	22.084	36.9225	0.121341
GO:0023034_intracellular_signaling_pathway	489	24	1.58737	-1.9087	181	7.20563	22.028	36.8504	0.121702
GO:0050794_regulation_of_cellular_process	1617	62	1.2401	-1.91569	180	7.19691	21.982	36.7671	0.122122
GO:0005753_mitochondrial_proton-transporting_ATP_synthase_complex	16	3	6.06424	-1.92072	179	7.17414	21.934	36.6939	0.122536
GO:0051238_sequestering_of_metal_ion	16	3	6.06424	-1.92072	179	7.17414	21.934	36.6939	0.122536
GO:0016787_hydrolase_activity	655	30	1.48134	-1.88961	183	7.48438	22.722	37.9596	0.124164
GO:0015077_monovalent_inorganic_cation_transmembrane_transporter_activity	84	7	2.69522	-1.84731	196	10.9543	28.05	45.1457	0.143112
GO:0051325_interphase	125	9	2.32867	-1.84815	195	10.9394	27.988	45.0366	0.143528
GO:0005102_receptor_binding	215	13	1.9556	-1.85065	194	10.9327	27.906	44.8793	0.143845
GO:0006874_cellular_calcium_ion_homeostasis	47	5	3.4407	-1.852	193	10.9283	27.892	44.8557	0.144518
GO:0055074_calcium_ion_homeostasis	47	5	3.4407	-1.852	193	10.9283	27.892	44.8557	0.144518
GO:0065007_biological_regulation	1821	68	1.20774	-1.85922	191	10.8573	27.604	44.3507	0.144524
GO:0009165_nucleotide_biosynthetic_process	124	9	2.34745	-1.86948	190	10.8556	27.472	44.0884	0.144589
GO:0051329_interphase_of_mitotic_cell_cycle	124	9	2.34745	-1.86948	190	10.8556	27.472	44.0884	0.144589
GO:0071822_protein_complex_subunit_organization	310	17	1.77363	-1.88214	187	10.7393	27.102	43.4647	0.14493
GO:0031396_regulation_of_protein_ubiquitination	65	6	2.98547	-1.84512	199	11.4968	28.874	46.2512	0.145095
GO:0007528_neuromuscular_junction_development	17	3	5.70752	-1.84614	198	11.4296	28.734	46.0384	0.145121
GO:0033178_proton-transporting_two-sector_ATPase_complex__catalytic_domain	17	3	5.70752	-1.84614	198	11.4296	28.734	46.0384	0.145121
GO:0043161_proteasomal_ubiquitin-dependent_protein_catabolic_process	83	7	2.72769	-1.87417	188	10.8197	27.332	43.8443	0.145383
GO:0010498_proteasomal_protein_catabolic_process	85	7	2.66351	-1.82091	205	11.8435	29.82	47.7965	0.145463
GO:0006195_purine_nucleotide_catabolic_process	105	8	2.4642	-1.82614	204	11.8173	29.712	47.6067	0.145647
GO:0032269_negative_regulation_of_cellular_protein_metabolic_process	105	8	2.4642	-1.82614	204	11.8173	29.712	47.6067	0.145647
GO:0010676_positive_regulation_of_cellular_carbohydrate_metabolic_process	6	2	10.7809	-1.88277	186	10.7273	27.092	43.4567	0.145656
GO:0045298_tubulin_complex	6	2	10.7809	-1.88277	186	10.7273	27.092	43.4567	0.145656
GO:0045913_positive_regulation_of_carbohydrate_metabolic_process	6	2	10.7809	-1.88277	186	10.7273	27.092	43.4567	0.145656
GO:0051649_establishment_of_localization_in_cell	526	25	1.5372	-1.80627	207	11.934	30.17	48.406	0.145749
GO:0017076_purine_nucleotide_binding	553	26	1.52063	-1.80894	206	11.9422	30.118	48.2938	0.146204
GO:0006164_purine_nucleotide_biosynthetic_process	107	8	2.41814	-1.78038	213	12.213	31.17	50.127	0.146338
GO:0051340_regulation_of_ligase_activity	49	5	3.30027	-1.77859	215	12.3422	31.48	50.6178	0.146419
GO:0051438_regulation_of_ubiquitin-protein_ligase_activity	49	5	3.30027	-1.77859	215	12.3422	31.48	50.6178	0.146419
GO:0009142_nucleoside_triphosphate_biosynthetic_process	67	6	2.89635	-1.78452	212	12.2062	31.074	49.9418	0.146575
GO:0030695_GTPase_regulator_activity	126	9	2.31019	-1.82709	202	11.8095	29.638	47.4665	0.146723
GO:0043623_cellular_protein_complex_assembly	128	9	2.27409	-1.78574	211	12.1524	30.964	49.7756	0.146749
GO:0048699_generation_of_neurons	314	17	1.75103	-1.83031	201	11.7719	29.506	47.2401	0.146796
GO:0009166_nucleotide_catabolic_process	108	8	2.39575	-1.75799	223	13.0195	32.788	52.5565	0.147031
GO:0051248_negative_regulation_of_protein_metabolic_process	108	8	2.39575	-1.75799	223	13.0195	32.788	52.5565	0.147031
GO:0009966_regulation_of_signal_transduction	243	14	1.86336	-1.78888	210	12.1385	30.882	49.6255	0.147057
GO:0007167_enzyme_linked_receptor_protein_signaling_pathway	216	13	1.94654	-1.83498	200	11.7636	29.47	47.1764	0.14735
GO:0000166_nucleotide_binding	694	31	1.4447	-1.79252	209	12.1586	30.84	49.5214	0.14756
GO:0009895_negative_regulation_of_catabolic_process	18	3	5.39043	-1.77667	220	12.9238	32.468	52.0122	0.147582
GO:0030666_endocytic_vesicle_membrane	18	3	5.39043	-1.77667	220	12.9238	32.468	52.0122	0.147582
GO:0042059_negative_regulation_of_epidermal_growth_factor_receptor_signaling_pathway	18	3	5.39043	-1.77667	220	12.9238	32.468	52.0122	0.147582
GO:0045259_proton-transporting_ATP_synthase_complex	18	3	5.39043	-1.77667	220	12.9238	32.468	52.0122	0.147582
GO:0046961_proton-transporting_ATPase_activity__rotational_mechanism	18	3	5.39043	-1.77667	220	12.9238	32.468	52.0122	0.147582
GO:0006200_ATP_catabolic_process	33	4	3.92031	-1.75117	226	13.2523	33.362	53.4717	0.147619
GO:0015985_energy_coupled_proton_transport__down_electrochemical_gradient	33	4	3.92031	-1.75117	226	13.2523	33.362	53.4717	0.147619
GO:0015986_ATP_synthesis_coupled_proton_transport	33	4	3.92031	-1.75117	226	13.2523	33.362	53.4717	0.147619
GO:0043085_positive_regulation_of_catalytic_activity	195	12	1.99031	-1.79565	208	12.1376	30.71	49.2824	0.147644
GO:0051234_establishment_of_localization	988	41	1.34215	-1.76441	221	12.9653	32.644	52.3227	0.14771
GO:0007411_axon_guidance	110	8	2.35219	-1.71414	248	16.8616	38.91	60.9584	0.156895
GO:0034655_nucleobase__nucleoside__nucleotide_and_nucleic_acid_catabolic_process	110	8	2.35219	-1.71414	248	16.8616	38.91	60.9584	0.156895
GO:0034656_nucleobase__nucleoside_and_nucleotide_catabolic_process	110	8	2.35219	-1.71414	248	16.8616	38.91	60.9584	0.156895
GO:0030182_neuron_differentiation	296	16	1.74825	-1.73941	243	16.4673	38.138	59.8087	0.156947
GO:0034404_nucleobase__nucleoside_and_nucleotide_biosynthetic_process	130	9	2.2391	-1.7454	240	16.2818	37.696	59.1102	0.157067
GO:0034654_nucleobase__nucleoside__nucleotide_and_nucleic_acid_biosynthetic_process	130	9	2.2391	-1.7454	240	16.2818	37.696	59.1102	0.157067
GO:0046903_secretion	199	12	1.95031	-1.73181	244	16.5756	38.342	60.1084	0.157139
GO:0019222_regulation_of_metabolic_process	1081	44	1.31644	-1.74165	242	16.4573	38.096	59.7347	0.157421
GO:0008150_biological_process	3369	108	1.03681	-1.72235	245	16.7174	38.634	60.5506	0.15769
GO:0006112_energy_reserve_metabolic_process	50	5	3.23426	-1.74338	241	16.4686	38.068	59.6674	0.157959
GO:0001909_leukocyte_mediated_cytotoxicity	7	2	9.24074	-1.74544	238	16.2683	37.612	58.9557	0.158034
GO:0006817_phosphate_transport	7	2	9.24074	-1.74544	238	16.2683	37.612	58.9557	0.158034
GO:0007029_endoplasmic_reticulum_organization	7	2	9.24074	-1.74544	238	16.2683	37.612	58.9557	0.158034
GO:0007172_signal_complex_assembly	7	2	9.24074	-1.74544	238	16.2683	37.612	58.9557	0.158034
GO:0007608_sensory_perception_of_smell	7	2	9.24074	-1.74544	238	16.2683	37.612	58.9557	0.158034
GO:0016917_GABA_receptor_activity	7	2	9.24074	-1.74544	238	16.2683	37.612	58.9557	0.158034
GO:0030669_clathrin-coated_endocytic_vesicle_membrane	7	2	9.24074	-1.74544	238	16.2683	37.612	58.9557	0.158034
GO:0042044_fluid_transport	7	2	9.24074	-1.74544	238	16.2683	37.612	58.9557	0.158034
GO:0043189_H4_H2A_histone_acetyltransferase_complex	7	2	9.24074	-1.74544	238	16.2683	37.612	58.9557	0.158034
GO:0047496_vesicle_transport_along_microtubule	7	2	9.24074	-1.74544	238	16.2683	37.612	58.9557	0.158034
GO:0051225_spindle_assembly	7	2	9.24074	-1.74544	238	16.2683	37.612	58.9557	0.158034
GO:0070688_MLL5-L_complex	7	2	9.24074	-1.74544	238	16.2683	37.612	58.9557	0.158034
GO:0048488_synaptic_vesicle_endocytosis	19	3	5.10672	-1.71175	250	17.5023	40.02	62.5377	0.16008
GO:2000021_regulation_of_ion_homeostasis	19	3	5.10672	-1.71175	250	17.5023	40.02	62.5377	0.16008
GO:0006140_regulation_of_nucleotide_metabolic_process	70	6	2.77222	-1.69824	254	18.0749	41.258	64.4411	0.162433
GO:0043405_regulation_of_MAP_kinase_activity	52	5	3.10987	-1.67572	259	18.4204	42.104	65.7876	0.162564
GO:0072503_cellular_divalent_inorganic_cation_homeostasis	52	5	3.10987	-1.67572	259	18.4204	42.104	65.7876	0.162564
GO:0072507_divalent_inorganic_cation_homeostasis	52	5	3.10987	-1.67572	259	18.4204	42.104	65.7876	0.162564
GO:0006091_generation_of_precursor_metabolites_and_energy	201	12	1.9309	-1.70072	253	18.0248	41.136	64.2472	0.162593
GO:0003008_system_process	378	19	1.62569	-1.67997	256	18.1837	41.666	65.1483	0.162758
GO:0006955_immune_response	132	9	2.20518	-1.70603	252	17.9837	41.048	64.1123	0.162889
GO:0050789_regulation_of_biological_process	1717	64	1.20555	-1.68335	255	18.1792	41.652	65.1248	0.163341
GO:0001664_G-protein-coupled_receptor_binding	34	4	3.80501	-1.70702	251	17.9683	41	64.0317	0.163347
GO:0042221_response_to_chemical_stimulus	681	30	1.42478	-1.66232	263	18.871	43.04	67.209	0.16365
GO:0005856_cytoskeleton	486	23	1.53062	-1.66636	260	18.6006	42.564	66.5274	0.163708
GO:0008509_anion_transmembrane_transporter_activity	35	4	3.6963	-1.66452	262	18.8358	42.98	67.1242	0.164046
GO:0043269_regulation_of_ion_transport	35	4	3.6963	-1.66452	262	18.8358	42.98	67.1242	0.164046
GO:0043231_intracellular_membrane-bounded_organelle	2294	81	1.142	-1.64966	264	19.677	44.364	69.051	0.168045
GO:0071702_organic_substance_transport	114	8	2.26966	-1.63003	268	20.0458	45.196	70.3462	0.168642
GO:0016887_ATPase_activity	136	9	2.14032	-1.63011	267	20.0047	45.122	70.2393	0.168996
GO:0006810_transport	975	40	1.32688	-1.64173	265	19.9426	44.9	69.8574	0.169434
GO:0043227_membrane-bounded_organelle	2297	81	1.14051	-1.63044	266	20.0018	45.112	70.2222	0.169594
GO:0071944_cell_periphery	921	38	1.33444	-1.60268	292	24.3446	51.618	78.8914	0.176774
GO:0048522_positive_regulation_of_cellular_process	659	29	1.42327	-1.60943	291	24.3168	51.546	78.7752	0.177134
GO:0002757_immune_response-activating_signal_transduction	36	4	3.59362	-1.62356	288	24.1308	51.122	78.1132	0.177507
GO:0002764_immune_response-regulating_signaling_pathway	36	4	3.59362	-1.62356	288	24.1308	51.122	78.1132	0.177507
GO:0006446_regulation_of_translational_initiation	36	4	3.59362	-1.62356	288	24.1308	51.122	78.1132	0.177507
GO:0030426_growth_cone	36	4	3.59362	-1.62356	288	24.1308	51.122	78.1132	0.177507
GO:0034329_cell_junction_assembly	36	4	3.59362	-1.62356	288	24.1308	51.122	78.1132	0.177507
GO:0055085_transmembrane_transport	231	13	1.82015	-1.61467	289	24.2341	51.302	78.3699	0.177516
GO:0042623_ATPase_activity__coupled	115	8	2.24992	-1.60972	290	24.3154	51.542	78.7686	0.177731
GO:0007010_cytoskeleton_organization	280	15	1.73264	-1.62373	283	23.7169	50.404	77.0911	0.178106
GO:0065003_macromolecular_complex_assembly	305	16	1.69666	-1.62792	282	23.6898	50.248	76.8062	0.178184
GO:0006259_DNA_metabolic_process	182	11	1.95477	-1.62885	281	23.6827	50.2	76.7173	0.178648
GO:0000188_inactivation_of_MAPK_activity	8	2	8.08565	-1.62927	280	23.6767	50.19	76.7033	0.17925
GO:0000724_double-strand_break_repair_via_homologous_recombination	8	2	8.08565	-1.62927	280	23.6767	50.19	76.7033	0.17925
GO:0005871_kinesin_complex	8	2	8.08565	-1.62927	280	23.6767	50.19	76.7033	0.17925
GO:0008528_peptide_receptor_activity__G-protein_coupled	8	2	8.08565	-1.62927	280	23.6767	50.19	76.7033	0.17925
GO:0009639_response_to_red_or_far_red_light	8	2	8.08565	-1.62927	280	23.6767	50.19	76.7033	0.17925
GO:0015114_phosphate_transmembrane_transporter_activity	8	2	8.08565	-1.62927	280	23.6767	50.19	76.7033	0.17925
GO:0019079_viral_genome_replication	8	2	8.08565	-1.62927	280	23.6767	50.19	76.7033	0.17925
GO:0030544_Hsp70_protein_binding	8	2	8.08565	-1.62927	280	23.6767	50.19	76.7033	0.17925
GO:0031056_regulation_of_histone_modification	8	2	8.08565	-1.62927	280	23.6767	50.19	76.7033	0.17925
GO:0045055_regulated_secretory_pathway	8	2	8.08565	-1.62927	280	23.6767	50.19	76.7033	0.17925
GO:0045334_clathrin-coated_endocytic_vesicle	8	2	8.08565	-1.62927	280	23.6767	50.19	76.7033	0.17925
GO:0051928_positive_regulation_of_calcium_ion_transport	8	2	8.08565	-1.62927	280	23.6767	50.19	76.7033	0.17925
GO:0007270_nerve-nerve_synaptic_transmission	21	3	4.62037	-1.59358	293	25.1874	53.134	81.0806	0.181345
GO:0016044_cellular_membrane_organization	209	12	1.85699	-1.58168	295	25.6732	54.2	82.7268	0.183729
GO:0061024_membrane_organization	209	12	1.85699	-1.58168	295	25.6732	54.2	82.7268	0.183729
GO:0022402_cell_cycle_process	309	16	1.6747	-1.58044	296	25.8036	54.394	82.9844	0.183764
GO:0031401_positive_regulation_of_protein_modification_process	95	7	2.38314	-1.57993	297	25.8275	54.638	83.4485	0.183966
GO:0005815_microtubule_organizing_center	117	8	2.21146	-1.56992	298	25.93	54.834	83.738	0.184007
GO:0071842_cellular_component_organization_at_cellular_level	809	34	1.35927	-1.56156	299	26.1163	55.118	84.1197	0.184341
GO:0005819_spindle	76	6	2.55336	-1.54059	300	26.8848	56.46	86.0352	0.1882
GO:0048519_negative_regulation_of_biological_process	697	30	1.39208	-1.53312	309	28.0041	58.282	88.5599	0.188615
GO:0044085_cellular_component_biogenesis	500	23	1.48776	-1.53484	308	27.9932	58.224	88.4548	0.189039
GO:0006302_double-strand_break_repair	22	3	4.41035	-1.53957	306	27.8603	57.93	87.9997	0.189314
GO:0010517_regulation_of_phospholipase_activity	22	3	4.41035	-1.53957	306	27.8603	57.93	87.9997	0.189314
GO:0030658_transport_vesicle_membrane	22	3	4.41035	-1.53957	306	27.8603	57.93	87.9997	0.189314
GO:0030817_regulation_of_cAMP_biosynthetic_process	22	3	4.41035	-1.53957	306	27.8603	57.93	87.9997	0.189314
GO:0031647_regulation_of_protein_stability	22	3	4.41035	-1.53957	306	27.8603	57.93	87.9997	0.189314
GO:0050803_regulation_of_synapse_structure_and_activity	22	3	4.41035	-1.53957	306	27.8603	57.93	87.9997	0.189314
GO:0006417_regulation_of_translation	97	7	2.334	-1.53627	307	27.9796	58.21	88.4404	0.189609
GO:0000725_recombinational_repair	9	2	7.18724	-1.52888	318	31.7745	63.318	94.8615	0.199113
GO:0001653_peptide_receptor_activity	9	2	7.18724	-1.52888	318	31.7745	63.318	94.8615	0.199113
GO:0005544_calcium-dependent_phospholipid_binding	9	2	7.18724	-1.52888	318	31.7745	63.318	94.8615	0.199113
GO:0007214_gamma-aminobutyric_acid_signaling_pathway	9	2	7.18724	-1.52888	318	31.7745	63.318	94.8615	0.199113
GO:0030132_clathrin_coat_of_coated_pit	9	2	7.18724	-1.52888	318	31.7745	63.318	94.8615	0.199113
GO:0032768_regulation_of_monooxygenase_activity	9	2	7.18724	-1.52888	318	31.7745	63.318	94.8615	0.199113
GO:0042177_negative_regulation_of_protein_catabolic_process	9	2	7.18724	-1.52888	318	31.7745	63.318	94.8615	0.199113
GO:0046580_negative_regulation_of_Ras_protein_signal_transduction	9	2	7.18724	-1.52888	318	31.7745	63.318	94.8615	0.199113
GO:0048041_focal_adhesion_assembly	9	2	7.18724	-1.52888	318	31.7745	63.318	94.8615	0.199113
GO:0006511_ubiquitin-dependent_protein_catabolic_process	120	8	2.15617	-1.51222	320	32.0845	63.896	95.7075	0.199675
GO:0015672_monovalent_inorganic_cation_transport	98	7	2.31019	-1.51495	319	32.054	63.814	95.574	0.200044
GO:0019899_enzyme_binding	239	13	1.75922	-1.5076	322	32.459	64.59	96.721	0.20059
GO:0032555_purine_ribonucleotide_binding	532	24	1.45906	-1.49615	323	32.5705	64.854	97.1375	0.200786
GO:0051436_negative_regulation_of_ubiquitin-protein_ligase_activity_involved_in_mitotic_cell_cycle	39	4	3.31719	-1.50908	321	32.4278	64.476	96.5242	0.20086
GO:0055080_cation_homeostasis	100	7	2.26398	-1.47331	335	34.4898	68.406	102.322	0.204197
GO:0044459_plasma_membrane_part	479	22	1.48546	-1.47607	330	34.0658	67.442	100.818	0.20437
GO:0034330_cell_junction_organization	40	4	3.23426	-1.47347	334	34.4444	68.31	102.176	0.204521
GO:0051352_negative_regulation_of_ligase_activity	40	4	3.23426	-1.47347	334	34.4444	68.31	102.176	0.204521
GO:0051437_positive_regulation_of_ubiquitin-protein_ligase_activity_involved_in_mitotic_cell_cycle	40	4	3.23426	-1.47347	334	34.4444	68.31	102.176	0.204521
GO:0051444_negative_regulation_of_ubiquitin-protein_ligase_activity	40	4	3.23426	-1.47347	334	34.4444	68.31	102.176	0.204521
GO:0007243_intracellular_protein_kinase_cascade	168	10	1.92515	-1.4789	329	34.0602	67.386	100.712	0.204821
GO:0023014_signal_transmission_via_phosphorylation_event	168	10	1.92515	-1.4789	329	34.0602	67.386	100.712	0.204821
GO:0006754_ATP_biosynthetic_process	59	5	2.7409	-1.46446	336	34.7684	68.868	102.968	0.204964
GO:0032553_ribonucleotide_binding	533	24	1.45633	-1.48749	327	33.9578	67.112	100.266	0.205235
GO:0006171_cAMP_biosynthetic_process	23	3	4.2186	-1.48852	326	33.9564	67.1	100.244	0.205828
GO:0015698_inorganic_anion_transport	23	3	4.2186	-1.48852	326	33.9564	67.1	100.244	0.205828
GO:0030814_regulation_of_cAMP_metabolic_process	23	3	4.2186	-1.48852	326	33.9564	67.1	100.244	0.205828
GO:0007409_axonogenesis	170	10	1.9025	-1.44836	337	35.0832	69.432	103.781	0.20603
GO:0032868_response_to_insulin_stimulus	80	6	2.42569	-1.44522	338	35.1922	69.646	104.1	0.206053
GO:0003730_mRNA_3'-UTR_binding	10	2	6.46852	-1.4407	352	38.5157	74.48	110.444	0.211591
GO:0007606_sensory_perception_of_chemical_stimulus	10	2	6.46852	-1.4407	352	38.5157	74.48	110.444	0.211591
GO:0009994_oocyte_differentiation	10	2	6.46852	-1.4407	352	38.5157	74.48	110.444	0.211591
GO:0015103_inorganic_anion_transmembrane_transporter_activity	10	2	6.46852	-1.4407	352	38.5157	74.48	110.444	0.211591
GO:0030582_fruiting_body_development	10	2	6.46852	-1.4407	352	38.5157	74.48	110.444	0.211591
GO:0030587_sorocarp_development	10	2	6.46852	-1.4407	352	38.5157	74.48	110.444	0.211591
GO:0034332_adherens_junction_organization	10	2	6.46852	-1.4407	352	38.5157	74.48	110.444	0.211591
GO:0043195_terminal_button	10	2	6.46852	-1.4407	352	38.5157	74.48	110.444	0.211591
GO:0043255_regulation_of_carbohydrate_biosynthetic_process	10	2	6.46852	-1.4407	352	38.5157	74.48	110.444	0.211591
GO:0046928_regulation_of_neurotransmitter_secretion	10	2	6.46852	-1.4407	352	38.5157	74.48	110.444	0.211591
GO:0051058_negative_regulation_of_small_GTPase_mediated_signal_transduction	10	2	6.46852	-1.4407	352	38.5157	74.48	110.444	0.211591
GO:0051588_regulation_of_neurotransmitter_transport	10	2	6.46852	-1.4407	352	38.5157	74.48	110.444	0.211591
GO:0055084_fruiting_body_development_in_response_to_starvation	10	2	6.46852	-1.4407	352	38.5157	74.48	110.444	0.211591
GO:0075259_spore-bearing_organ_development	10	2	6.46852	-1.4407	352	38.5157	74.48	110.444	0.211591
GO:0004871_signal_transducer_activity	322	16	1.60709	-1.43442	364	40.2093	77.15	114.091	0.211951
GO:0060089_molecular_transducer_activity	322	16	1.60709	-1.43442	364	40.2093	77.15	114.091	0.211951
GO:0019941_modification-dependent_protein_catabolic_process	125	8	2.06993	-1.42103	366	40.3508	77.654	114.957	0.212169
GO:0032270_positive_regulation_of_cellular_protein_metabolic_process	125	8	2.06993	-1.42103	366	40.3508	77.654	114.957	0.212169
GO:0005875_microtubule_associated_complex	60	5	2.69522	-1.43714	362	40.1488	76.956	113.763	0.212586
GO:0031406_carboxylic_acid_binding	60	5	2.69522	-1.43714	362	40.1488	76.956	113.763	0.212586
GO:0045335_phagocytic_vesicle	60	5	2.69522	-1.43714	362	40.1488	76.956	113.763	0.212586
GO:0048037_cofactor_binding	124	8	2.08662	-1.43879	359	39.9612	76.716	113.471	0.213694
GO:0005096_GTPase_activator_activity	61	5	2.65103	-1.41045	367	40.7704	78.486	116.202	0.213858
GO:0040011_locomotion	273	14	1.65859	-1.40172	372	41.4276	79.59	117.752	0.213952
GO:0044283_small_molecule_biosynthetic_process	273	14	1.65859	-1.40172	372	41.4276	79.59	117.752	0.213952
GO:0030802_regulation_of_cyclic_nucleotide_biosynthetic_process	24	3	4.04282	-1.44016	355	39.5447	76.006	112.467	0.214101
GO:0030808_regulation_of_nucleotide_biosynthetic_process	24	3	4.04282	-1.44016	355	39.5447	76.006	112.467	0.214101
GO:0043021_ribonucleoprotein_binding	24	3	4.04282	-1.44016	355	39.5447	76.006	112.467	0.214101
GO:0000278_mitotic_cell_cycle	248	13	1.69538	-1.39502	373	41.558	79.868	118.178	0.214123
GO:0031399_regulation_of_protein_modification_process	147	9	1.98016	-1.439	358	39.9309	76.658	113.385	0.214128
GO:0051235_maintenance_of_location	41	4	3.15537	-1.43903	357	39.8887	76.594	113.299	0.214549
GO:0051439_regulation_of_ubiquitin-protein_ligase_activity_involved_in_mitotic_cell_cycle	41	4	3.15537	-1.43903	357	39.8887	76.594	113.299	0.214549
GO:0002682_regulation_of_immune_system_process	126	8	2.0535	-1.40351	370	41.4033	79.544	117.685	0.214984
GO:0043632_modification-dependent_macromolecule_catabolic_process	126	8	2.0535	-1.40351	370	41.4033	79.544	117.685	0.214984
GO:0051603_proteolysis_involved_in_cellular_protein_catabolic_process	126	8	2.0535	-1.40351	370	41.4033	79.544	117.685	0.214984
GO:0032870_cellular_response_to_hormone_stimulus	104	7	2.17691	-1.39379	376	42.282	81.146	120.01	0.215814
GO:0002443_leukocyte_mediated_immunity	25	3	3.88111	-1.39426	375	42.2524	81.07	119.888	0.216187
GO:0046058_cAMP_metabolic_process	25	3	3.88111	-1.39426	375	42.2524	81.07	119.888	0.216187
GO:0051247_positive_regulation_of_protein_metabolic_process	127	8	2.03733	-1.38621	377	42.422	81.584	120.746	0.216403
GO:0048518_positive_regulation_of_biological_process	718	30	1.35136	-1.37513	379	42.9046	82.49	122.075	0.217652
GO:0007049_cell_cycle	408	19	1.50615	-1.37555	378	42.8965	82.428	121.96	0.218063
GO:0002253_activation_of_immune_response	43	4	3.00861	-1.37341	383	43.5142	83.628	123.742	0.21835
GO:0006816_calcium_ion_transport	43	4	3.00861	-1.37341	383	43.5142	83.628	123.742	0.21835
GO:0030330_DNA_damage_response__signal_transduction_by_p53_class_mediator	43	4	3.00861	-1.37341	383	43.5142	83.628	123.742	0.21835
GO:0031145_anaphase-promoting_complex-dependent_proteasomal_ubiquitin-dependent_protein_catabolic_process	43	4	3.00861	-1.37341	383	43.5142	83.628	123.742	0.21835
GO:0001906_cell_killing	11	2	5.88047	-1.36226	391	47.1911	88.758	130.325	0.227003
GO:0007044_cell-substrate_junction_assembly	11	2	5.88047	-1.36226	391	47.1911	88.758	130.325	0.227003
GO:0030594_neurotransmitter_receptor_activity	11	2	5.88047	-1.36226	391	47.1911	88.758	130.325	0.227003
GO:0032434_regulation_of_proteasomal_ubiquitin-dependent_protein_catabolic_process	11	2	5.88047	-1.36226	391	47.1911	88.758	130.325	0.227003
GO:0032465_regulation_of_cytokinesis	11	2	5.88047	-1.36226	391	47.1911	88.758	130.325	0.227003
GO:0032846_positive_regulation_of_homeostatic_process	11	2	5.88047	-1.36226	391	47.1911	88.758	130.325	0.227003
GO:0043270_positive_regulation_of_ion_transport	11	2	5.88047	-1.36226	391	47.1911	88.758	130.325	0.227003
GO:0051341_regulation_of_oxidoreductase_activity	11	2	5.88047	-1.36226	391	47.1911	88.758	130.325	0.227003
GO:0044271_cellular_nitrogen_compound_biosynthetic_process	226	12	1.71731	-1.35448	393	47.6171	89.418	131.219	0.227527
GO:0005813_centrosome	84	6	2.31019	-1.35672	392	47.4684	89.192	130.916	0.227531
GO:0045202_synapse	154	9	1.89015	-1.3295	407	49.944	93.192	136.44	0.228973
GO:0016043_cellular_component_organization	1113	43	1.24953	-1.33063	406	49.8868	93.112	136.337	0.22934
GO:0006469_negative_regulation_of_protein_kinase_activity	26	3	3.73184	-1.35061	396	48.643	90.98	133.317	0.229747
GO:0030799_regulation_of_cyclic_nucleotide_metabolic_process	26	3	3.73184	-1.35061	396	48.643	90.98	133.317	0.229747
GO:0042058_regulation_of_epidermal_growth_factor_receptor_signaling_pathway	26	3	3.73184	-1.35061	396	48.643	90.98	133.317	0.229747
GO:0007165_signal_transduction	637	27	1.37088	-1.33386	405	49.8822	93.078	136.274	0.229822
GO:0044093_positive_regulation_of_molecular_function	227	12	1.70974	-1.34212	397	48.7997	91.304	133.808	0.229985
GO:0022890_inorganic_cation_transmembrane_transporter_activity	107	7	2.11587	-1.33726	402	49.4922	92.472	135.452	0.23003
GO:0043434_response_to_peptide_hormone_stimulus	107	7	2.11587	-1.33726	402	49.4922	92.472	135.452	0.23003
GO:0009145_purine_nucleoside_triphosphate_biosynthetic_process	65	5	2.48789	-1.30967	414	50.8875	95.234	139.58	0.230034
GO:0009201_ribonucleoside_triphosphate_biosynthetic_process	65	5	2.48789	-1.30967	414	50.8875	95.234	139.58	0.230034
GO:0009206_purine_ribonucleoside_triphosphate_biosynthetic_process	65	5	2.48789	-1.30967	414	50.8875	95.234	139.58	0.230034
GO:0022838_substrate-specific_channel_activity	65	5	2.48789	-1.30967	414	50.8875	95.234	139.58	0.230034
GO:0031397_negative_regulation_of_protein_ubiquitination	44	4	2.94024	-1.34212	400	49.3211	92.104	134.887	0.23026
GO:0055001_muscle_cell_development	44	4	2.94024	-1.34212	400	49.3211	92.104	134.887	0.23026
GO:0055002_striated_muscle_cell_development	44	4	2.94024	-1.34212	400	49.3211	92.104	134.887	0.23026
GO:0005216_ion_channel_activity	64	5	2.52677	-1.33401	404	49.8867	93.052	136.217	0.230327
GO:0030234_enzyme_regulator_activity	279	14	1.62293	-1.33409	403	49.7628	92.888	136.013	0.230491
GO:0019829_cation-transporting_ATPase_activity	27	3	3.59362	-1.30905	417	51.6805	96.382	141.084	0.231132
GO:0030672_synaptic_vesicle_membrane	27	3	3.59362	-1.30905	417	51.6805	96.382	141.084	0.231132
GO:0043112_receptor_metabolic_process	27	3	3.59362	-1.30905	417	51.6805	96.382	141.084	0.231132
GO:0031325_positive_regulation_of_cellular_metabolic_process	334	16	1.54935	-1.31019	410	50.5942	94.798	139.002	0.231215
GO:0000910_cytokinesis	45	4	2.8749	-1.31178	409	50.5841	94.746	138.908	0.231653
GO:0015992_proton_transport	45	4	2.8749	-1.31178	409	50.5841	94.746	138.908	0.231653
GO:0007399_nervous_system_development	528	23	1.40886	-1.29664	419	52.0874	97.108	142.129	0.231761
GO:0008324_cation_transmembrane_transporter_activity	156	9	1.86592	-1.29978	418	52.0397	97.054	142.068	0.232187
GO:0071841_cellular_component_organization_or_biogenesis_at_cellular_level	849	34	1.29523	-1.28349	434	56.3989	103.124	149.849	0.237613
GO:0030424_axon	110	7	2.05816	-1.28321	435	56.566	103.402	150.238	0.237706
GO:0006818_hydrogen_transport	46	4	2.8124	-1.28236	436	56.7737	103.734	150.694	0.237922
GO:0015399_primary_active_transmembrane_transporter_activity	66	5	2.4502	-1.28587	433	56.3709	103.072	149.773	0.238042
GO:0015405_P-P-bond-hydrolysis-driven_transmembrane_transporter_activity	66	5	2.4502	-1.28587	433	56.3709	103.072	149.773	0.238042
GO:0032869_cellular_response_to_insulin_stimulus	66	5	2.4502	-1.28587	433	56.3709	103.072	149.773	0.238042
GO:0006935_chemotaxis	134	8	1.9309	-1.27119	437	57.0347	104.374	151.713	0.238842
GO:0044257_cellular_protein_catabolic_process	133	8	1.94542	-1.287	430	56.1627	102.744	149.325	0.23894
GO:0044281_small_molecule_metabolic_process	643	27	1.35809	-1.28973	429	56.0997	102.646	149.192	0.239268
GO:0043933_macromolecular_complex_subunit_organization	390	18	1.49273	-1.29062	428	56.0185	102.478	148.938	0.239435
GO:0007006_mitochondrial_membrane_organization	12	2	5.39043	-1.29177	427	55.9767	102.412	148.847	0.239841
GO:0031646_positive_regulation_of_neurological_system_process	12	2	5.39043	-1.29177	427	55.9767	102.412	148.847	0.239841
GO:0032506_cytokinetic_process	12	2	5.39043	-1.29177	427	55.9767	102.412	148.847	0.239841
GO:0042165_neurotransmitter_binding	12	2	5.39043	-1.29177	427	55.9767	102.412	148.847	0.239841
GO:0042562_hormone_binding	12	2	5.39043	-1.29177	427	55.9767	102.412	148.847	0.239841
GO:0043149_stress_fiber_assembly	12	2	5.39043	-1.29177	427	55.9767	102.412	148.847	0.239841
GO:0050806_positive_regulation_of_synaptic_transmission	12	2	5.39043	-1.29177	427	55.9767	102.412	148.847	0.239841
GO:0051971_positive_regulation_of_transmission_of_nerve_impulse	12	2	5.39043	-1.29177	427	55.9767	102.412	148.847	0.239841
GO:0043123_positive_regulation_of_I-kappaB_kinase_NF-kappaB_cascade	28	3	3.46528	-1.2694	439	57.9718	105.756	153.54	0.240902
GO:0060191_regulation_of_lipase_activity	28	3	3.46528	-1.2694	439	57.9718	105.756	153.54	0.240902
GO:0071495_cellular_response_to_endogenous_stimulus	111	7	2.03962	-1.26572	440	58.1234	106.046	153.969	0.241014
GO:0015267_channel_activity	68	5	2.37813	-1.23982	446	59.9491	108.928	157.907	0.244233
GO:0022803_passive_transmembrane_transporter_activity	68	5	2.37813	-1.23982	446	59.9491	108.928	157.907	0.244233
GO:0031400_negative_regulation_of_protein_modification_process	68	5	2.37813	-1.23982	446	59.9491	108.928	157.907	0.244233
GO:0071375_cellular_response_to_peptide_hormone_stimulus	68	5	2.37813	-1.23982	446	59.9491	108.928	157.907	0.244233
GO:0042770_signal_transduction_in_response_to_DNA_damage	47	4	2.75256	-1.2538	441	59.288	107.798	156.308	0.24444
GO:0046907_intracellular_transport	369	17	1.49004	-1.23371	447	60.2285	109.456	158.683	0.244868
GO:0055114_oxidation-reduction_process	341	16	1.51754	-1.24209	442	59.6116	108.332	157.052	0.245095
GO:0033673_negative_regulation_of_kinase_activity	29	3	3.34578	-1.23153	450	61.1493	110.746	160.343	0.246102
GO:0043122_regulation_of_I-kappaB_kinase_NF-kappaB_cascade	29	3	3.34578	-1.23153	450	61.1493	110.746	160.343	0.246102
GO:0048741_skeletal_muscle_fiber_development	29	3	3.34578	-1.23153	450	61.1493	110.746	160.343	0.246102
GO:0035556_intracellular_signal_transduction	398	18	1.46273	-1.21924	466	65.9442	117.278	168.612	0.25167
GO:0042330_taxis	137	8	1.88862	-1.22497	465	65.929	117.17	168.411	0.251978
GO:0009124_nucleoside_monophosphate_biosynthetic_process	48	4	2.69522	-1.22608	464	65.8097	116.99	168.17	0.252134
GO:0009914_hormone_transport	48	4	2.69522	-1.22608	464	65.8097	116.99	168.17	0.252134
GO:0030427_site_of_polarized_growth	48	4	2.69522	-1.22608	464	65.8097	116.99	168.17	0.252134
GO:0000152_nuclear_ubiquitin_ligase_complex	13	2	4.97578	-1.22788	461	65.5708	116.53	167.489	0.252777
GO:0005246_calcium_channel_regulator_activity	13	2	4.97578	-1.22788	461	65.5708	116.53	167.489	0.252777
GO:0009948_anterior_posterior_axis_specification	13	2	4.97578	-1.22788	461	65.5708	116.53	167.489	0.252777
GO:0010039_response_to_iron_ion	13	2	4.97578	-1.22788	461	65.5708	116.53	167.489	0.252777
GO:0022898_regulation_of_transmembrane_transporter_activity	13	2	4.97578	-1.22788	461	65.5708	116.53	167.489	0.252777
GO:0032412_regulation_of_ion_transmembrane_transporter_activity	13	2	4.97578	-1.22788	461	65.5708	116.53	167.489	0.252777
GO:0042776_mitochondrial_ATP_synthesis_coupled_proton_transport	13	2	4.97578	-1.22788	461	65.5708	116.53	167.489	0.252777
GO:0045861_negative_regulation_of_proteolysis	13	2	4.97578	-1.22788	461	65.5708	116.53	167.489	0.252777
GO:0048306_calcium-dependent_protein_binding	13	2	4.97578	-1.22788	461	65.5708	116.53	167.489	0.252777
GO:0050661_NADP_or_NADPH_binding	13	2	4.97578	-1.22788	461	65.5708	116.53	167.489	0.252777
GO:0072384_organelle_transport_along_microtubule	13	2	4.97578	-1.22788	461	65.5708	116.53	167.489	0.252777
GO:0006996_organelle_organization	626	26	1.3433	-1.20486	467	66.6452	118.468	170.291	0.253679
GO:0044267_cellular_protein_metabolic_process	892	35	1.26905	-1.20112	468	66.8044	118.754	170.704	0.253748
GO:0005085_guanyl-nucleotide_exchange_factor_activity	49	4	2.64021	-1.19914	471	67.3979	119.746	172.094	0.254238
GO:0042625_ATPase_activity__coupled_to_transmembrane_movement_of_ions	49	4	2.64021	-1.19914	471	67.3979	119.746	172.094	0.254238
GO:0050778_positive_regulation_of_immune_response	49	4	2.64021	-1.19914	471	67.3979	119.746	172.094	0.254238
GO:0006875_cellular_metal_ion_homeostasis	70	5	2.31019	-1.19573	472	67.7054	120.38	173.055	0.255042
GO:0051348_negative_regulation_of_transferase_activity	30	3	3.23426	-1.19531	473	68.6042	121.648	174.692	0.257184
GO:0009893_positive_regulation_of_metabolic_process	347	16	1.4913	-1.18614	474	68.9893	122.27	175.551	0.257954
GO:0010604_positive_regulation_of_macromolecule_metabolic_process	321	15	1.51134	-1.17602	475	69.4195	123	176.58	0.258947
GO:0050776_regulation_of_immune_response	71	5	2.27765	-1.17438	477	69.7638	123.598	177.432	0.259115
GO:0055065_metal_ion_homeostasis	71	5	2.27765	-1.17438	477	69.7638	123.598	177.432	0.259115
GO:0019842_vitamin_binding	50	4	2.58741	-1.17297	479	70.3195	124.522	178.724	0.259962
GO:0070838_divalent_metal_ion_transport	50	4	2.58741	-1.17297	479	70.3195	124.522	178.724	0.259962
GO:0003755_peptidyl-prolyl_cis-trans_isomerase_activity	14	2	4.62037	-1.16957	487	74.0338	129.268	184.502	0.265437
GO:0006109_regulation_of_carbohydrate_metabolic_process	14	2	4.62037	-1.16957	487	74.0338	129.268	184.502	0.265437
GO:0010675_regulation_of_cellular_carbohydrate_metabolic_process	14	2	4.62037	-1.16957	487	74.0338	129.268	184.502	0.265437
GO:0016859_cis-trans_isomerase_activity	14	2	4.62037	-1.16957	487	74.0338	129.268	184.502	0.265437
GO:0019751_polyol_metabolic_process	14	2	4.62037	-1.16957	487	74.0338	129.268	184.502	0.265437
GO:0030125_clathrin_vesicle_coat	14	2	4.62037	-1.16957	487	74.0338	129.268	184.502	0.265437
GO:0033205_cell_cycle_cytokinesis	14	2	4.62037	-1.16957	487	74.0338	129.268	184.502	0.265437
GO:0061136_regulation_of_proteasomal_protein_catabolic_process	14	2	4.62037	-1.16957	487	74.0338	129.268	184.502	0.265437
GO:0006281_DNA_repair	94	6	2.06442	-1.16129	488	74.4079	129.948	185.488	0.266287
GO:0006814_sodium_ion_transport	31	3	3.12993	-1.16063	491	76.0653	132.1	188.135	0.269043
GO:0016597_amino_acid_binding	31	3	3.12993	-1.16063	491	76.0653	132.1	188.135	0.269043
GO:0034702_ion_channel_complex	31	3	3.12993	-1.16063	491	76.0653	132.1	188.135	0.269043
GO:0048667_cell_morphogenesis_involved_in_neuron_differentiation	193	10	1.67578	-1.1385	501	77.7893	134.954	192.119	0.269369
GO:0048812_neuron_projection_morphogenesis	193	10	1.67578	-1.1385	501	77.7893	134.954	192.119	0.269369
GO:0010033_response_to_organic_substance	379	17	1.45072	-1.1454	498	77.3541	134.268	191.182	0.269614
GO:0030003_cellular_cation_homeostasis	95	6	2.04269	-1.14355	499	77.6452	134.704	191.763	0.269948
GO:0034622_cellular_macromolecular_complex_assembly	218	11	1.63197	-1.1466	497	77.3476	134.234	191.12	0.270089
GO:0009653_anatomical_structure_morphogenesis	519	22	1.37098	-1.14816	493	76.6923	133.242	189.792	0.270268
GO:0071900_regulation_of_protein_serine_threonine_kinase_activity	73	5	2.21525	-1.13302	502	78.2127	135.706	193.199	0.270331
GO:0051049_regulation_of_transport	192	10	1.68451	-1.15053	492	76.568	133.064	189.56	0.270455
GO:0003743_translation_initiation_factor_activity	51	4	2.53667	-1.14752	496	77.2924	134.168	191.044	0.2705
GO:0022836_gated_channel_activity	51	4	2.53667	-1.14752	496	77.2924	134.168	191.044	0.2705
GO:0072511_divalent_inorganic_cation_transport	51	4	2.53667	-1.14752	496	77.2924	134.168	191.044	0.2705
GO:0032844_regulation_of_homeostatic_process	32	3	3.03212	-1.12739	504	79.4202	137.642	195.864	0.273099
GO:0043388_positive_regulation_of_DNA_binding	32	3	3.03212	-1.12739	504	79.4202	137.642	195.864	0.273099
GO:0000904_cell_morphogenesis_involved_in_differentiation	220	11	1.61713	-1.12422	505	79.6501	138.104	196.558	0.273473
GO:0051051_negative_regulation_of_transport	52	4	2.48789	-1.12277	506	80.4344	139.264	198.094	0.275225
GO:0030554_adenyl_nucleotide_binding	438	19	1.40299	-1.11833	507	80.6562	139.756	198.856	0.275653
GO:0009725_response_to_hormone_stimulus	221	11	1.60981	-1.11318	514	85.3388	145.75	206.161	0.28356
GO:0071840_cellular_component_organization_or_biogenesis	1151	43	1.20828	-1.11498	513	85.2132	145.494	205.775	0.283614
GO:0044464_cell_part	3187	103	1.04527	-1.11102	515	85.6367	146.194	206.751	0.283872
GO:0001745_compound_eye_morphogenesis	15	2	4.31235	-1.11604	512	85.2224	145.46	205.698	0.284102
GO:0005089_Rho_guanyl-nucleotide_exchange_factor_activity	15	2	4.31235	-1.11604	512	85.2224	145.46	205.698	0.284102
GO:0005852_eukaryotic_translation_initiation_factor_3_complex	15	2	4.31235	-1.11604	512	85.2224	145.46	205.698	0.284102
GO:0033044_regulation_of_chromosome_organization	15	2	4.31235	-1.11604	512	85.2224	145.46	205.698	0.284102
GO:0043407_negative_regulation_of_MAP_kinase_activity	15	2	4.31235	-1.11604	512	85.2224	145.46	205.698	0.284102
GO:0005623_cell	3188	103	1.04495	-1.10293	516	86.2236	147.066	207.908	0.285012
GO:0007275_multicellular_organismal_development	1031	39	1.22344	-1.09869	520	86.9613	148.242	209.523	0.285081
GO:0002252_immune_effector_process	53	4	2.44095	-1.0987	519	86.9448	148.222	209.499	0.285592
GO:0008286_insulin_receptor_signaling_pathway	53	4	2.44095	-1.0987	519	86.9448	148.222	209.499	0.285592
GO:0046578_regulation_of_Ras_protein_signal_transduction	53	4	2.44095	-1.0987	519	86.9448	148.222	209.499	0.285592
GO:0008092_cytoskeletal_protein_binding	197	10	1.64176	-1.09155	522	88.8711	151.016	213.161	0.289303
GO:0051046_regulation_of_secretion	75	5	2.15617	-1.09335	521	88.6541	150.74	212.826	0.289328
GO:0000165_MAPKKK_cascade	99	6	1.96016	-1.07548	524	89.747	152.368	214.989	0.290779
GO:0060341_regulation_of_cellular_localization	99	6	1.96016	-1.07548	524	89.747	152.368	214.989	0.290779
GO:0000003_reproduction	360	16	1.43745	-1.07221	525	90.1755	153.118	216.061	0.291653
GO:0000216_M_G1_transition_of_mitotic_cell_cycle	34	3	2.85376	-1.06484	546	98.0209	162.634	227.247	0.297864
GO:0006310_DNA_recombination	34	3	2.85376	-1.06484	546	98.0209	162.634	227.247	0.297864
GO:0006977_DNA_damage_response__signal_transduction_by_p53_class_mediator_resulting_in_cell_cycle_arrest	34	3	2.85376	-1.06484	546	98.0209	162.634	227.247	0.297864
GO:0009190_cyclic_nucleotide_biosynthetic_process	34	3	2.85376	-1.06484	546	98.0209	162.634	227.247	0.297864
GO:0044449_contractile_fiber_part	34	3	2.85376	-1.06484	546	98.0209	162.634	227.247	0.297864
GO:0048747_muscle_fiber_development	34	3	2.85376	-1.06484	546	98.0209	162.634	227.247	0.297864
GO:0071158_positive_regulation_of_cell_cycle_arrest	34	3	2.85376	-1.06484	546	98.0209	162.634	227.247	0.297864
GO:0072395_signal_transduction_involved_in_cell_cycle_checkpoint	34	3	2.85376	-1.06484	546	98.0209	162.634	227.247	0.297864
GO:0072401_signal_transduction_involved_in_DNA_integrity_checkpoint	34	3	2.85376	-1.06484	546	98.0209	162.634	227.247	0.297864
GO:0072404_signal_transduction_involved_in_G1_S_transition_checkpoint	34	3	2.85376	-1.06484	546	98.0209	162.634	227.247	0.297864
GO:0072413_signal_transduction_involved_in_mitotic_cell_cycle_checkpoint	34	3	2.85376	-1.06484	546	98.0209	162.634	227.247	0.297864
GO:0072422_signal_transduction_involved_in_DNA_damage_checkpoint	34	3	2.85376	-1.06484	546	98.0209	162.634	227.247	0.297864
GO:0072431_signal_transduction_involved_in_mitotic_cell_cycle_G1_S_transition_DNA_damage_checkpoint	34	3	2.85376	-1.06484	546	98.0209	162.634	227.247	0.297864
GO:0072474_signal_transduction_involved_in_mitotic_cell_cycle_G1_S_checkpoint	34	3	2.85376	-1.06484	546	98.0209	162.634	227.247	0.297864
GO:0007265_Ras_protein_signal_transduction	100	6	1.94056	-1.05916	547	98.4466	163.43	228.413	0.298775
GO:0005938_cell_cortex	77	5	2.10017	-1.05528	548	98.6354	163.858	229.081	0.299011
GO:0007093_mitotic_cell_cycle_checkpoint	55	4	2.35219	-1.05245	549	99.1122	164.56	230.008	0.299745
GO:0007338_single_fertilization	16	2	4.04282	-1.06665	532	95.7275	159.876	224.025	0.300519
GO:0007586_digestion	16	2	4.04282	-1.06665	532	95.7275	159.876	224.025	0.300519
GO:0007631_feeding_behavior	16	2	4.04282	-1.06665	532	95.7275	159.876	224.025	0.300519
GO:0019954_asexual_reproduction	16	2	4.04282	-1.06665	532	95.7275	159.876	224.025	0.300519
GO:0032182_small_conjugating_protein_binding	16	2	4.04282	-1.06665	532	95.7275	159.876	224.025	0.300519
GO:0043130_ubiquitin_binding	16	2	4.04282	-1.06665	532	95.7275	159.876	224.025	0.300519
GO:0051302_regulation_of_cell_division	16	2	4.04282	-1.06665	532	95.7275	159.876	224.025	0.300519
GO:0002376_immune_system_process	254	12	1.528	-1.04496	550	99.6166	165.58	231.543	0.301055
GO:0030162_regulation_of_proteolysis	35	3	2.77222	-1.03538	551	101.678	168.492	235.306	0.305793
GO:0031175_neuron_projection_development	229	11	1.55357	-1.02839	555	102.658	170.15	237.642	0.306577
GO:0022804_active_transmembrane_transporter_activity	126	7	1.79681	-1.03159	552	102.107	169.302	236.497	0.306707
GO:0009123_nucleoside_monophosphate_metabolic_process	56	4	2.31019	-1.03023	554	102.597	170.036	237.475	0.306924
GO:0015631_tubulin_binding	56	4	2.31019	-1.03023	554	102.597	170.036	237.475	0.306924
GO:0043005_neuron_projection	203	10	1.59323	-1.02453	556	103.065	170.784	238.503	0.307165
GO:0048523_negative_regulation_of_cellular_process	656	26	1.28187	-1.00756	575	108.046	177.402	246.758	0.308525
GO:0006413_translational_initiation	57	4	2.26966	-1.00859	574	107.929	177.162	246.395	0.308645
GO:0051146_striated_muscle_cell_differentiation	57	4	2.26966	-1.00859	574	107.929	177.162	246.395	0.308645
GO:0010038_response_to_metal_ion	103	6	1.88403	-1.01178	572	107.519	176.646	245.773	0.308822
GO:0051186_cofactor_metabolic_process	103	6	1.88403	-1.01178	572	107.519	176.646	245.773	0.308822
GO:0006928_cellular_component_movement	204	10	1.58542	-1.01374	570	107.167	176.096	245.025	0.30894
GO:0007067_mitosis	79	5	2.047	-1.01871	568	106.774	175.5	244.226	0.308979
GO:0009152_purine_ribonucleotide_biosynthetic_process	79	5	2.047	-1.01871	568	106.774	175.5	244.226	0.308979
GO:0031329_regulation_of_cellular_catabolic_process	79	5	2.047	-1.01871	568	106.774	175.5	244.226	0.308979
GO:0031323_regulation_of_cellular_metabolic_process	955	36	1.2192	-1.01434	569	107.052	175.934	244.816	0.309199
GO:0001883_purine_nucleoside_binding	451	19	1.36255	-1.0198	565	106.485	175.034	243.583	0.309795
GO:0003777_microtubule_motor_activity	17	2	3.80501	-1.02086	564	106.452	174.994	243.536	0.310273
GO:0017157_regulation_of_exocytosis	17	2	3.80501	-1.02086	564	106.452	174.994	243.536	0.310273
GO:0019217_regulation_of_fatty_acid_metabolic_process	17	2	3.80501	-1.02086	564	106.452	174.994	243.536	0.310273
GO:0030435_sporulation_resulting_in_formation_of_a_cellular_spore	17	2	3.80501	-1.02086	564	106.452	174.994	243.536	0.310273
GO:0030667_secretory_granule_membrane	17	2	3.80501	-1.02086	564	106.452	174.994	243.536	0.310273
GO:0043934_sporulation	17	2	3.80501	-1.02086	564	106.452	174.994	243.536	0.310273
GO:0051048_negative_regulation_of_secretion	17	2	3.80501	-1.02086	564	106.452	174.994	243.536	0.310273
GO:0071901_negative_regulation_of_protein_serine_threonine_kinase_activity	17	2	3.80501	-1.02086	564	106.452	174.994	243.536	0.310273
GO:0031326_regulation_of_cellular_biosynthetic_process	687	27	1.27111	-0.998917	584	111.063	181.552	252.041	0.310877
GO:0001882_nucleoside_binding	455	19	1.35057	-0.990937	587	111.636	182.582	253.528	0.311043
GO:0009260_ribonucleotide_biosynthetic_process	80	5	2.02141	-1.00097	583	110.977	181.43	251.883	0.311201
GO:0051050_positive_regulation_of_transport	80	5	2.02141	-1.00097	583	110.977	181.43	251.883	0.311201
GO:0030054_cell_junction	179	9	1.62616	-1.00168	581	110.553	180.824	251.095	0.311229
GO:0030154_cell_differentiation	599	24	1.29586	-0.996341	585	111.341	182.088	252.835	0.311262
GO:0048858_cell_projection_morphogenesis	206	10	1.57003	-0.992476	586	111.559	182.458	253.357	0.311362
GO:0044248_cellular_catabolic_process	425	18	1.3698	-1.00192	580	110.495	180.724	250.953	0.311593
GO:0007610_behavior	128	7	1.76874	-1.00395	579	110.316	180.478	250.64	0.311706
GO:0080090_regulation_of_primary_metabolic_process	896	34	1.22729	-1.00456	578	110.132	180.172	250.212	0.311716
GO:0030163_protein_catabolic_process	153	8	1.69112	-1.00562	577	110.113	180.148	250.183	0.312215
GO:0005083_small_GTPase_regulator_activity	81	5	1.99646	-0.983578	588	112.327	183.642	254.957	0.312316
GO:0043406_positive_regulation_of_MAP_kinase_activity	36	3	2.69522	-1.00704	576	109.964	179.958	249.952	0.312427
GO:0005244_voltage-gated_ion_channel_activity	37	3	2.62237	-0.979745	593	114.442	186.48	258.518	0.314469
GO:0022832_voltage-gated_channel_activity	37	3	2.62237	-0.979745	593	114.442	186.48	258.518	0.314469
GO:0031571_mitotic_cell_cycle_G1_S_transition_DNA_damage_checkpoint	37	3	2.62237	-0.979745	593	114.442	186.48	258.518	0.314469
GO:0043176_amine_binding	37	3	2.62237	-0.979745	593	114.442	186.48	258.518	0.314469
GO:0050770_regulation_of_axonogenesis	37	3	2.62237	-0.979745	593	114.442	186.48	258.518	0.314469
GO:0032990_cell_part_morphogenesis	208	10	1.55493	-0.971627	605	119.727	193.172	266.617	0.319293
GO:0001775_cell_activation	131	7	1.72823	-0.963912	610	120.894	194.848	268.802	0.319423
GO:0000087_M_phase_of_mitotic_cell_cycle	82	5	1.97211	-0.966523	609	120.711	194.576	268.441	0.319501
GO:0000280_nuclear_division	82	5	1.97211	-0.966523	609	120.711	194.576	268.441	0.319501
GO:0007600_sensory_perception	82	5	1.97211	-0.966523	609	120.711	194.576	268.441	0.319501
GO:0033036_macromolecule_localization	486	20	1.33097	-0.974932	604	119.641	193.044	266.447	0.319609
GO:0003006_developmental_process_involved_in_reproduction	130	7	1.74152	-0.977076	603	119.493	192.76	266.027	0.319668
GO:0016567_protein_ubiquitination	130	7	1.74152	-0.977076	603	119.493	192.76	266.027	0.319668
GO:0005977_glycogen_metabolic_process	18	2	3.59362	-0.978261	601	119.294	192.454	265.614	0.320223
GO:0007127_meiosis_I	18	2	3.59362	-0.978261	601	119.294	192.454	265.614	0.320223
GO:0019362_pyridine_nucleotide_metabolic_process	18	2	3.59362	-0.978261	601	119.294	192.454	265.614	0.320223
GO:0031279_regulation_of_cyclase_activity	18	2	3.59362	-0.978261	601	119.294	192.454	265.614	0.320223
GO:0045761_regulation_of_adenylate_cyclase_activity	18	2	3.59362	-0.978261	601	119.294	192.454	265.614	0.320223
GO:0046496_nicotinamide_nucleotide_metabolic_process	18	2	3.59362	-0.978261	601	119.294	192.454	265.614	0.320223
GO:0048749_compound_eye_development	18	2	3.59362	-0.978261	601	119.294	192.454	265.614	0.320223
GO:0051339_regulation_of_lyase_activity	18	2	3.59362	-0.978261	601	119.294	192.454	265.614	0.320223
GO:0005886_plasma_membrane	875	33	1.21978	-0.954499	611	121.429	195.664	269.899	0.320236
GO:0006403_RNA_localization	59	4	2.19272	-0.966941	606	120.388	194.106	267.824	0.320307
GO:0007173_epidermal_growth_factor_receptor_signaling_pathway	38	3	2.55336	-0.953441	616	123.004	197.774	272.544	0.321062
GO:0007249_I-kappaB_kinase_NF-kappaB_cascade	38	3	2.55336	-0.953441	616	123.004	197.774	272.544	0.321062
GO:0019216_regulation_of_lipid_metabolic_process	38	3	2.55336	-0.953441	616	123.004	197.774	272.544	0.321062
GO:0070925_organelle_assembly	38	3	2.55336	-0.953441	616	123.004	197.774	272.544	0.321062
GO:2000241_regulation_of_reproductive_process	38	3	2.55336	-0.953441	616	123.004	197.774	272.544	0.321062
GO:0032989_cellular_component_morphogenesis	264	12	1.47012	-0.950931	618	123.515	198.58	273.645	0.321327
GO:0009889_regulation_of_biosynthetic_process	695	27	1.25648	-0.951869	617	123.402	198.39	273.378	0.32154
GO:0005634_nucleus	1309	47	1.16127	-0.949236	620	124.225	199.554	274.883	0.321861
GO:0048011_nerve_growth_factor_receptor_signaling_pathway	83	5	1.94835	-0.949798	619	124.223	199.528	274.833	0.322339
GO:0010565_regulation_of_cellular_ketone_metabolic_process	60	4	2.15617	-0.946896	621	124.882	200.494	276.106	0.322857
GO:0070647_protein_modification_by_small_protein_conjugation_or_removal	159	8	1.6273	-0.933822	635	130.354	207.564	284.774	0.326872
GO:0022414_reproductive_process	349	15	1.39008	-0.935632	634	130.185	207.308	284.431	0.326984
GO:0000123_histone_acetyltransferase_complex	19	2	3.40448	-0.938485	632	129.792	206.686	283.58	0.327035
GO:0005253_anion_channel_activity	19	2	3.40448	-0.938485	632	129.792	206.686	283.58	0.327035
GO:0006626_protein_targeting_to_mitochondrion	19	2	3.40448	-0.938485	632	129.792	206.686	283.58	0.327035
GO:0006885_regulation_of_pH	19	2	3.40448	-0.938485	632	129.792	206.686	283.58	0.327035
GO:0007202_activation_of_phospholipase_C_activity	19	2	3.40448	-0.938485	632	129.792	206.686	283.58	0.327035
GO:0008629_induction_of_apoptosis_by_intracellular_signals	19	2	3.40448	-0.938485	632	129.792	206.686	283.58	0.327035
GO:0010863_positive_regulation_of_phospholipase_C_activity	19	2	3.40448	-0.938485	632	129.792	206.686	283.58	0.327035
GO:0033293_monocarboxylic_acid_binding	19	2	3.40448	-0.938485	632	129.792	206.686	283.58	0.327035
GO:0034765_regulation_of_ion_transmembrane_transport	19	2	3.40448	-0.938485	632	129.792	206.686	283.58	0.327035
GO:0051092_positive_regulation_of_NF-kappaB_transcription_factor_activity	19	2	3.40448	-0.938485	632	129.792	206.686	283.58	0.327035
GO:0070585_protein_localization_in_mitochondrion	19	2	3.40448	-0.938485	632	129.792	206.686	283.58	0.327035
GO:0030529_ribonucleoprotein_complex	293	13	1.435	-0.937569	633	130.122	207.148	284.174	0.327248
GO:0048869_cellular_developmental_process	610	24	1.27249	-0.92853	636	130.822	208.328	285.834	0.32756
GO:0030001_metal_ion_transport	134	7	1.68954	-0.925485	643	133.123	211.466	289.809	0.328874
GO:0051336_regulation_of_hydrolase_activity	134	7	1.68954	-0.925485	643	133.123	211.466	289.809	0.328874
GO:0006936_muscle_contraction	61	4	2.12083	-0.927347	641	132.741	210.842	288.943	0.328927
GO:0042626_ATPase_activity__coupled_to_transmembrane_movement_of_substances	61	4	2.12083	-0.927347	641	132.741	210.842	288.943	0.328927
GO:0043492_ATPase_activity__coupled_to_movement_of_substances	61	4	2.12083	-0.927347	641	132.741	210.842	288.943	0.328927
GO:0045087_innate_immune_response	61	4	2.12083	-0.927347	641	132.741	210.842	288.943	0.328927
GO:0006917_induction_of_apoptosis	109	6	1.78033	-0.923665	644	133.595	212.156	290.717	0.329435
GO:0009187_cyclic_nucleotide_metabolic_process	39	3	2.48789	-0.928073	637	131.999	209.896	287.793	0.329507
GO:0051276_chromosome_organization	135	7	1.67702	-0.913022	648	134.576	213.614	292.652	0.329651
GO:0005739_mitochondrion	583	23	1.27595	-0.913525	647	134.431	213.388	292.345	0.329811
GO:0044260_cellular_macromolecule_metabolic_process	1506	53	1.13822	-0.917502	645	134.03	212.856	291.682	0.330009
GO:0050662_coenzyme_binding	85	5	1.9025	-0.917304	646	134.305	213.228	292.151	0.330074
GO:0060255_regulation_of_macromolecule_metabolic_process	854	32	1.2119	-0.90551	652	135.925	215.542	295.159	0.330586
GO:0012502_induction_of_programmed_cell_death	110	6	1.76414	-0.909782	649	135.332	214.742	294.152	0.330881
GO:0006184_GTP_catabolic_process	62	4	2.08662	-0.908277	651	135.922	215.512	295.102	0.331048
GO:0016820_hydrolase_activity__acting_on_acid_anhydrides__catalyzing_transmembrane_movement_of_substances	62	4	2.08662	-0.908277	651	135.922	215.512	295.102	0.331048
GO:0009056_catabolic_process	497	20	1.30151	-0.901894	659	138.231	218.54	298.849	0.331624
GO:0002694_regulation_of_leukocyte_activation	40	3	2.42569	-0.903593	658	138.144	218.374	298.604	0.331875
GO:0006820_anion_transport	40	3	2.42569	-0.903593	658	138.144	218.374	298.604	0.331875
GO:0007626_locomotory_behavior	40	3	2.42569	-0.903593	658	138.144	218.374	298.604	0.331875
GO:0031575_mitotic_cell_cycle_G1_S_transition_checkpoint	40	3	2.42569	-0.903593	658	138.144	218.374	298.604	0.331875
GO:0043292_contractile_fiber	40	3	2.42569	-0.903593	658	138.144	218.374	298.604	0.331875
GO:0071779_G1_S_transition_checkpoint	40	3	2.42569	-0.903593	658	138.144	218.374	298.604	0.331875
GO:0034621_cellular_macromolecular_complex_subunit_organization	298	13	1.41092	-0.895996	672	143.502	225.25	306.998	0.335193
GO:0005524_ATP_binding	414	17	1.32808	-0.876472	688	147.355	230.778	314.201	0.335433
GO:0006974_response_to_DNA_damage_stimulus	162	8	1.59716	-0.899817	670	143.216	224.756	306.296	0.335457
GO:0048856_anatomical_structure_development	982	36	1.18568	-0.877394	687	147.185	230.524	313.863	0.335552
GO:0001754_eye_photoreceptor_cell_differentiation	20	2	3.23426	-0.901232	669	143.019	224.504	305.989	0.335581
GO:0002449_lymphocyte_mediated_immunity	20	2	3.23426	-0.901232	669	143.019	224.504	305.989	0.335581
GO:0010518_positive_regulation_of_phospholipase_activity	20	2	3.23426	-0.901232	669	143.019	224.504	305.989	0.335581
GO:0018958_phenol-containing_compound_metabolic_process	20	2	3.23426	-0.901232	669	143.019	224.504	305.989	0.335581
GO:0030120_vesicle_coat	20	2	3.23426	-0.901232	669	143.019	224.504	305.989	0.335581
GO:0030660_Golgi-associated_vesicle_membrane	20	2	3.23426	-0.901232	669	143.019	224.504	305.989	0.335581
GO:0034708_methyltransferase_complex	20	2	3.23426	-0.901232	669	143.019	224.504	305.989	0.335581
GO:0035097_histone_methyltransferase_complex	20	2	3.23426	-0.901232	669	143.019	224.504	305.989	0.335581
GO:0042537_benzene-containing_compound_metabolic_process	20	2	3.23426	-0.901232	669	143.019	224.504	305.989	0.335581
GO:0051262_protein_tetramerization	20	2	3.23426	-0.901232	669	143.019	224.504	305.989	0.335581
GO:0042493_response_to_drug	111	6	1.74825	-0.896117	671	143.481	225.202	306.923	0.335621
GO:0000279_M_phase	164	8	1.57769	-0.877815	686	147.175	230.488	313.801	0.335988
GO:0005625_soluble_fraction	164	8	1.57769	-0.877815	686	147.175	230.488	313.801	0.335988
GO:0003012_muscle_system_process	63	4	2.0535	-0.88967	673	144.128	226.196	308.264	0.336101
GO:0019900_kinase_binding	88	5	1.83765	-0.870839	690	148.237	231.958	315.679	0.336171
GO:0030168_platelet_activation	64	4	2.02141	-0.871509	689	147.998	231.67	315.342	0.336241
GO:0007126_meiosis	41	3	2.36653	-0.879955	684	146.936	230.074	313.212	0.336365
GO:0008017_microtubule_binding	41	3	2.36653	-0.879955	684	146.936	230.074	313.212	0.336365
GO:0051099_positive_regulation_of_binding	41	3	2.36653	-0.879955	684	146.936	230.074	313.212	0.336365
GO:0051321_meiotic_cell_cycle	41	3	2.36653	-0.879955	684	146.936	230.074	313.212	0.336365
GO:0051327_M_phase_of_meiotic_cell_cycle	41	3	2.36653	-0.879955	684	146.936	230.074	313.212	0.336365
GO:0090068_positive_regulation_of_cell_cycle_process	41	3	2.36653	-0.879955	684	146.936	230.074	313.212	0.336365
GO:2000045_regulation_of_G1_S_transition_of_mitotic_cell_cycle	41	3	2.36653	-0.879955	684	146.936	230.074	313.212	0.336365
GO:0005525_GTP_binding	137	7	1.65254	-0.888596	674	144.466	226.76	309.054	0.336439
GO:0044265_cellular_macromolecule_catabolic_process	190	9	1.53202	-0.883501	677	145.183	227.77	310.357	0.33644
GO:0048610_cellular_process_involved_in_reproduction	190	9	1.53202	-0.883501	677	145.183	227.77	310.357	0.33644
GO:0010627_regulation_of_intracellular_protein_kinase_cascade	87	5	1.85877	-0.886034	675	144.964	227.458	309.952	0.336975
GO:0043228_non-membrane-bounded_organelle	954	35	1.18657	-0.864134	702	153.903	239.162	324.421	0.340687
GO:0043232_intracellular_non-membrane-bounded_organelle	954	35	1.18657	-0.864134	702	153.903	239.162	324.421	0.340687
GO:0006475_internal_protein_amino_acid_acetylation	21	2	3.08025	-0.866248	700	153.73	238.87	324.01	0.341243
GO:0006733_oxidoreduction_coenzyme_metabolic_process	21	2	3.08025	-0.866248	700	153.73	238.87	324.01	0.341243
GO:0009566_fertilization	21	2	3.08025	-0.866248	700	153.73	238.87	324.01	0.341243
GO:0009798_axis_specification	21	2	3.08025	-0.866248	700	153.73	238.87	324.01	0.341243
GO:0018393_internal_peptidyl-lysine_acetylation	21	2	3.08025	-0.866248	700	153.73	238.87	324.01	0.341243
GO:0018394_peptidyl-lysine_acetylation	21	2	3.08025	-0.866248	700	153.73	238.87	324.01	0.341243
GO:0042383_sarcolemma	21	2	3.08025	-0.866248	700	153.73	238.87	324.01	0.341243
GO:0043679_axon_terminus	21	2	3.08025	-0.866248	700	153.73	238.87	324.01	0.341243
GO:0044306_neuron_projection_terminus	21	2	3.08025	-0.866248	700	153.73	238.87	324.01	0.341243
GO:0060193_positive_regulation_of_lipase_activity	21	2	3.08025	-0.866248	700	153.73	238.87	324.01	0.341243
GO:0003714_transcription_corepressor_activity	42	3	2.31019	-0.857115	707	156.029	241.894	327.759	0.342141
GO:0006119_oxidative_phosphorylation	42	3	2.31019	-0.857115	707	156.029	241.894	327.759	0.342141
GO:0016616_oxidoreductase_activity__acting_on_the_CH-OH_group_of_donors__NAD_or_NADP_as_acceptor	42	3	2.31019	-0.857115	707	156.029	241.894	327.759	0.342141
GO:0047485_protein_N-terminus_binding	42	3	2.31019	-0.857115	707	156.029	241.894	327.759	0.342141
GO:0048592_eye_morphogenesis	42	3	2.31019	-0.857115	707	156.029	241.894	327.759	0.342141
GO:0009536_plastid	90	5	1.79681	-0.841293	720	159.696	247.058	334.42	0.343136
GO:0044455_mitochondrial_membrane_part	90	5	1.79681	-0.841293	720	159.696	247.058	334.42	0.343136
GO:0045664_regulation_of_neuron_differentiation	90	5	1.79681	-0.841293	720	159.696	247.058	334.42	0.343136
GO:0048285_organelle_fission	90	5	1.79681	-0.841293	720	159.696	247.058	334.42	0.343136
GO:0032502_developmental_process	1112	40	1.1634	-0.848498	712	158.161	244.84	331.519	0.343876
GO:0000902_cell_morphogenesis	249	11	1.42879	-0.841394	716	159.123	246.382	333.641	0.344109
GO:0070727_cellular_macromolecule_localization	249	11	1.42879	-0.841394	716	159.123	246.382	333.641	0.344109
GO:0032559_adenyl_ribonucleotide_binding	418	17	1.31537	-0.849364	711	158.085	244.732	331.379	0.344208
GO:0019001_guanyl_nucleotide_binding	140	7	1.61713	-0.853173	710	157.879	244.406	330.933	0.344234
GO:0032561_guanyl_ribonucleotide_binding	140	7	1.61713	-0.853173	710	157.879	244.406	330.933	0.344234
GO:0006952_defense_response	167	8	1.54935	-0.845778	713	158.506	245.462	332.418	0.344266
GO:0005543_phospholipid_binding	65	4	1.99031	-0.853782	708	157.631	243.984	330.337	0.34461
GO:0032446_protein_modification_by_small_protein_conjugation	141	7	1.60566	-0.841679	714	159.005	246.222	333.439	0.344849
GO:0000275_mitochondrial_proton-transporting_ATP_synthase_complex__catalytic_core_F(1)	5	1	6.46852	-0.837423	807	215.527	310.192	404.857	0.384377
GO:0001530_lipopolysaccharide_binding	5	1	6.46852	-0.837423	807	215.527	310.192	404.857	0.384377
GO:0001825_blastocyst_formation	5	1	6.46852	-0.837423	807	215.527	310.192	404.857	0.384377
GO:0001937_negative_regulation_of_endothelial_cell_proliferation	5	1	6.46852	-0.837423	807	215.527	310.192	404.857	0.384377
GO:0002275_myeloid_cell_activation_involved_in_immune_response	5	1	6.46852	-0.837423	807	215.527	310.192	404.857	0.384377
GO:0002437_inflammatory_response_to_antigenic_stimulus	5	1	6.46852	-0.837423	807	215.527	310.192	404.857	0.384377
GO:0002763_positive_regulation_of_myeloid_leukocyte_differentiation	5	1	6.46852	-0.837423	807	215.527	310.192	404.857	0.384377
GO:0002861_regulation_of_inflammatory_response_to_antigenic_stimulus	5	1	6.46852	-0.837423	807	215.527	310.192	404.857	0.384377
GO:0004448_isocitrate_dehydrogenase_activity	5	1	6.46852	-0.837423	807	215.527	310.192	404.857	0.384377
GO:0004890_GABA-A_receptor_activity	5	1	6.46852	-0.837423	807	215.527	310.192	404.857	0.384377
GO:0005744_mitochondrial_inner_membrane_presequence_translocase_complex	5	1	6.46852	-0.837423	807	215.527	310.192	404.857	0.384377
GO:0005814_centriole	5	1	6.46852	-0.837423	807	215.527	310.192	404.857	0.384377
GO:0005979_regulation_of_glycogen_biosynthetic_process	5	1	6.46852	-0.837423	807	215.527	310.192	404.857	0.384377
GO:0006071_glycerol_metabolic_process	5	1	6.46852	-0.837423	807	215.527	310.192	404.857	0.384377
GO:0006113_fermentation	5	1	6.46852	-0.837423	807	215.527	310.192	404.857	0.384377
GO:0006833_water_transport	5	1	6.46852	-0.837423	807	215.527	310.192	404.857	0.384377
GO:0006942_regulation_of_striated_muscle_contraction	5	1	6.46852	-0.837423	807	215.527	310.192	404.857	0.384377
GO:0007062_sister_chromatid_cohesion	5	1	6.46852	-0.837423	807	215.527	310.192	404.857	0.384377
GO:0007096_regulation_of_exit_from_mitosis	5	1	6.46852	-0.837423	807	215.527	310.192	404.857	0.384377
GO:0007189_activation_of_adenylate_cyclase_activity_by_G-protein_signaling_pathway	5	1	6.46852	-0.837423	807	215.527	310.192	404.857	0.384377
GO:0007271_synaptic_transmission__cholinergic	5	1	6.46852	-0.837423	807	215.527	310.192	404.857	0.384377
GO:0007304_chorion-containing_eggshell_formation	5	1	6.46852	-0.837423	807	215.527	310.192	404.857	0.384377
GO:0007308_oocyte_construction	5	1	6.46852	-0.837423	807	215.527	310.192	404.857	0.384377
GO:0007309_oocyte_axis_specification	5	1	6.46852	-0.837423	807	215.527	310.192	404.857	0.384377
GO:0008188_neuropeptide_receptor_activity	5	1	6.46852	-0.837423	807	215.527	310.192	404.857	0.384377
GO:0008582_regulation_of_synaptic_growth_at_neuromuscular_junction	5	1	6.46852	-0.837423	807	215.527	310.192	404.857	0.384377
GO:0008641_small_protein_activating_enzyme_activity	5	1	6.46852	-0.837423	807	215.527	310.192	404.857	0.384377
GO:0009219_pyrimidine_deoxyribonucleotide_metabolic_process	5	1	6.46852	-0.837423	807	215.527	310.192	404.857	0.384377
GO:0009249_protein_lipoylation	5	1	6.46852	-0.837423	807	215.527	310.192	404.857	0.384377
GO:0009263_deoxyribonucleotide_biosynthetic_process	5	1	6.46852	-0.837423	807	215.527	310.192	404.857	0.384377
GO:0010578_regulation_of_adenylate_cyclase_activity_involved_in_G-protein_signaling_pathway	5	1	6.46852	-0.837423	807	215.527	310.192	404.857	0.384377
GO:0010579_positive_regulation_of_adenylate_cyclase_activity_by_G-protein_signaling_pathway	5	1	6.46852	-0.837423	807	215.527	310.192	404.857	0.384377
GO:0010907_positive_regulation_of_glucose_metabolic_process	5	1	6.46852	-0.837423	807	215.527	310.192	404.857	0.384377
GO:0014046_dopamine_secretion	5	1	6.46852	-0.837423	807	215.527	310.192	404.857	0.384377
GO:0014059_regulation_of_dopamine_secretion	5	1	6.46852	-0.837423	807	215.527	310.192	404.857	0.384377
GO:0014829_vascular_smooth_muscle_contraction	5	1	6.46852	-0.837423	807	215.527	310.192	404.857	0.384377
GO:0015074_DNA_integration	5	1	6.46852	-0.837423	807	215.527	310.192	404.857	0.384377
GO:0015450_P-P-bond-hydrolysis-driven_protein_transmembrane_transporter_activity	5	1	6.46852	-0.837423	807	215.527	310.192	404.857	0.384377
GO:0015491_cation:cation_antiporter_activity	5	1	6.46852	-0.837423	807	215.527	310.192	404.857	0.384377
GO:0015695_organic_cation_transport	5	1	6.46852	-0.837423	807	215.527	310.192	404.857	0.384377
GO:0016114_terpenoid_biosynthetic_process	5	1	6.46852	-0.837423	807	215.527	310.192	404.857	0.384377
GO:0016841_ammonia-lyase_activity	5	1	6.46852	-0.837423	807	215.527	310.192	404.857	0.384377
GO:0016885_ligase_activity__forming_carbon-carbon_bonds	5	1	6.46852	-0.837423	807	215.527	310.192	404.857	0.384377
GO:0016894_endonuclease_activity__active_with_either_ribo-_or_deoxyribonucleic_acids_and_producing_3'-phosphomonoesters	5	1	6.46852	-0.837423	807	215.527	310.192	404.857	0.384377
GO:0017091_AU-rich_element_binding	5	1	6.46852	-0.837423	807	215.527	310.192	404.857	0.384377
GO:0017158_regulation_of_calcium_ion-dependent_exocytosis	5	1	6.46852	-0.837423	807	215.527	310.192	404.857	0.384377
GO:0019773_proteasome_core_complex__alpha-subunit_complex	5	1	6.46852	-0.837423	807	215.527	310.192	404.857	0.384377
GO:0030122_AP-2_adaptor_complex	5	1	6.46852	-0.837423	807	215.527	310.192	404.857	0.384377
GO:0030128_clathrin_coat_of_endocytic_vesicle	5	1	6.46852	-0.837423	807	215.527	310.192	404.857	0.384377
GO:0030174_regulation_of_DNA-dependent_DNA_replication_initiation	5	1	6.46852	-0.837423	807	215.527	310.192	404.857	0.384377
GO:0030316_osteoclast_differentiation	5	1	6.46852	-0.837423	807	215.527	310.192	404.857	0.384377
GO:0030703_eggshell_formation	5	1	6.46852	-0.837423	807	215.527	310.192	404.857	0.384377
GO:0031113_regulation_of_microtubule_polymerization	5	1	6.46852	-0.837423	807	215.527	310.192	404.857	0.384377
GO:0031463_Cul3-RING_ubiquitin_ligase_complex	5	1	6.46852	-0.837423	807	215.527	310.192	404.857	0.384377
GO:0031996_thioesterase_binding	5	1	6.46852	-0.837423	807	215.527	310.192	404.857	0.384377
GO:0032411_positive_regulation_of_transporter_activity	5	1	6.46852	-0.837423	807	215.527	310.192	404.857	0.384377
GO:0034063_stress_granule_assembly	5	1	6.46852	-0.837423	807	215.527	310.192	404.857	0.384377
GO:0035065_regulation_of_histone_acetylation	5	1	6.46852	-0.837423	807	215.527	310.192	404.857	0.384377
GO:0035255_ionotropic_glutamate_receptor_binding	5	1	6.46852	-0.837423	807	215.527	310.192	404.857	0.384377
GO:0042545_cell_wall_modification	5	1	6.46852	-0.837423	807	215.527	310.192	404.857	0.384377
GO:0042923_neuropeptide_binding	5	1	6.46852	-0.837423	807	215.527	310.192	404.857	0.384377
GO:0043015_gamma-tubulin_binding	5	1	6.46852	-0.837423	807	215.527	310.192	404.857	0.384377
GO:0043230_extracellular_organelle	5	1	6.46852	-0.837423	807	215.527	310.192	404.857	0.384377
GO:0043243_positive_regulation_of_protein_complex_disassembly	5	1	6.46852	-0.837423	807	215.527	310.192	404.857	0.384377
GO:0043299_leukocyte_degranulation	5	1	6.46852	-0.837423	807	215.527	310.192	404.857	0.384377
GO:0043647_inositol_phosphate_metabolic_process	5	1	6.46852	-0.837423	807	215.527	310.192	404.857	0.384377
GO:0044409_entry_into_host	5	1	6.46852	-0.837423	807	215.527	310.192	404.857	0.384377
GO:0045669_positive_regulation_of_osteoblast_differentiation	5	1	6.46852	-0.837423	807	215.527	310.192	404.857	0.384377
GO:0045670_regulation_of_osteoclast_differentiation	5	1	6.46852	-0.837423	807	215.527	310.192	404.857	0.384377
GO:0046658_anchored_to_plasma_membrane	5	1	6.46852	-0.837423	807	215.527	310.192	404.857	0.384377
GO:0047497_mitochondrion_transport_along_microtubule	5	1	6.46852	-0.837423	807	215.527	310.192	404.857	0.384377
GO:0048701_embryonic_cranial_skeleton_morphogenesis	5	1	6.46852	-0.837423	807	215.527	310.192	404.857	0.384377
GO:0051085_chaperone_mediated_protein_folding_requiring_cofactor	5	1	6.46852	-0.837423	807	215.527	310.192	404.857	0.384377
GO:0051828_entry_into_other_organism_involved_in_symbiotic_interaction	5	1	6.46852	-0.837423	807	215.527	310.192	404.857	0.384377
GO:0051932_synaptic_transmission__GABAergic	5	1	6.46852	-0.837423	807	215.527	310.192	404.857	0.384377
GO:0052126_movement_in_host_environment	5	1	6.46852	-0.837423	807	215.527	310.192	404.857	0.384377
GO:0052192_movement_in_environment_of_other_organism_involved_in_symbiotic_interaction	5	1	6.46852	-0.837423	807	215.527	310.192	404.857	0.384377
GO:0060078_regulation_of_postsynaptic_membrane_potential	5	1	6.46852	-0.837423	807	215.527	310.192	404.857	0.384377
GO:0060079_regulation_of_excitatory_postsynaptic_membrane_potential	5	1	6.46852	-0.837423	807	215.527	310.192	404.857	0.384377
GO:0060291_long-term_synaptic_potentiation	5	1	6.46852	-0.837423	807	215.527	310.192	404.857	0.384377
GO:0060350_endochondral_bone_morphogenesis	5	1	6.46852	-0.837423	807	215.527	310.192	404.857	0.384377
GO:0065010_extracellular_membrane-bounded_organelle	5	1	6.46852	-0.837423	807	215.527	310.192	404.857	0.384377
GO:0070555_response_to_interleukin-1	5	1	6.46852	-0.837423	807	215.527	310.192	404.857	0.384377
GO:0070588_calcium_ion_transmembrane_transport	5	1	6.46852	-0.837423	807	215.527	310.192	404.857	0.384377
GO:0070873_regulation_of_glycogen_metabolic_process	5	1	6.46852	-0.837423	807	215.527	310.192	404.857	0.384377
GO:0071564_npBAF_complex	5	1	6.46852	-0.837423	807	215.527	310.192	404.857	0.384377
GO:0071565_nBAF_complex	5	1	6.46852	-0.837423	807	215.527	310.192	404.857	0.384377
GO:0002684_positive_regulation_of_immune_system_process	66	4	1.96016	-0.836472	809	216.149	311.008	405.867	0.384435
GO:0006260_DNA_replication	66	4	1.96016	-0.836472	809	216.149	311.008	405.867	0.384435
GO:0033238_regulation_of_cellular_amine_metabolic_process	43	3	2.25646	-0.835035	813	218.271	314.04	409.809	0.386273
GO:0042470_melanosome	43	3	2.25646	-0.835035	813	218.271	314.04	409.809	0.386273
GO:0048770_pigment_granule	43	3	2.25646	-0.835035	813	218.271	314.04	409.809	0.386273
GO:0050865_regulation_of_cell_activation	43	3	2.25646	-0.835035	813	218.271	314.04	409.809	0.386273
GO:0009719_response_to_endogenous_stimulus	250	11	1.42307	-0.8329	819	224.038	321.48	418.922	0.392527
GO:0002683_negative_regulation_of_immune_system_process	22	2	2.94024	-0.833313	818	224	321.418	418.836	0.392932
GO:0004725_protein_tyrosine_phosphatase_activity	22	2	2.94024	-0.833313	818	224	321.418	418.836	0.392932
GO:0016247_channel_regulator_activity	22	2	2.94024	-0.833313	818	224	321.418	418.836	0.392932
GO:0030118_clathrin_coat	22	2	2.94024	-0.833313	818	224	321.418	418.836	0.392932
GO:0034703_cation_channel_complex	22	2	2.94024	-0.833313	818	224	321.418	418.836	0.392932
GO:0042692_muscle_cell_differentiation	67	4	1.9309	-0.819568	820	226.026	324.398	422.77	0.395607
GO:0044446_intracellular_organelle_part	1691	58	1.10933	-0.813002	827	229.021	328.124	427.227	0.396764
GO:0004930_G-protein_coupled_receptor_activity	44	3	2.20518	-0.813678	826	228.906	327.982	427.058	0.397073
GO:0008565_protein_transporter_activity	44	3	2.20518	-0.813678	826	228.906	327.982	427.058	0.397073
GO:0016614_oxidoreductase_activity__acting_on_CH-OH_group_of_donors	44	3	2.20518	-0.813678	826	228.906	327.982	427.058	0.397073
GO:0031072_heat_shock_protein_binding	44	3	2.20518	-0.813678	826	228.906	327.982	427.058	0.397073
GO:0046879_hormone_secretion	44	3	2.20518	-0.813678	826	228.906	327.982	427.058	0.397073
GO:0050808_synapse_organization	44	3	2.20518	-0.813678	826	228.906	327.982	427.058	0.397073
GO:0000075_cell_cycle_checkpoint	68	4	1.9025	-0.803057	831	231.114	331.096	431.078	0.398431
GO:0000082_G1_S_transition_of_mitotic_cell_cycle	68	4	1.9025	-0.803057	831	231.114	331.096	431.078	0.398431
GO:0007051_spindle_organization	68	4	1.9025	-0.803057	831	231.114	331.096	431.078	0.398431
GO:0046039_GTP_metabolic_process	68	4	1.9025	-0.803057	831	231.114	331.096	431.078	0.398431
GO:0006073_cellular_glucan_metabolic_process	23	2	2.8124	-0.80224	838	236.777	337.922	439.067	0.403248
GO:0006473_protein_acetylation	23	2	2.8124	-0.80224	838	236.777	337.922	439.067	0.403248
GO:0015758_glucose_transport	23	2	2.8124	-0.80224	838	236.777	337.922	439.067	0.403248
GO:0022843_voltage-gated_cation_channel_activity	23	2	2.8124	-0.80224	838	236.777	337.922	439.067	0.403248
GO:0046530_photoreceptor_cell_differentiation	23	2	2.8124	-0.80224	838	236.777	337.922	439.067	0.403248
GO:0050660_flavin_adenine_dinucleotide_binding	23	2	2.8124	-0.80224	838	236.777	337.922	439.067	0.403248
GO:0051187_cofactor_catabolic_process	23	2	2.8124	-0.80224	838	236.777	337.922	439.067	0.403248
GO:0050801_ion_homeostasis	146	7	1.55067	-0.786459	846	240.317	342.848	445.379	0.405258
GO:0044422_organelle_part	1699	58	1.1041	-0.780948	849	241.416	344.244	447.072	0.40547
GO:0001654_eye_development	69	4	1.87493	-0.786925	845	240.282	342.768	445.254	0.405643
GO:0071156_regulation_of_cell_cycle_arrest	69	4	1.87493	-0.786925	845	240.282	342.768	445.254	0.405643
GO:0048468_cell_development	399	16	1.29695	-0.783687	847	241.012	343.664	446.316	0.405743
GO:0045859_regulation_of_protein_kinase_activity	120	6	1.61713	-0.782274	848	241.35	344.15	446.95	0.405837
GO:0048666_neuron_development	255	11	1.39517	-0.791562	842	239.576	341.742	443.908	0.405869
GO:0044282_small_molecule_catabolic_process	200	9	1.45542	-0.787517	843	239.9	342.174	444.448	0.4059
GO:0005516_calmodulin_binding	46	3	2.1093	-0.772997	853	243.136	346.47	449.804	0.406178
GO:0044275_cellular_carbohydrate_catabolic_process	46	3	2.1093	-0.772997	853	243.136	346.47	449.804	0.406178
GO:0060538_skeletal_muscle_organ_development	46	3	2.1093	-0.772997	853	243.136	346.47	449.804	0.406178
GO:0031328_positive_regulation_of_cellular_biosynthetic_process	227	10	1.42478	-0.792659	841	239.5	341.634	443.768	0.406224
GO:0048878_chemical_homeostasis	174	8	1.48702	-0.775308	850	242.226	345.406	448.586	0.40636
GO:0007266_Rho_protein_signal_transduction	45	3	2.15617	-0.793009	840	239.351	341.424	443.497	0.406457
GO:0007519_skeletal_muscle_tissue_development	45	3	2.15617	-0.793009	840	239.351	341.424	443.497	0.406457
GO:0005099_Ras_GTPase_activator_activity	24	2	2.69522	-0.772863	860	248.489	353.044	457.599	0.410516
GO:0005905_coated_pit	24	2	2.69522	-0.772863	860	248.489	353.044	457.599	0.410516
GO:0009755_hormone-mediated_signaling_pathway	24	2	2.69522	-0.772863	860	248.489	353.044	457.599	0.410516
GO:0044042_glucan_metabolic_process	24	2	2.69522	-0.772863	860	248.489	353.044	457.599	0.410516
GO:0050870_positive_regulation_of_T_cell_activation	24	2	2.69522	-0.772863	860	248.489	353.044	457.599	0.410516
GO:0051091_positive_regulation_of_transcription_factor_activity	24	2	2.69522	-0.772863	860	248.489	353.044	457.599	0.410516
GO:0055067_monovalent_inorganic_cation_homeostasis	24	2	2.69522	-0.772863	860	248.489	353.044	457.599	0.410516
GO:0005996_monosaccharide_metabolic_process	95	5	1.70224	-0.772054	861	249.069	353.82	458.571	0.410941
GO:0010468_regulation_of_gene_expression	699	26	1.20301	-0.768572	863	250.041	355.07	460.099	0.411437
GO:0019901_protein_kinase_binding	70	4	1.84815	-0.771162	862	249.77	354.686	459.602	0.411469
GO:0003674_molecular_function	3392	107	1.02024	-0.762524	930	297.236	408.096	518.956	0.438813
GO:0000060_protein_import_into_nucleus__translocation	6	1	5.39043	-0.764812	929	297.006	407.796	518.586	0.438962
GO:0000311_plastid_large_ribosomal_subunit	6	1	5.39043	-0.764812	929	297.006	407.796	518.586	0.438962
GO:0001881_receptor_recycling	6	1	5.39043	-0.764812	929	297.006	407.796	518.586	0.438962
GO:0002444_myeloid_leukocyte_mediated_immunity	6	1	5.39043	-0.764812	929	297.006	407.796	518.586	0.438962
GO:0004435_phosphoinositide_phospholipase_C_activity	6	1	5.39043	-0.764812	929	297.006	407.796	518.586	0.438962
GO:0004709_MAP_kinase_kinase_kinase_activity	6	1	5.39043	-0.764812	929	297.006	407.796	518.586	0.438962
GO:0005315_inorganic_phosphate_transmembrane_transporter_activity	6	1	5.39043	-0.764812	929	297.006	407.796	518.586	0.438962
GO:0005545_phosphatidylinositol_binding	6	1	5.39043	-0.764812	929	297.006	407.796	518.586	0.438962
GO:0005751_mitochondrial_respiratory_chain_complex_IV	6	1	5.39043	-0.764812	929	297.006	407.796	518.586	0.438962
GO:0005816_spindle_pole_body	6	1	5.39043	-0.764812	929	297.006	407.796	518.586	0.438962
GO:0006102_isocitrate_metabolic_process	6	1	5.39043	-0.764812	929	297.006	407.796	518.586	0.438962
GO:0006278_RNA-dependent_DNA_replication	6	1	5.39043	-0.764812	929	297.006	407.796	518.586	0.438962
GO:0006734_NADH_metabolic_process	6	1	5.39043	-0.764812	929	297.006	407.796	518.586	0.438962
GO:0006772_thiamine_metabolic_process	6	1	5.39043	-0.764812	929	297.006	407.796	518.586	0.438962
GO:0007009_plasma_membrane_organization	6	1	5.39043	-0.764812	929	297.006	407.796	518.586	0.438962
GO:0007293_germarium-derived_egg_chamber_formation	6	1	5.39043	-0.764812	929	297.006	407.796	518.586	0.438962
GO:0007588_excretion	6	1	5.39043	-0.764812	929	297.006	407.796	518.586	0.438962
GO:0008066_glutamate_receptor_activity	6	1	5.39043	-0.764812	929	297.006	407.796	518.586	0.438962
GO:0008139_nuclear_localization_sequence_binding	6	1	5.39043	-0.764812	929	297.006	407.796	518.586	0.438962
GO:0008630_DNA_damage_response__signal_transduction_resulting_in_induction_of_apoptosis	6	1	5.39043	-0.764812	929	297.006	407.796	518.586	0.438962
GO:0009228_thiamine_biosynthetic_process	6	1	5.39043	-0.764812	929	297.006	407.796	518.586	0.438962
GO:0009950_dorsal_ventral_axis_specification	6	1	5.39043	-0.764812	929	297.006	407.796	518.586	0.438962
GO:0010494_stress_granule	6	1	5.39043	-0.764812	929	297.006	407.796	518.586	0.438962
GO:0015299_solute:hydrogen_antiporter_activity	6	1	5.39043	-0.764812	929	297.006	407.796	518.586	0.438962
GO:0015872_dopamine_transport	6	1	5.39043	-0.764812	929	297.006	407.796	518.586	0.438962
GO:0015909_long-chain_fatty_acid_transport	6	1	5.39043	-0.764812	929	297.006	407.796	518.586	0.438962
GO:0015914_phospholipid_transport	6	1	5.39043	-0.764812	929	297.006	407.796	518.586	0.438962
GO:0016010_dystrophin-associated_glycoprotein_complex	6	1	5.39043	-0.764812	929	297.006	407.796	518.586	0.438962
GO:0016339_calcium-dependent_cell-cell_adhesion	6	1	5.39043	-0.764812	929	297.006	407.796	518.586	0.438962
GO:0018065_protein-cofactor_linkage	6	1	5.39043	-0.764812	929	297.006	407.796	518.586	0.438962
GO:0019059_initiation_of_viral_infection	6	1	5.39043	-0.764812	929	297.006	407.796	518.586	0.438962
GO:0019400_alditol_metabolic_process	6	1	5.39043	-0.764812	929	297.006	407.796	518.586	0.438962
GO:0019835_cytolysis	6	1	5.39043	-0.764812	929	297.006	407.796	518.586	0.438962
GO:0030437_ascospore_formation	6	1	5.39043	-0.764812	929	297.006	407.796	518.586	0.438962
GO:0030801_positive_regulation_of_cyclic_nucleotide_metabolic_process	6	1	5.39043	-0.764812	929	297.006	407.796	518.586	0.438962
GO:0030804_positive_regulation_of_cyclic_nucleotide_biosynthetic_process	6	1	5.39043	-0.764812	929	297.006	407.796	518.586	0.438962
GO:0030810_positive_regulation_of_nucleotide_biosynthetic_process	6	1	5.39043	-0.764812	929	297.006	407.796	518.586	0.438962
GO:0032365_intracellular_lipid_transport	6	1	5.39043	-0.764812	929	297.006	407.796	518.586	0.438962
GO:0032413_negative_regulation_of_ion_transmembrane_transporter_activity	6	1	5.39043	-0.764812	929	297.006	407.796	518.586	0.438962
GO:0034293_sexual_sporulation	6	1	5.39043	-0.764812	929	297.006	407.796	518.586	0.438962
GO:0034341_response_to_interferon-gamma	6	1	5.39043	-0.764812	929	297.006	407.796	518.586	0.438962
GO:0034643_establishment_of_mitochondrion_localization__microtubule-mediated	6	1	5.39043	-0.764812	929	297.006	407.796	518.586	0.438962
GO:0042053_regulation_of_dopamine_metabolic_process	6	1	5.39043	-0.764812	929	297.006	407.796	518.586	0.438962
GO:0042723_thiamine-containing_compound_metabolic_process	6	1	5.39043	-0.764812	929	297.006	407.796	518.586	0.438962
GO:0042724_thiamine-containing_compound_biosynthetic_process	6	1	5.39043	-0.764812	929	297.006	407.796	518.586	0.438962
GO:0042777_plasma_membrane_ATP_synthesis_coupled_proton_transport	6	1	5.39043	-0.764812	929	297.006	407.796	518.586	0.438962
GO:0043014_alpha-tubulin_binding	6	1	5.39043	-0.764812	929	297.006	407.796	518.586	0.438962
GO:0043274_phospholipase_binding	6	1	5.39043	-0.764812	929	297.006	407.796	518.586	0.438962
GO:0043489_RNA_stabilization	6	1	5.39043	-0.764812	929	297.006	407.796	518.586	0.438962
GO:0043935_sexual_sporulation_resulting_in_formation_of_a_cellular_spore	6	1	5.39043	-0.764812	929	297.006	407.796	518.586	0.438962
GO:0045214_sarcomere_organization	6	1	5.39043	-0.764812	929	297.006	407.796	518.586	0.438962
GO:0045261_proton-transporting_ATP_synthase_complex__catalytic_core_F(1)	6	1	5.39043	-0.764812	929	297.006	407.796	518.586	0.438962
GO:0045277_respiratory_chain_complex_IV	6	1	5.39043	-0.764812	929	297.006	407.796	518.586	0.438962
GO:0045739_positive_regulation_of_DNA_repair	6	1	5.39043	-0.764812	929	297.006	407.796	518.586	0.438962
GO:0045981_positive_regulation_of_nucleotide_metabolic_process	6	1	5.39043	-0.764812	929	297.006	407.796	518.586	0.438962
GO:0046889_positive_regulation_of_lipid_biosynthetic_process	6	1	5.39043	-0.764812	929	297.006	407.796	518.586	0.438962
GO:0048255_mRNA_stabilization	6	1	5.39043	-0.764812	929	297.006	407.796	518.586	0.438962
GO:0048316_seed_development	6	1	5.39043	-0.764812	929	297.006	407.796	518.586	0.438962
GO:0048580_regulation_of_post-embryonic_development	6	1	5.39043	-0.764812	929	297.006	407.796	518.586	0.438962
GO:0050433_regulation_of_catecholamine_secretion	6	1	5.39043	-0.764812	929	297.006	407.796	518.586	0.438962
GO:0051930_regulation_of_sensory_perception_of_pain	6	1	5.39043	-0.764812	929	297.006	407.796	518.586	0.438962
GO:0051931_regulation_of_sensory_perception	6	1	5.39043	-0.764812	929	297.006	407.796	518.586	0.438962
GO:0051962_positive_regulation_of_nervous_system_development	6	1	5.39043	-0.764812	929	297.006	407.796	518.586	0.438962
GO:0051965_positive_regulation_of_synaptogenesis	6	1	5.39043	-0.764812	929	297.006	407.796	518.586	0.438962
GO:0060314_regulation_of_ryanodine-sensitive_calcium-release_channel_activity	6	1	5.39043	-0.764812	929	297.006	407.796	518.586	0.438962
GO:0070628_proteasome_binding	6	1	5.39043	-0.764812	929	297.006	407.796	518.586	0.438962
GO:0009892_negative_regulation_of_metabolic_process	316	13	1.33055	-0.75918	931	297.604	408.76	519.916	0.439055
GO:0009057_macromolecule_catabolic_process	231	10	1.40011	-0.759028	932	297.992	409.312	520.632	0.439176
GO:0048646_anatomical_structure_formation_involved_in_morphogenesis	176	8	1.47012	-0.756219	933	298.383	409.902	521.421	0.439338
GO:0010975_regulation_of_neuron_projection_development	71	4	1.82212	-0.755756	934	299.101	410.82	522.539	0.43985
GO:0009894_regulation_of_catabolic_process	97	5	1.66714	-0.746085	941	302.493	415.342	528.191	0.441384
GO:0033365_protein_localization_to_organelle	97	5	1.66714	-0.746085	941	302.493	415.342	528.191	0.441384
GO:0060284_regulation_of_cell_development	123	6	1.57769	-0.747699	938	301.488	414.018	526.548	0.441384
GO:0016032_viral_reproduction	177	8	1.46181	-0.746841	939	301.828	414.464	527.1	0.441389
GO:0000502_proteasome_complex	47	3	2.06442	-0.753612	936	300.963	413.274	525.585	0.441532
GO:0071902_positive_regulation_of_protein_serine_threonine_kinase_activity	47	3	2.06442	-0.753612	936	300.963	413.274	525.585	0.441532
GO:0009891_positive_regulation_of_biosynthetic_process	232	10	1.39408	-0.750824	937	301.296	413.75	526.204	0.441569
GO:0018205_peptidyl-lysine_modification	25	2	2.58741	-0.745039	946	306.464	420.192	533.92	0.444178
GO:0045216_cell-cell_junction_organization	25	2	2.58741	-0.745039	946	306.464	420.192	533.92	0.444178
GO:0048588_developmental_cell_growth	25	2	2.58741	-0.745039	946	306.464	420.192	533.92	0.444178
GO:0060041_retina_development_in_camera-type_eye	25	2	2.58741	-0.745039	946	306.464	420.192	533.92	0.444178
GO:0090047_positive_regulation_of_transcription_regulator_activity	25	2	2.58741	-0.745039	946	306.464	420.192	533.92	0.444178
GO:0045321_leukocyte_activation	72	4	1.79681	-0.740697	948	307.369	421.508	535.647	0.444629
GO:0051345_positive_regulation_of_hydrolase_activity	72	4	1.79681	-0.740697	948	307.369	421.508	535.647	0.444629
GO:0065008_regulation_of_biological_quality	645	24	1.20345	-0.735991	949	307.884	422.184	536.484	0.444872
GO:0006006_glucose_metabolic_process	73	4	1.7722	-0.725975	955	310.663	425.738	540.813	0.445799
GO:0022904_respiratory_electron_transport_chain	73	4	1.7722	-0.725975	955	310.663	425.738	540.813	0.445799
GO:0023056_positive_regulation_of_signaling_process	73	4	1.7722	-0.725975	955	310.663	425.738	540.813	0.445799
GO:0071310_cellular_response_to_organic_substance	151	7	1.49933	-0.734784	950	308.978	423.544	538.11	0.445836
GO:0043549_regulation_of_kinase_activity	125	6	1.55244	-0.725509	956	311.026	426.23	541.434	0.445847
GO:0048731_system_development	892	32	1.16027	-0.724294	957	311.312	426.684	542.056	0.445856
GO:0007050_cell_cycle_arrest	99	5	1.63346	-0.721036	959	312.038	427.698	543.358	0.445983
GO:0045333_cellular_respiration	99	5	1.63346	-0.721036	959	312.038	427.698	543.358	0.445983
GO:0032879_regulation_of_localization	236	10	1.37045	-0.718793	960	312.505	428.388	544.271	0.446237
GO:0031324_negative_regulation_of_cellular_metabolic_process	292	12	1.32915	-0.725981	952	310.177	425.108	540.039	0.446542
GO:0019538_protein_metabolic_process	984	35	1.1504	-0.728114	951	310.057	424.916	539.775	0.44681
GO:0005088_Ras_guanyl-nucleotide_exchange_factor_activity	26	2	2.48789	-0.718641	968	316.977	433.86	550.743	0.448202
GO:0008645_hexose_transport	26	2	2.48789	-0.718641	968	316.977	433.86	550.743	0.448202
GO:0010970_microtubule-based_transport	26	2	2.48789	-0.718641	968	316.977	433.86	550.743	0.448202
GO:0019888_protein_phosphatase_regulator_activity	26	2	2.48789	-0.718641	968	316.977	433.86	550.743	0.448202
GO:0030705_cytoskeleton-dependent_intracellular_transport	26	2	2.48789	-0.718641	968	316.977	433.86	550.743	0.448202
GO:0035023_regulation_of_Rho_protein_signal_transduction	26	2	2.48789	-0.718641	968	316.977	433.86	550.743	0.448202
GO:0051017_actin_filament_bundle_assembly	26	2	2.48789	-0.718641	968	316.977	433.86	550.743	0.448202
GO:0051216_cartilage_development	26	2	2.48789	-0.718641	968	316.977	433.86	550.743	0.448202
GO:0000077_DNA_damage_checkpoint	49	3	1.98016	-0.716614	969	319.219	436.806	554.393	0.45078
GO:0017038_protein_import	74	4	1.74825	-0.711579	970	320.893	438.914	556.935	0.452489
GO:0000028_ribosomal_small_subunit_assembly	7	1	4.62037	-0.704401	1019	359.817	482.604	605.391	0.473605
GO:0000803_sex_chromosome	7	1	4.62037	-0.704401	1019	359.817	482.604	605.391	0.473605
GO:0001540_beta-amyloid_binding	7	1	4.62037	-0.704401	1019	359.817	482.604	605.391	0.473605
GO:0001739_sex_chromatin	7	1	4.62037	-0.704401	1019	359.817	482.604	605.391	0.473605
GO:0001751_compound_eye_photoreceptor_cell_differentiation	7	1	4.62037	-0.704401	1019	359.817	482.604	605.391	0.473605
GO:0001818_negative_regulation_of_cytokine_production	7	1	4.62037	-0.704401	1019	359.817	482.604	605.391	0.473605
GO:0002209_behavioral_defense_response	7	1	4.62037	-0.704401	1019	359.817	482.604	605.391	0.473605
GO:0004869_cysteine-type_endopeptidase_inhibitor_activity	7	1	4.62037	-0.704401	1019	359.817	482.604	605.391	0.473605
GO:0005086_ARF_guanyl-nucleotide_exchange_factor_activity	7	1	4.62037	-0.704401	1019	359.817	482.604	605.391	0.473605
GO:0005262_calcium_channel_activity	7	1	4.62037	-0.704401	1019	359.817	482.604	605.391	0.473605
GO:0005313_L-glutamate_transmembrane_transporter_activity	7	1	4.62037	-0.704401	1019	359.817	482.604	605.391	0.473605
GO:0005548_phospholipid_transporter_activity	7	1	4.62037	-0.704401	1019	359.817	482.604	605.391	0.473605
GO:0005980_glycogen_catabolic_process	7	1	4.62037	-0.704401	1019	359.817	482.604	605.391	0.473605
GO:0006098_pentose-phosphate_shunt	7	1	4.62037	-0.704401	1019	359.817	482.604	605.391	0.473605
GO:0006103_2-oxoglutarate_metabolic_process	7	1	4.62037	-0.704401	1019	359.817	482.604	605.391	0.473605
GO:0006172_ADP_biosynthetic_process	7	1	4.62037	-0.704401	1019	359.817	482.604	605.391	0.473605
GO:0006740_NADPH_regeneration	7	1	4.62037	-0.704401	1019	359.817	482.604	605.391	0.473605
GO:0007028_cytoplasm_organization	7	1	4.62037	-0.704401	1019	359.817	482.604	605.391	0.473605
GO:0007212_dopamine_receptor_signaling_pathway	7	1	4.62037	-0.704401	1019	359.817	482.604	605.391	0.473605
GO:0009136_purine_nucleoside_diphosphate_biosynthetic_process	7	1	4.62037	-0.704401	1019	359.817	482.604	605.391	0.473605
GO:0009180_purine_ribonucleoside_diphosphate_biosynthetic_process	7	1	4.62037	-0.704401	1019	359.817	482.604	605.391	0.473605
GO:0010962_regulation_of_glucan_biosynthetic_process	7	1	4.62037	-0.704401	1019	359.817	482.604	605.391	0.473605
GO:0015172_acidic_amino_acid_transmembrane_transporter_activity	7	1	4.62037	-0.704401	1019	359.817	482.604	605.391	0.473605
GO:0016272_prefoldin_complex	7	1	4.62037	-0.704401	1019	359.817	482.604	605.391	0.473605
GO:0016514_SWI_SNF_complex	7	1	4.62037	-0.704401	1019	359.817	482.604	605.391	0.473605
GO:0016628_oxidoreductase_activity__acting_on_the_CH-CH_group_of_donors__NAD_or_NADP_as_acceptor	7	1	4.62037	-0.704401	1019	359.817	482.604	605.391	0.473605
GO:0022412_cellular_process_involved_in_reproduction_in_multicellular_organism	7	1	4.62037	-0.704401	1019	359.817	482.604	605.391	0.473605
GO:0030062_mitochondrial_tricarboxylic_acid_cycle_enzyme_complex	7	1	4.62037	-0.704401	1019	359.817	482.604	605.391	0.473605
GO:0030285_integral_to_synaptic_vesicle_membrane	7	1	4.62037	-0.704401	1019	359.817	482.604	605.391	0.473605
GO:0030332_cyclin_binding	7	1	4.62037	-0.704401	1019	359.817	482.604	605.391	0.473605
GO:0031593_polyubiquitin_binding	7	1	4.62037	-0.704401	1019	359.817	482.604	605.391	0.473605
GO:0031623_receptor_internalization	7	1	4.62037	-0.704401	1019	359.817	482.604	605.391	0.473605
GO:0032881_regulation_of_polysaccharide_metabolic_process	7	1	4.62037	-0.704401	1019	359.817	482.604	605.391	0.473605
GO:0032885_regulation_of_polysaccharide_biosynthetic_process	7	1	4.62037	-0.704401	1019	359.817	482.604	605.391	0.473605
GO:0042069_regulation_of_catecholamine_metabolic_process	7	1	4.62037	-0.704401	1019	359.817	482.604	605.391	0.473605
GO:0042417_dopamine_metabolic_process	7	1	4.62037	-0.704401	1019	359.817	482.604	605.391	0.473605
GO:0043034_costamere	7	1	4.62037	-0.704401	1019	359.817	482.604	605.391	0.473605
GO:0043588_skin_development	7	1	4.62037	-0.704401	1019	359.817	482.604	605.391	0.473605
GO:0044089_positive_regulation_of_cellular_component_biogenesis	7	1	4.62037	-0.704401	1019	359.817	482.604	605.391	0.473605
GO:0044247_cellular_polysaccharide_catabolic_process	7	1	4.62037	-0.704401	1019	359.817	482.604	605.391	0.473605
GO:0046785_microtubule_polymerization	7	1	4.62037	-0.704401	1019	359.817	482.604	605.391	0.473605
GO:0048268_clathrin_coat_assembly	7	1	4.62037	-0.704401	1019	359.817	482.604	605.391	0.473605
GO:0048599_oocyte_development	7	1	4.62037	-0.704401	1019	359.817	482.604	605.391	0.473605
GO:0048786_presynaptic_active_zone	7	1	4.62037	-0.704401	1019	359.817	482.604	605.391	0.473605
GO:0050999_regulation_of_nitric-oxide_synthase_activity	7	1	4.62037	-0.704401	1019	359.817	482.604	605.391	0.473605
GO:0051654_establishment_of_mitochondrion_localization	7	1	4.62037	-0.704401	1019	359.817	482.604	605.391	0.473605
GO:0051952_regulation_of_amine_transport	7	1	4.62037	-0.704401	1019	359.817	482.604	605.391	0.473605
GO:0060349_bone_morphogenesis	7	1	4.62037	-0.704401	1019	359.817	482.604	605.391	0.473605
GO:0070534_protein_K63-linked_ubiquitination	7	1	4.62037	-0.704401	1019	359.817	482.604	605.391	0.473605
GO:0010605_negative_regulation_of_macromolecule_metabolic_process	296	12	1.31119	-0.69796	1023	362.341	485.826	609.311	0.474903
GO:0000084_S_phase_of_mitotic_cell_cycle	50	3	1.94056	-0.69895	1022	362.039	485.378	608.717	0.47493
GO:0031570_DNA_integrity_checkpoint	50	3	1.94056	-0.69895	1022	362.039	485.378	608.717	0.47493
GO:0051320_S_phase	50	3	1.94056	-0.69895	1022	362.039	485.378	608.717	0.47493
GO:0008135_translation_factor_activity__nucleic_acid_binding	75	4	1.72494	-0.697501	1024	363.4	487.116	610.832	0.475699
GO:0009058_biosynthetic_process	1211	42	1.12171	-0.695677	1026	364.291	488.248	612.205	0.475875
GO:0051130_positive_regulation_of_cellular_component_organization	101	5	1.60112	-0.696868	1025	364.271	488.202	612.133	0.476295
GO:0008289_lipid_binding	128	6	1.51606	-0.693454	1033	368.777	493.642	618.507	0.477872
GO:0051338_regulation_of_transferase_activity	128	6	1.51606	-0.693454	1033	368.777	493.642	618.507	0.477872
GO:0006865_amino_acid_transport	27	2	2.39575	-0.693558	1031	368.257	492.998	617.739	0.478175
GO:0010552_positive_regulation_of_gene-specific_transcription_from_RNA_polymerase_II_promoter	27	2	2.39575	-0.693558	1031	368.257	492.998	617.739	0.478175
GO:0015749_monosaccharide_transport	27	2	2.39575	-0.693558	1031	368.257	492.998	617.739	0.478175
GO:0019208_phosphatase_regulator_activity	27	2	2.39575	-0.693558	1031	368.257	492.998	617.739	0.478175
GO:0051648_vesicle_localization	27	2	2.39575	-0.693558	1031	368.257	492.998	617.739	0.478175
GO:0009791_post-embryonic_development	76	4	1.70224	-0.68373	1034	370.028	495.408	620.788	0.479118
GO:0006807_nitrogen_compound_metabolic_process	1280	44	1.11178	-0.673331	1041	373.484	499.99	626.496	0.480298
GO:0010740_positive_regulation_of_intracellular_protein_kinase_cascade	51	3	1.9025	-0.681812	1036	371.866	497.696	623.526	0.480402
GO:0051240_positive_regulation_of_multicellular_organismal_process	51	3	1.9025	-0.681812	1036	371.866	497.696	623.526	0.480402
GO:0006139_nucleobase__nucleoside__nucleotide_and_nucleic_acid_metabolic_process	1122	39	1.12421	-0.674848	1038	372.676	498.846	625.016	0.480584
GO:0048598_embryonic_morphogenesis	103	5	1.57003	-0.673543	1040	373.445	499.92	626.395	0.480692
GO:0050767_regulation_of_neurogenesis	103	5	1.57003	-0.673543	1040	373.445	499.92	626.395	0.480692
GO:0009605_response_to_external_stimulus	300	12	1.2937	-0.670874	1042	374.214	500.924	627.634	0.480733
GO:0005887_integral_to_plasma_membrane	213	9	1.36659	-0.67708	1037	372.533	498.654	624.775	0.480862
GO:0000187_activation_of_MAPK_activity	28	2	2.31019	-0.669691	1046	378.65	506.02	633.39	0.483767
GO:0002696_positive_regulation_of_leukocyte_activation	28	2	2.31019	-0.669691	1046	378.65	506.02	633.39	0.483767
GO:0051047_positive_regulation_of_secretion	28	2	2.31019	-0.669691	1046	378.65	506.02	633.39	0.483767
GO:0051251_positive_regulation_of_lymphocyte_activation	28	2	2.31019	-0.669691	1046	378.65	506.02	633.39	0.483767
GO:0010647_positive_regulation_of_cell_communication	104	5	1.55493	-0.662186	1048	382.316	510.656	638.996	0.487267
GO:0012505_endomembrane_system	419	16	1.23504	-0.662651	1047	381.946	510.206	638.466	0.487303
GO:0000070_mitotic_sister_chromatid_segregation	8	1	4.04282	-0.652911	1108	423.151	556.308	689.465	0.502083
GO:0000276_mitochondrial_proton-transporting_ATP_synthase_complex__coupling_factor_F(o)	8	1	4.04282	-0.652911	1108	423.151	556.308	689.465	0.502083
GO:0002164_larval_development	8	1	4.04282	-0.652911	1108	423.151	556.308	689.465	0.502083
GO:0003407_neural_retina_development	8	1	4.04282	-0.652911	1108	423.151	556.308	689.465	0.502083
GO:0004629_phospholipase_C_activity	8	1	4.04282	-0.652911	1108	423.151	556.308	689.465	0.502083
GO:0005100_Rho_GTPase_activator_activity	8	1	4.04282	-0.652911	1108	423.151	556.308	689.465	0.502083
GO:0005158_insulin_receptor_binding	8	1	4.04282	-0.652911	1108	423.151	556.308	689.465	0.502083
GO:0005212_structural_constituent_of_eye_lens	8	1	4.04282	-0.652911	1108	423.151	556.308	689.465	0.502083
GO:0005230_extracellular_ligand-gated_ion_channel_activity	8	1	4.04282	-0.652911	1108	423.151	556.308	689.465	0.502083
GO:0005720_nuclear_heterochromatin	8	1	4.04282	-0.652911	1108	423.151	556.308	689.465	0.502083
GO:0006020_inositol_metabolic_process	8	1	4.04282	-0.652911	1108	423.151	556.308	689.465	0.502083
GO:0006739_NADP_metabolic_process	8	1	4.04282	-0.652911	1108	423.151	556.308	689.465	0.502083
GO:0007140_male_meiosis	8	1	4.04282	-0.652911	1108	423.151	556.308	689.465	0.502083
GO:0007143_female_meiosis	8	1	4.04282	-0.652911	1108	423.151	556.308	689.465	0.502083
GO:0007190_activation_of_adenylate_cyclase_activity	8	1	4.04282	-0.652911	1108	423.151	556.308	689.465	0.502083
GO:0007200_activation_of_phospholipase_C_activity_by_G-protein_coupled_receptor_protein_signaling_pathway_coupled_to_IP3_second_messenger	8	1	4.04282	-0.652911	1108	423.151	556.308	689.465	0.502083
GO:0007349_cellularization	8	1	4.04282	-0.652911	1108	423.151	556.308	689.465	0.502083
GO:0007351_tripartite_regional_subdivision	8	1	4.04282	-0.652911	1108	423.151	556.308	689.465	0.502083
GO:0008180_signalosome	8	1	4.04282	-0.652911	1108	423.151	556.308	689.465	0.502083
GO:0008595_anterior_posterior_axis_specification__embryo	8	1	4.04282	-0.652911	1108	423.151	556.308	689.465	0.502083
GO:0009133_nucleoside_diphosphate_biosynthetic_process	8	1	4.04282	-0.652911	1108	423.151	556.308	689.465	0.502083
GO:0009135_purine_nucleoside_diphosphate_metabolic_process	8	1	4.04282	-0.652911	1108	423.151	556.308	689.465	0.502083
GO:0009147_pyrimidine_nucleoside_triphosphate_metabolic_process	8	1	4.04282	-0.652911	1108	423.151	556.308	689.465	0.502083
GO:0009148_pyrimidine_nucleoside_triphosphate_biosynthetic_process	8	1	4.04282	-0.652911	1108	423.151	556.308	689.465	0.502083
GO:0009179_purine_ribonucleoside_diphosphate_metabolic_process	8	1	4.04282	-0.652911	1108	423.151	556.308	689.465	0.502083
GO:0009188_ribonucleoside_diphosphate_biosynthetic_process	8	1	4.04282	-0.652911	1108	423.151	556.308	689.465	0.502083
GO:0009251_glucan_catabolic_process	8	1	4.04282	-0.652911	1108	423.151	556.308	689.465	0.502083
GO:0009277_fungal-type_cell_wall	8	1	4.04282	-0.652911	1108	423.151	556.308	689.465	0.502083
GO:0009394_2'-deoxyribonucleotide_metabolic_process	8	1	4.04282	-0.652911	1108	423.151	556.308	689.465	0.502083
GO:0009593_detection_of_chemical_stimulus	8	1	4.04282	-0.652911	1108	423.151	556.308	689.465	0.502083
GO:0010154_fruit_development	8	1	4.04282	-0.652911	1108	423.151	556.308	689.465	0.502083
GO:0010181_FMN_binding	8	1	4.04282	-0.652911	1108	423.151	556.308	689.465	0.502083
GO:0010458_exit_from_mitosis	8	1	4.04282	-0.652911	1108	423.151	556.308	689.465	0.502083
GO:0015298_solute:cation_antiporter_activity	8	1	4.04282	-0.652911	1108	423.151	556.308	689.465	0.502083
GO:0015988_energy_coupled_proton_transport__against_electrochemical_gradient	8	1	4.04282	-0.652911	1108	423.151	556.308	689.465	0.502083
GO:0015991_ATP_hydrolysis_coupled_proton_transport	8	1	4.04282	-0.652911	1108	423.151	556.308	689.465	0.502083
GO:0016444_somatic_cell_DNA_recombination	8	1	4.04282	-0.652911	1108	423.151	556.308	689.465	0.502083
GO:0016574_histone_ubiquitination	8	1	4.04282	-0.652911	1108	423.151	556.308	689.465	0.502083
GO:0016840_carbon-nitrogen_lyase_activity	8	1	4.04282	-0.652911	1108	423.151	556.308	689.465	0.502083
GO:0021545_cranial_nerve_development	8	1	4.04282	-0.652911	1108	423.151	556.308	689.465	0.502083
GO:0022413_reproductive_process_in_single-celled_organism	8	1	4.04282	-0.652911	1108	423.151	556.308	689.465	0.502083
GO:0030431_sleep	8	1	4.04282	-0.652911	1108	423.151	556.308	689.465	0.502083
GO:0034707_chloride_channel_complex	8	1	4.04282	-0.652911	1108	423.151	556.308	689.465	0.502083
GO:0035254_glutamate_receptor_binding	8	1	4.04282	-0.652911	1108	423.151	556.308	689.465	0.502083
GO:0042787_protein_ubiquitination_involved_in_ubiquitin-dependent_protein_catabolic_process	8	1	4.04282	-0.652911	1108	423.151	556.308	689.465	0.502083
GO:0043467_regulation_of_generation_of_precursor_metabolites_and_energy	8	1	4.04282	-0.652911	1108	423.151	556.308	689.465	0.502083
GO:0045132_meiotic_chromosome_segregation	8	1	4.04282	-0.652911	1108	423.151	556.308	689.465	0.502083
GO:0045239_tricarboxylic_acid_cycle_enzyme_complex	8	1	4.04282	-0.652911	1108	423.151	556.308	689.465	0.502083
GO:0046031_ADP_metabolic_process	8	1	4.04282	-0.652911	1108	423.151	556.308	689.465	0.502083
GO:0048704_embryonic_skeletal_system_morphogenesis	8	1	4.04282	-0.652911	1108	423.151	556.308	689.465	0.502083
GO:0048793_pronephros_development	8	1	4.04282	-0.652911	1108	423.151	556.308	689.465	0.502083
GO:0050432_catecholamine_secretion	8	1	4.04282	-0.652911	1108	423.151	556.308	689.465	0.502083
GO:0050699_WW_domain_binding	8	1	4.04282	-0.652911	1108	423.151	556.308	689.465	0.502083
GO:0050750_low-density_lipoprotein_receptor_binding	8	1	4.04282	-0.652911	1108	423.151	556.308	689.465	0.502083
GO:0051117_ATPase_binding	8	1	4.04282	-0.652911	1108	423.151	556.308	689.465	0.502083
GO:0060042_retina_morphogenesis_in_camera-type_eye	8	1	4.04282	-0.652911	1108	423.151	556.308	689.465	0.502083
GO:0060348_bone_development	8	1	4.04282	-0.652911	1108	423.151	556.308	689.465	0.502083
GO:0060590_ATPase_regulator_activity	8	1	4.04282	-0.652911	1108	423.151	556.308	689.465	0.502083
GO:0070603_SWI_SNF-type_complex	8	1	4.04282	-0.652911	1108	423.151	556.308	689.465	0.502083
GO:0071482_cellular_response_to_light_stimulus	8	1	4.04282	-0.652911	1108	423.151	556.308	689.465	0.502083
GO:0030030_cell_projection_organization	274	11	1.29842	-0.650452	1110	424.313	557.782	691.251	0.502506
GO:0007346_regulation_of_mitotic_cell_cycle	105	5	1.54012	-0.651026	1109	424.107	557.512	690.917	0.502716
GO:0016052_carbohydrate_catabolic_process	53	3	1.83071	-0.649027	1112	426.218	559.98	693.742	0.503579
GO:0019843_rRNA_binding	53	3	1.83071	-0.649027	1112	426.218	559.98	693.742	0.503579
GO:0000793_condensed_chromosome	29	2	2.23052	-0.64695	1116	430.049	564.556	699.063	0.505875
GO:0002576_platelet_degranulation	29	2	2.23052	-0.64695	1116	430.049	564.556	699.063	0.505875
GO:0043543_protein_acylation	29	2	2.23052	-0.64695	1116	430.049	564.556	699.063	0.505875
GO:0050867_positive_regulation_of_cell_activation	29	2	2.23052	-0.64695	1116	430.049	564.556	699.063	0.505875
GO:0031226_intrinsic_to_plasma_membrane	218	9	1.33525	-0.6385	1117	431.855	567.01	702.165	0.507619
GO:0034641_cellular_nitrogen_compound_metabolic_process	1260	43	1.10376	-0.630395	1118	434.926	570.936	706.946	0.510676
GO:0005798_Golgi-associated_vesicle	30	2	2.15617	-0.625256	1122	440.254	577.278	714.302	0.514508
GO:0006084_acetyl-CoA_metabolic_process	30	2	2.15617	-0.625256	1122	440.254	577.278	714.302	0.514508
GO:0035264_multicellular_organism_growth	30	2	2.15617	-0.625256	1122	440.254	577.278	714.302	0.514508
GO:0051346_negative_regulation_of_hydrolase_activity	30	2	2.15617	-0.625256	1122	440.254	577.278	714.302	0.514508
GO:0016192_vesicle-mediated_transport	308	12	1.2601	-0.61939	1125	441.626	579.262	716.898	0.5149
GO:0008219_cell_death	487	18	1.19541	-0.619618	1124	441.542	579.176	716.81	0.515281
GO:0016265_death	487	18	1.19541	-0.619618	1124	441.542	579.176	716.81	0.515281
GO:0015935_small_ribosomal_subunit	55	3	1.76414	-0.618102	1126	443.495	581.618	719.741	0.516535
GO:0019058_viral_infectious_cycle	109	5	1.48361	-0.608286	1127	446.267	585.308	724.349	0.51935
GO:0008152_metabolic_process	2203	72	1.05704	-0.605658	1177	483.595	626.852	770.109	0.532585
GO:0006732_coenzyme_metabolic_process	82	4	1.57769	-0.607119	1176	483.355	626.544	769.733	0.532776
GO:0031344_regulation_of_cell_projection_organization	82	4	1.57769	-0.607119	1176	483.355	626.544	769.733	0.532776
GO:0000156_two-component_response_regulator_activity	9	1	3.59362	-0.608227	1174	482.751	625.728	768.705	0.532988
GO:0000819_sister_chromatid_segregation	9	1	3.59362	-0.608227	1174	482.751	625.728	768.705	0.532988
GO:0001504_neurotransmitter_uptake	9	1	3.59362	-0.608227	1174	482.751	625.728	768.705	0.532988
GO:0001936_regulation_of_endothelial_cell_proliferation	9	1	3.59362	-0.608227	1174	482.751	625.728	768.705	0.532988
GO:0003333_amino_acid_transmembrane_transport	9	1	3.59362	-0.608227	1174	482.751	625.728	768.705	0.532988
GO:0004520_endodeoxyribonuclease_activity	9	1	3.59362	-0.608227	1174	482.751	625.728	768.705	0.532988
GO:0005680_anaphase-promoting_complex	9	1	3.59362	-0.608227	1174	482.751	625.728	768.705	0.532988
GO:0005686_U2_snRNP	9	1	3.59362	-0.608227	1174	482.751	625.728	768.705	0.532988
GO:0005771_multivesicular_body	9	1	3.59362	-0.608227	1174	482.751	625.728	768.705	0.532988
GO:0005868_cytoplasmic_dynein_complex	9	1	3.59362	-0.608227	1174	482.751	625.728	768.705	0.532988
GO:0005869_dynactin_complex	9	1	3.59362	-0.608227	1174	482.751	625.728	768.705	0.532988
GO:0006282_regulation_of_DNA_repair	9	1	3.59362	-0.608227	1174	482.751	625.728	768.705	0.532988
GO:0007094_mitotic_cell_cycle_spindle_assembly_checkpoint	9	1	3.59362	-0.608227	1174	482.751	625.728	768.705	0.532988
GO:0007391_dorsal_closure	9	1	3.59362	-0.608227	1174	482.751	625.728	768.705	0.532988
GO:0009185_ribonucleoside_diphosphate_metabolic_process	9	1	3.59362	-0.608227	1174	482.751	625.728	768.705	0.532988
GO:0009908_flower_development	9	1	3.59362	-0.608227	1174	482.751	625.728	768.705	0.532988
GO:0009975_cyclase_activity	9	1	3.59362	-0.608227	1174	482.751	625.728	768.705	0.532988
GO:0010828_positive_regulation_of_glucose_transport	9	1	3.59362	-0.608227	1174	482.751	625.728	768.705	0.532988
GO:0012510_trans-Golgi_network_transport_vesicle_membrane	9	1	3.59362	-0.608227	1174	482.751	625.728	768.705	0.532988
GO:0015296_anion:cation_symporter_activity	9	1	3.59362	-0.608227	1174	482.751	625.728	768.705	0.532988
GO:0030130_clathrin_coat_of_trans-Golgi_network_vesicle	9	1	3.59362	-0.608227	1174	482.751	625.728	768.705	0.532988
GO:0030512_negative_regulation_of_transforming_growth_factor_beta_receptor_signaling_pathway	9	1	3.59362	-0.608227	1174	482.751	625.728	768.705	0.532988
GO:0031122_cytoplasmic_microtubule_organization	9	1	3.59362	-0.608227	1174	482.751	625.728	768.705	0.532988
GO:0031281_positive_regulation_of_cyclase_activity	9	1	3.59362	-0.608227	1174	482.751	625.728	768.705	0.532988
GO:0032011_ARF_protein_signal_transduction	9	1	3.59362	-0.608227	1174	482.751	625.728	768.705	0.532988
GO:0032012_regulation_of_ARF_protein_signal_transduction	9	1	3.59362	-0.608227	1174	482.751	625.728	768.705	0.532988
GO:0033280_response_to_vitamin_D	9	1	3.59362	-0.608227	1174	482.751	625.728	768.705	0.532988
GO:0035249_synaptic_transmission__glutamatergic	9	1	3.59362	-0.608227	1174	482.751	625.728	768.705	0.532988
GO:0042475_odontogenesis_of_dentine-containing_tooth	9	1	3.59362	-0.608227	1174	482.751	625.728	768.705	0.532988
GO:0042632_cholesterol_homeostasis	9	1	3.59362	-0.608227	1174	482.751	625.728	768.705	0.532988
GO:0043487_regulation_of_RNA_stability	9	1	3.59362	-0.608227	1174	482.751	625.728	768.705	0.532988
GO:0043488_regulation_of_mRNA_stability	9	1	3.59362	-0.608227	1174	482.751	625.728	768.705	0.532988
GO:0043548_phosphoinositide_3-kinase_binding	9	1	3.59362	-0.608227	1174	482.751	625.728	768.705	0.532988
GO:0045667_regulation_of_osteoblast_differentiation	9	1	3.59362	-0.608227	1174	482.751	625.728	768.705	0.532988
GO:0045762_positive_regulation_of_adenylate_cyclase_activity	9	1	3.59362	-0.608227	1174	482.751	625.728	768.705	0.532988
GO:0046320_regulation_of_fatty_acid_oxidation	9	1	3.59362	-0.608227	1174	482.751	625.728	768.705	0.532988
GO:0046326_positive_regulation_of_glucose_import	9	1	3.59362	-0.608227	1174	482.751	625.728	768.705	0.532988
GO:0048016_inositol_phosphate-mediated_signaling	9	1	3.59362	-0.608227	1174	482.751	625.728	768.705	0.532988
GO:0050728_negative_regulation_of_inflammatory_response	9	1	3.59362	-0.608227	1174	482.751	625.728	768.705	0.532988
GO:0051124_synaptic_growth_at_neuromuscular_junction	9	1	3.59362	-0.608227	1174	482.751	625.728	768.705	0.532988
GO:0051349_positive_regulation_of_lyase_activity	9	1	3.59362	-0.608227	1174	482.751	625.728	768.705	0.532988
GO:0051937_catecholamine_transport	9	1	3.59362	-0.608227	1174	482.751	625.728	768.705	0.532988
GO:0055092_sterol_homeostasis	9	1	3.59362	-0.608227	1174	482.751	625.728	768.705	0.532988
GO:0070325_lipoprotein_receptor_binding	9	1	3.59362	-0.608227	1174	482.751	625.728	768.705	0.532988
GO:0071173_spindle_assembly_checkpoint	9	1	3.59362	-0.608227	1174	482.751	625.728	768.705	0.532988
GO:0071174_mitotic_cell_cycle_spindle_checkpoint	9	1	3.59362	-0.608227	1174	482.751	625.728	768.705	0.532988
GO:2000104_negative_regulation_of_DNA-dependent_DNA_replication	9	1	3.59362	-0.608227	1174	482.751	625.728	768.705	0.532988
GO:0010639_negative_regulation_of_organelle_organization	56	3	1.73264	-0.603291	1182	491.243	635.924	780.605	0.538007
GO:0010769_regulation_of_cell_morphogenesis_involved_in_differentiation	56	3	1.73264	-0.603291	1182	491.243	635.924	780.605	0.538007
GO:0022604_regulation_of_cell_morphogenesis	56	3	1.73264	-0.603291	1182	491.243	635.924	780.605	0.538007
GO:0030117_membrane_coat	31	2	2.08662	-0.604537	1179	490.055	634.438	778.821	0.538115
GO:0048475_coated_membrane	31	2	2.08662	-0.604537	1179	490.055	634.438	778.821	0.538115
GO:0006873_cellular_ion_homeostasis	138	6	1.4062	-0.596396	1183	493.584	638.996	784.408	0.540149
GO:0010817_regulation_of_hormone_levels	83	4	1.55868	-0.595282	1184	495.129	640.938	786.747	0.541333
GO:0042325_regulation_of_phosphorylation	167	7	1.35568	-0.590443	1186	496.078	642.132	788.186	0.541427
GO:0051674_localization_of_cell	167	7	1.35568	-0.590443	1186	496.078	642.132	788.186	0.541427
GO:0006644_phospholipid_metabolic_process	57	3	1.70224	-0.588894	1187	497.462	643.89	790.318	0.542452
GO:0044445_cytosolic_part	111	5	1.45687	-0.588001	1188	497.914	644.46	791.006	0.542475
GO:0001822_kidney_development	32	2	2.02141	-0.584729	1196	502.575	649.956	797.337	0.543441
GO:0003774_motor_activity	32	2	2.02141	-0.584729	1196	502.575	649.956	797.337	0.543441
GO:0016331_morphogenesis_of_embryonic_epithelium	32	2	2.02141	-0.584729	1196	502.575	649.956	797.337	0.543441
GO:0030534_adult_behavior	32	2	2.02141	-0.584729	1196	502.575	649.956	797.337	0.543441
GO:0031345_negative_regulation_of_cell_projection_organization	32	2	2.02141	-0.584729	1196	502.575	649.956	797.337	0.543441
GO:0050863_regulation_of_T_cell_activation	32	2	2.02141	-0.584729	1196	502.575	649.956	797.337	0.543441
GO:0051287_NAD_or_NADH_binding	32	2	2.02141	-0.584729	1196	502.575	649.956	797.337	0.543441
GO:0060560_developmental_growth_involved_in_morphogenesis	32	2	2.02141	-0.584729	1196	502.575	649.956	797.337	0.543441
GO:0031090_organelle_membrane	649	23	1.14619	-0.57615	1199	505.09	653.276	801.462	0.544851
GO:2000112_regulation_of_cellular_macromolecule_biosynthetic_process	649	23	1.14619	-0.57615	1199	505.09	653.276	801.462	0.544851
GO:0044249_cellular_biosynthetic_process	1180	40	1.09636	-0.577506	1197	504.792	652.906	801.02	0.545452
GO:0019318_hexose_metabolic_process	85	4	1.522	-0.572343	1201	507.222	655.858	804.494	0.546093
GO:0048584_positive_regulation_of_response_to_stimulus	85	4	1.522	-0.572343	1201	507.222	655.858	804.494	0.546093
GO:0016879_ligase_activity__forming_carbon-nitrogen_bonds	113	5	1.43109	-0.568401	1244	537.923	690.248	842.573	0.554862
GO:0001935_endothelial_cell_proliferation	10	1	3.23426	-0.568904	1243	537.453	689.714	841.975	0.554879
GO:0001950_plasma_membrane_enriched_fraction	10	1	3.23426	-0.568904	1243	537.453	689.714	841.975	0.554879
GO:0004864_phosphoprotein_phosphatase_inhibitor_activity	10	1	3.23426	-0.568904	1243	537.453	689.714	841.975	0.554879
GO:0006270_DNA-dependent_DNA_replication_initiation	10	1	3.23426	-0.568904	1243	537.453	689.714	841.975	0.554879
GO:0006721_terpenoid_metabolic_process	10	1	3.23426	-0.568904	1243	537.453	689.714	841.975	0.554879
GO:0007131_reciprocal_meiotic_recombination	10	1	3.23426	-0.568904	1243	537.453	689.714	841.975	0.554879
GO:0007194_negative_regulation_of_adenylate_cyclase_activity	10	1	3.23426	-0.568904	1243	537.453	689.714	841.975	0.554879
GO:0008138_protein_tyrosine_serine_threonine_phosphatase_activity	10	1	3.23426	-0.568904	1243	537.453	689.714	841.975	0.554879
GO:0008307_structural_constituent_of_muscle	10	1	3.23426	-0.568904	1243	537.453	689.714	841.975	0.554879
GO:0008320_protein_transmembrane_transporter_activity	10	1	3.23426	-0.568904	1243	537.453	689.714	841.975	0.554879
GO:0009262_deoxyribonucleotide_metabolic_process	10	1	3.23426	-0.568904	1243	537.453	689.714	841.975	0.554879
GO:0010171_body_morphogenesis	10	1	3.23426	-0.568904	1243	537.453	689.714	841.975	0.554879
GO:0010906_regulation_of_glucose_metabolic_process	10	1	3.23426	-0.568904	1243	537.453	689.714	841.975	0.554879
GO:0014073_response_to_tropane	10	1	3.23426	-0.568904	1243	537.453	689.714	841.975	0.554879
GO:0014704_intercalated_disc	10	1	3.23426	-0.568904	1243	537.453	689.714	841.975	0.554879
GO:0015844_monoamine_transport	10	1	3.23426	-0.568904	1243	537.453	689.714	841.975	0.554879
GO:0015908_fatty_acid_transport	10	1	3.23426	-0.568904	1243	537.453	689.714	841.975	0.554879
GO:0016471_vacuolar_proton-transporting_V-type_ATPase_complex	10	1	3.23426	-0.568904	1243	537.453	689.714	841.975	0.554879
GO:0016605_PML_body	10	1	3.23426	-0.568904	1243	537.453	689.714	841.975	0.554879
GO:0016782_transferase_activity__transferring_sulfur-containing_groups	10	1	3.23426	-0.568904	1243	537.453	689.714	841.975	0.554879
GO:0019239_deaminase_activity	10	1	3.23426	-0.568904	1243	537.453	689.714	841.975	0.554879
GO:0019674_NAD_metabolic_process	10	1	3.23426	-0.568904	1243	537.453	689.714	841.975	0.554879
GO:0021675_nerve_development	10	1	3.23426	-0.568904	1243	537.453	689.714	841.975	0.554879
GO:0022407_regulation_of_cell-cell_adhesion	10	1	3.23426	-0.568904	1243	537.453	689.714	841.975	0.554879
GO:0022884_macromolecule_transmembrane_transporter_activity	10	1	3.23426	-0.568904	1243	537.453	689.714	841.975	0.554879
GO:0031280_negative_regulation_of_cyclase_activity	10	1	3.23426	-0.568904	1243	537.453	689.714	841.975	0.554879
GO:0031577_spindle_checkpoint	10	1	3.23426	-0.568904	1243	537.453	689.714	841.975	0.554879
GO:0032313_regulation_of_Rab_GTPase_activity	10	1	3.23426	-0.568904	1243	537.453	689.714	841.975	0.554879
GO:0032483_regulation_of_Rab_protein_signal_transduction	10	1	3.23426	-0.568904	1243	537.453	689.714	841.975	0.554879
GO:0042168_heme_metabolic_process	10	1	3.23426	-0.568904	1243	537.453	689.714	841.975	0.554879
GO:0042220_response_to_cocaine	10	1	3.23426	-0.568904	1243	537.453	689.714	841.975	0.554879
GO:0044236_multicellular_organismal_metabolic_process	10	1	3.23426	-0.568904	1243	537.453	689.714	841.975	0.554879
GO:0044259_multicellular_organismal_macromolecule_metabolic_process	10	1	3.23426	-0.568904	1243	537.453	689.714	841.975	0.554879
GO:0044291_cell-cell_contact_zone	10	1	3.23426	-0.568904	1243	537.453	689.714	841.975	0.554879
GO:0045639_positive_regulation_of_myeloid_cell_differentiation	10	1	3.23426	-0.568904	1243	537.453	689.714	841.975	0.554879
GO:0045841_negative_regulation_of_mitotic_metaphase_anaphase_transition	10	1	3.23426	-0.568904	1243	537.453	689.714	841.975	0.554879
GO:0048008_platelet-derived_growth_factor_receptor_signaling_pathway	10	1	3.23426	-0.568904	1243	537.453	689.714	841.975	0.554879
GO:0048639_positive_regulation_of_developmental_growth	10	1	3.23426	-0.568904	1243	537.453	689.714	841.975	0.554879
GO:0048706_embryonic_skeletal_system_development	10	1	3.23426	-0.568904	1243	537.453	689.714	841.975	0.554879
GO:0050777_negative_regulation_of_immune_response	10	1	3.23426	-0.568904	1243	537.453	689.714	841.975	0.554879
GO:0051350_negative_regulation_of_lyase_activity	10	1	3.23426	-0.568904	1243	537.453	689.714	841.975	0.554879
GO:0090090_negative_regulation_of_canonical_Wnt_receptor_signaling_pathway	10	1	3.23426	-0.568904	1243	537.453	689.714	841.975	0.554879
GO:0043170_macromolecule_metabolic_process	1599	53	1.07202	-0.562827	1246	543.304	696.606	849.908	0.559074
GO:0044435_plastid_part	33	2	1.96016	-0.565774	1245	543.083	696.304	849.525	0.55928
GO:0006915_apoptosis	439	16	1.17877	-0.557277	1248	546.229	700.102	853.975	0.560979
GO:0051960_regulation_of_nervous_system_development	114	5	1.41854	-0.558849	1247	545.891	699.62	853.349	0.561043
GO:0055082_cellular_chemical_homeostasis	143	6	1.35703	-0.55298	1249	547.031	701.226	855.421	0.56143
GO:0006066_alcohol_metabolic_process	172	7	1.31627	-0.551148	1250	547.605	701.912	856.219	0.56153
GO:0010556_regulation_of_macromolecule_biosynthetic_process	656	23	1.13396	-0.54699	1258	558.412	713.848	869.284	0.567447
GO:0001764_neuron_migration	34	2	1.9025	-0.547617	1257	557.99	713.302	868.614	0.567464
GO:0006090_pyruvate_metabolic_process	34	2	1.9025	-0.547617	1257	557.99	713.302	868.614	0.567464
GO:0006986_response_to_unfolded_protein	34	2	1.9025	-0.547617	1257	557.99	713.302	868.614	0.567464
GO:0007059_chromosome_segregation	34	2	1.9025	-0.547617	1257	557.99	713.302	868.614	0.567464
GO:0007160_cell-matrix_adhesion	34	2	1.9025	-0.547617	1257	557.99	713.302	868.614	0.567464
GO:0031124_mRNA_3'-end_processing	34	2	1.9025	-0.547617	1257	557.99	713.302	868.614	0.567464
GO:0042176_regulation_of_protein_catabolic_process	34	2	1.9025	-0.547617	1257	557.99	713.302	868.614	0.567464
GO:0008047_enzyme_activator_activity	116	5	1.39408	-0.540228	1262	560.428	716.36	872.292	0.567639
GO:0015629_actin_cytoskeleton	116	5	1.39408	-0.540228	1262	560.428	716.36	872.292	0.567639
GO:0033043_regulation_of_organelle_organization	116	5	1.39408	-0.540228	1262	560.428	716.36	872.292	0.567639
GO:0006412_translation	262	10	1.23445	-0.538505	1263	561.092	717.096	873.1	0.567772
GO:0051239_regulation_of_multicellular_organismal_process	322	12	1.20531	-0.537368	1264	561.825	718.1	874.375	0.568117
GO:0042802_identical_protein_binding	232	9	1.25467	-0.540759	1259	559.843	715.69	871.537	0.568459
GO:0009416_response_to_light_stimulus	61	3	1.59062	-0.535139	1266	563.899	720.528	877.157	0.569137
GO:0019637_organophosphate_metabolic_process	61	3	1.59062	-0.535139	1266	563.899	720.528	877.157	0.569137
GO:0045935_positive_regulation_of_nucleobase__nucleoside__nucleotide_and_nucleic_acid_metabolic_process	204	8	1.26834	-0.530945	1297	591.659	751.14	910.621	0.579136
GO:0000578_embryonic_axis_specification	11	1	2.94024	-0.533913	1295	590.93	750.162	909.394	0.579276
GO:0001578_microtubule_bundle_formation	11	1	2.94024	-0.533913	1295	590.93	750.162	909.394	0.579276
GO:0002793_positive_regulation_of_peptide_secretion	11	1	2.94024	-0.533913	1295	590.93	750.162	909.394	0.579276
GO:0005844_polysome	11	1	2.94024	-0.533913	1295	590.93	750.162	909.394	0.579276
GO:0005978_glycogen_biosynthetic_process	11	1	2.94024	-0.533913	1295	590.93	750.162	909.394	0.579276
GO:0006541_glutamine_metabolic_process	11	1	2.94024	-0.533913	1295	590.93	750.162	909.394	0.579276
GO:0007097_nuclear_migration	11	1	2.94024	-0.533913	1295	590.93	750.162	909.394	0.579276
GO:0007188_G-protein_signaling__coupled_to_cAMP_nucleotide_second_messenger	11	1	2.94024	-0.533913	1295	590.93	750.162	909.394	0.579276
GO:0008299_isoprenoid_biosynthetic_process	11	1	2.94024	-0.533913	1295	590.93	750.162	909.394	0.579276
GO:0008308_voltage-gated_anion_channel_activity	11	1	2.94024	-0.533913	1295	590.93	750.162	909.394	0.579276
GO:0008340_determination_of_adult_lifespan	11	1	2.94024	-0.533913	1295	590.93	750.162	909.394	0.579276
GO:0009132_nucleoside_diphosphate_metabolic_process	11	1	2.94024	-0.533913	1295	590.93	750.162	909.394	0.579276
GO:0010976_positive_regulation_of_neuron_projection_development	11	1	2.94024	-0.533913	1295	590.93	750.162	909.394	0.579276
GO:0016601_Rac_protein_signal_transduction	11	1	2.94024	-0.533913	1295	590.93	750.162	909.394	0.579276
GO:0030071_regulation_of_mitotic_metaphase_anaphase_transition	11	1	2.94024	-0.533913	1295	590.93	750.162	909.394	0.579276
GO:0031348_negative_regulation_of_defense_response	11	1	2.94024	-0.533913	1295	590.93	750.162	909.394	0.579276
GO:0042476_odontogenesis	11	1	2.94024	-0.533913	1295	590.93	750.162	909.394	0.579276
GO:0043507_positive_regulation_of_JUN_kinase_activity	11	1	2.94024	-0.533913	1295	590.93	750.162	909.394	0.579276
GO:0045263_proton-transporting_ATP_synthase_complex__coupling_factor_F(o)	11	1	2.94024	-0.533913	1295	590.93	750.162	909.394	0.579276
GO:0045834_positive_regulation_of_lipid_metabolic_process	11	1	2.94024	-0.533913	1295	590.93	750.162	909.394	0.579276
GO:0045839_negative_regulation_of_mitosis	11	1	2.94024	-0.533913	1295	590.93	750.162	909.394	0.579276
GO:0048144_fibroblast_proliferation	11	1	2.94024	-0.533913	1295	590.93	750.162	909.394	0.579276
GO:0048145_regulation_of_fibroblast_proliferation	11	1	2.94024	-0.533913	1295	590.93	750.162	909.394	0.579276
GO:0050680_negative_regulation_of_epithelial_cell_proliferation	11	1	2.94024	-0.533913	1295	590.93	750.162	909.394	0.579276
GO:0051784_negative_regulation_of_nuclear_division	11	1	2.94024	-0.533913	1295	590.93	750.162	909.394	0.579276
GO:0051899_membrane_depolarization	11	1	2.94024	-0.533913	1295	590.93	750.162	909.394	0.579276
GO:0055038_recycling_endosome_membrane	11	1	2.94024	-0.533913	1295	590.93	750.162	909.394	0.579276
GO:0090277_positive_regulation_of_peptide_hormone_secretion	11	1	2.94024	-0.533913	1295	590.93	750.162	909.394	0.579276
GO:0090329_regulation_of_DNA-dependent_DNA_replication	11	1	2.94024	-0.533913	1295	590.93	750.162	909.394	0.579276
GO:0022415_viral_reproductive_process	117	5	1.38216	-0.531151	1296	591.497	750.892	910.287	0.579392
GO:0006007_glucose_catabolic_process	35	2	1.84815	-0.530211	1304	595.68	755.876	916.072	0.57966
GO:0008643_carbohydrate_transport	35	2	1.84815	-0.530211	1304	595.68	755.876	916.072	0.57966
GO:0008654_phospholipid_biosynthetic_process	35	2	1.84815	-0.530211	1304	595.68	755.876	916.072	0.57966
GO:0010638_positive_regulation_of_organelle_organization	35	2	1.84815	-0.530211	1304	595.68	755.876	916.072	0.57966
GO:0030016_myofibril	35	2	1.84815	-0.530211	1304	595.68	755.876	916.072	0.57966
GO:0032582_negative_regulation_of_gene-specific_transcription	35	2	1.84815	-0.530211	1304	595.68	755.876	916.072	0.57966
GO:0090276_regulation_of_peptide_hormone_secretion	35	2	1.84815	-0.530211	1304	595.68	755.876	916.072	0.57966
GO:0022900_electron_transport_chain	89	4	1.4536	-0.529239	1305	596.36	756.68	917	0.579831
GO:0005768_endosome	147	6	1.32011	-0.520459	1310	599.181	760.034	920.887	0.580179
GO:0045786_negative_regulation_of_cell_cycle	118	5	1.37045	-0.522227	1309	598.73	759.48	920.23	0.580199
GO:0030141_stored_secretory_granule	62	3	1.56496	-0.522592	1308	598.489	759.194	919.899	0.580424
GO:0034637_cellular_carbohydrate_biosynthetic_process	62	3	1.56496	-0.522592	1308	598.489	759.194	919.899	0.580424
GO:0050804_regulation_of_synaptic_transmission	62	3	1.56496	-0.522592	1308	598.489	759.194	919.899	0.580424
GO:0007596_blood_coagulation	90	4	1.43745	-0.519007	1311	600.418	761.47	922.522	0.580831
GO:0019220_regulation_of_phosphate_metabolic_process	177	7	1.27909	-0.514306	1313	602.146	763.608	925.07	0.581575
GO:0051174_regulation_of_phosphorus_metabolic_process	177	7	1.27909	-0.514306	1313	602.146	763.608	925.07	0.581575
GO:0050817_coagulation	91	4	1.42165	-0.508983	1328	609.884	772.574	935.264	0.581758
GO:0051056_regulation_of_small_GTPase_mediated_signal_transduction	91	4	1.42165	-0.508983	1328	609.884	772.574	935.264	0.581758
GO:0002791_regulation_of_peptide_secretion	36	2	1.79681	-0.513511	1324	608.023	770.372	932.721	0.581852
GO:0005618_cell_wall	36	2	1.79681	-0.513511	1324	608.023	770.372	932.721	0.581852
GO:0006521_regulation_of_cellular_amino_acid_metabolic_process	36	2	1.79681	-0.513511	1324	608.023	770.372	932.721	0.581852
GO:0008624_induction_of_apoptosis_by_extracellular_signals	36	2	1.79681	-0.513511	1324	608.023	770.372	932.721	0.581852
GO:0015662_ATPase_activity__coupled_to_transmembrane_movement_of_ions__phosphorylative_mechanism	36	2	1.79681	-0.513511	1324	608.023	770.372	932.721	0.581852
GO:0019320_hexose_catabolic_process	36	2	1.79681	-0.513511	1324	608.023	770.372	932.721	0.581852
GO:0031123_RNA_3'-end_processing	36	2	1.79681	-0.513511	1324	608.023	770.372	932.721	0.581852
GO:0042594_response_to_starvation	36	2	1.79681	-0.513511	1324	608.023	770.372	932.721	0.581852
GO:0044264_cellular_polysaccharide_metabolic_process	36	2	1.79681	-0.513511	1324	608.023	770.372	932.721	0.581852
GO:0072001_renal_system_development	36	2	1.79681	-0.513511	1324	608.023	770.372	932.721	0.581852
GO:0090087_regulation_of_peptide_transport	36	2	1.79681	-0.513511	1324	608.023	770.372	932.721	0.581852
GO:0044428_nuclear_part	698	24	1.11207	-0.504098	1330	611.088	774.124	937.16	0.582048
GO:0012501_programmed_cell_death	449	16	1.15252	-0.509932	1326	609.43	771.998	934.566	0.582201
GO:0080134_regulation_of_response_to_stress	120	5	1.34761	-0.504824	1329	610.775	773.754	936.733	0.582208
GO:0051969_regulation_of_transmission_of_nerve_impulse	63	3	1.54012	-0.510376	1325	609.383	771.916	934.449	0.582578
GO:0000272_polysaccharide_catabolic_process	12	1	2.69522	-0.502491	1362	636.652	802.336	968.02	0.589087
GO:0004536_deoxyribonuclease_activity	12	1	2.69522	-0.502491	1362	636.652	802.336	968.02	0.589087
GO:0005097_Rab_GTPase_activator_activity	12	1	2.69522	-0.502491	1362	636.652	802.336	968.02	0.589087
GO:0005518_collagen_binding	12	1	2.69522	-0.502491	1362	636.652	802.336	968.02	0.589087
GO:0005791_rough_endoplasmic_reticulum	12	1	2.69522	-0.502491	1362	636.652	802.336	968.02	0.589087
GO:0006213_pyrimidine_nucleoside_metabolic_process	12	1	2.69522	-0.502491	1362	636.652	802.336	968.02	0.589087
GO:0006305_DNA_alkylation	12	1	2.69522	-0.502491	1362	636.652	802.336	968.02	0.589087
GO:0006306_DNA_methylation	12	1	2.69522	-0.502491	1362	636.652	802.336	968.02	0.589087
GO:0007350_blastoderm_segmentation	12	1	2.69522	-0.502491	1362	636.652	802.336	968.02	0.589087
GO:0008156_negative_regulation_of_DNA_replication	12	1	2.69522	-0.502491	1362	636.652	802.336	968.02	0.589087
GO:0008553_hydrogen-exporting_ATPase_activity__phosphorylative_mechanism	12	1	2.69522	-0.502491	1362	636.652	802.336	968.02	0.589087
GO:0008601_protein_phosphatase_type_2A_regulator_activity	12	1	2.69522	-0.502491	1362	636.652	802.336	968.02	0.589087
GO:0015300_solute:solute_antiporter_activity	12	1	2.69522	-0.502491	1362	636.652	802.336	968.02	0.589087
GO:0015850_organic_alcohol_transport	12	1	2.69522	-0.502491	1362	636.652	802.336	968.02	0.589087
GO:0016849_phosphorus-oxygen_lyase_activity	12	1	2.69522	-0.502491	1362	636.652	802.336	968.02	0.589087
GO:0019212_phosphatase_inhibitor_activity	12	1	2.69522	-0.502491	1362	636.652	802.336	968.02	0.589087
GO:0019905_syntaxin_binding	12	1	2.69522	-0.502491	1362	636.652	802.336	968.02	0.589087
GO:0030140_trans-Golgi_network_transport_vesicle	12	1	2.69522	-0.502491	1362	636.652	802.336	968.02	0.589087
GO:0030239_myofibril_assembly	12	1	2.69522	-0.502491	1362	636.652	802.336	968.02	0.589087
GO:0030326_embryonic_limb_morphogenesis	12	1	2.69522	-0.502491	1362	636.652	802.336	968.02	0.589087
GO:0035113_embryonic_appendage_morphogenesis	12	1	2.69522	-0.502491	1362	636.652	802.336	968.02	0.589087
GO:0035384_thioester_biosynthetic_process	12	1	2.69522	-0.502491	1362	636.652	802.336	968.02	0.589087
GO:0042303_molting_cycle	12	1	2.69522	-0.502491	1362	636.652	802.336	968.02	0.589087
GO:0042462_eye_photoreceptor_cell_development	12	1	2.69522	-0.502491	1362	636.652	802.336	968.02	0.589087
GO:0043531_ADP_binding	12	1	2.69522	-0.502491	1362	636.652	802.336	968.02	0.589087
GO:0045666_positive_regulation_of_neuron_differentiation	12	1	2.69522	-0.502491	1362	636.652	802.336	968.02	0.589087
GO:0046887_positive_regulation_of_hormone_secretion	12	1	2.69522	-0.502491	1362	636.652	802.336	968.02	0.589087
GO:0048169_regulation_of_long-term_neuronal_synaptic_plasticity	12	1	2.69522	-0.502491	1362	636.652	802.336	968.02	0.589087
GO:0048742_regulation_of_skeletal_muscle_fiber_development	12	1	2.69522	-0.502491	1362	636.652	802.336	968.02	0.589087
GO:0050731_positive_regulation_of_peptidyl-tyrosine_phosphorylation	12	1	2.69522	-0.502491	1362	636.652	802.336	968.02	0.589087
GO:0051963_regulation_of_synaptogenesis	12	1	2.69522	-0.502491	1362	636.652	802.336	968.02	0.589087
GO:0071616_acyl-CoA_biosynthetic_process	12	1	2.69522	-0.502491	1362	636.652	802.336	968.02	0.589087
GO:0007599_hemostasis	92	4	1.4062	-0.499161	1363	637.541	803.494	969.447	0.589504
GO:0043062_extracellular_structure_organization	64	3	1.51606	-0.498481	1364	638.579	804.758	970.937	0.589999
GO:0044262_cellular_carbohydrate_metabolic_process	150	6	1.2937	-0.49728	1373	645.253	812.26	979.267	0.591595
GO:0042995_cell_projection	300	11	1.18589	-0.492962	1375	646.214	813.544	980.874	0.591668
GO:0010035_response_to_inorganic_substance	151	6	1.28514	-0.489776	1376	646.744	814.172	981.6	0.591695
GO:0005924_cell-substrate_adherens_junction	37	2	1.74825	-0.497476	1372	644.901	811.818	978.735	0.591704
GO:0005925_focal_adhesion	37	2	1.74825	-0.497476	1372	644.901	811.818	978.735	0.591704
GO:0022625_cytosolic_large_ribosomal_subunit	37	2	1.74825	-0.497476	1372	644.901	811.818	978.735	0.591704
GO:0034762_regulation_of_transmembrane_transport	37	2	1.74825	-0.497476	1372	644.901	811.818	978.735	0.591704
GO:0043010_camera-type_eye_development	37	2	1.74825	-0.497476	1372	644.901	811.818	978.735	0.591704
GO:0046365_monosaccharide_catabolic_process	37	2	1.74825	-0.497476	1372	644.901	811.818	978.735	0.591704
GO:0046883_regulation_of_hormone_secretion	37	2	1.74825	-0.497476	1372	644.901	811.818	978.735	0.591704
GO:0051606_detection_of_stimulus	37	2	1.74825	-0.497476	1372	644.901	811.818	978.735	0.591704
GO:0009887_organ_morphogenesis	180	7	1.25777	-0.493313	1374	645.999	813.23	980.461	0.59187
GO:0051101_regulation_of_DNA_binding	65	3	1.49273	-0.486895	1377	649.792	817.576	985.36	0.593737
GO:0000022_mitotic_spindle_elongation	38	2	1.70224	-0.482069	1383	656.119	824.68	993.241	0.596298
GO:0007369_gastrulation	38	2	1.70224	-0.482069	1383	656.119	824.68	993.241	0.596298
GO:0035091_phosphoinositide_binding	38	2	1.70224	-0.482069	1383	656.119	824.68	993.241	0.596298
GO:0042773_ATP_synthesis_coupled_electron_transport	38	2	1.70224	-0.482069	1383	656.119	824.68	993.241	0.596298
GO:0042775_mitochondrial_ATP_synthesis_coupled_electron_transport	38	2	1.70224	-0.482069	1383	656.119	824.68	993.241	0.596298
GO:0051249_regulation_of_lymphocyte_activation	38	2	1.70224	-0.482069	1383	656.119	824.68	993.241	0.596298
GO:2000026_regulation_of_multicellular_organismal_development	212	8	1.22047	-0.478959	1385	657.6	826.54	995.48	0.59678
GO:0005575_cellular_component	3458	108	1.01012	-0.479773	1384	657.3	826.144	994.988	0.596925
GO:0003824_catalytic_activity	1435	47	1.0593	-0.475713	1386	658.362	827.416	996.47	0.596981
GO:0000287_magnesium_ion_binding	66	3	1.47012	-0.475609	1388	659.935	829.214	998.493	0.597416
GO:0014706_striated_muscle_tissue_development	66	3	1.47012	-0.475609	1388	659.935	829.214	998.493	0.597416
GO:0000289_nuclear-transcribed_mRNA_poly(A)_tail_shortening	13	1	2.48789	-0.474062	1432	689.06	860.88	1032.7	0.601173
GO:0001700_embryonic_development_via_the_syncytial_blastoderm	13	1	2.48789	-0.474062	1432	689.06	860.88	1032.7	0.601173
GO:0002263_cell_activation_involved_in_immune_response	13	1	2.48789	-0.474062	1432	689.06	860.88	1032.7	0.601173
GO:0002366_leukocyte_activation_involved_in_immune_response	13	1	2.48789	-0.474062	1432	689.06	860.88	1032.7	0.601173
GO:0002761_regulation_of_myeloid_leukocyte_differentiation	13	1	2.48789	-0.474062	1432	689.06	860.88	1032.7	0.601173
GO:0003725_double-stranded_RNA_binding	13	1	2.48789	-0.474062	1432	689.06	860.88	1032.7	0.601173
GO:0004298_threonine-type_endopeptidase_activity	13	1	2.48789	-0.474062	1432	689.06	860.88	1032.7	0.601173
GO:0005070_SH3_SH2_adaptor_activity	13	1	2.48789	-0.474062	1432	689.06	860.88	1032.7	0.601173
GO:0005504_fatty_acid_binding	13	1	2.48789	-0.474062	1432	689.06	860.88	1032.7	0.601173
GO:0005913_cell-cell_adherens_junction	13	1	2.48789	-0.474062	1432	689.06	860.88	1032.7	0.601173
GO:0006221_pyrimidine_nucleotide_biosynthetic_process	13	1	2.48789	-0.474062	1432	689.06	860.88	1032.7	0.601173
GO:0006584_catecholamine_metabolic_process	13	1	2.48789	-0.474062	1432	689.06	860.88	1032.7	0.601173
GO:0006637_acyl-CoA_metabolic_process	13	1	2.48789	-0.474062	1432	689.06	860.88	1032.7	0.601173
GO:0006778_porphyrin_metabolic_process	13	1	2.48789	-0.474062	1432	689.06	860.88	1032.7	0.601173
GO:0006941_striated_muscle_contraction	13	1	2.48789	-0.474062	1432	689.06	860.88	1032.7	0.601173
GO:0007026_negative_regulation_of_microtubule_depolymerization	13	1	2.48789	-0.474062	1432	689.06	860.88	1032.7	0.601173
GO:0007091_mitotic_metaphase_anaphase_transition	13	1	2.48789	-0.474062	1432	689.06	860.88	1032.7	0.601173
GO:0007187_G-protein_signaling__coupled_to_cyclic_nucleotide_second_messenger	13	1	2.48789	-0.474062	1432	689.06	860.88	1032.7	0.601173
GO:0007585_respiratory_gaseous_exchange	13	1	2.48789	-0.474062	1432	689.06	860.88	1032.7	0.601173
GO:0007602_phototransduction	13	1	2.48789	-0.474062	1432	689.06	860.88	1032.7	0.601173
GO:0008094_DNA-dependent_ATPase_activity	13	1	2.48789	-0.474062	1432	689.06	860.88	1032.7	0.601173
GO:0010977_negative_regulation_of_neuron_projection_development	13	1	2.48789	-0.474062	1432	689.06	860.88	1032.7	0.601173
GO:0015718_monocarboxylic_acid_transport	13	1	2.48789	-0.474062	1432	689.06	860.88	1032.7	0.601173
GO:0030018_Z_disc	13	1	2.48789	-0.474062	1432	689.06	860.88	1032.7	0.601173
GO:0030278_regulation_of_ossification	13	1	2.48789	-0.474062	1432	689.06	860.88	1032.7	0.601173
GO:0031114_regulation_of_microtubule_depolymerization	13	1	2.48789	-0.474062	1432	689.06	860.88	1032.7	0.601173
GO:0031294_lymphocyte_costimulation	13	1	2.48789	-0.474062	1432	689.06	860.88	1032.7	0.601173
GO:0031295_T_cell_costimulation	13	1	2.48789	-0.474062	1432	689.06	860.88	1032.7	0.601173
GO:0031901_early_endosome_membrane	13	1	2.48789	-0.474062	1432	689.06	860.88	1032.7	0.601173
GO:0032482_Rab_protein_signal_transduction	13	1	2.48789	-0.474062	1432	689.06	860.88	1032.7	0.601173
GO:0032505_reproduction_of_a_single-celled_organism	13	1	2.48789	-0.474062	1432	689.06	860.88	1032.7	0.601173
GO:0032580_Golgi_cisterna_membrane	13	1	2.48789	-0.474062	1432	689.06	860.88	1032.7	0.601173
GO:0033013_tetrapyrrole_metabolic_process	13	1	2.48789	-0.474062	1432	689.06	860.88	1032.7	0.601173
GO:0035383_thioester_metabolic_process	13	1	2.48789	-0.474062	1432	689.06	860.88	1032.7	0.601173
GO:0040023_establishment_of_nucleus_localization	13	1	2.48789	-0.474062	1432	689.06	860.88	1032.7	0.601173
GO:0043506_regulation_of_JUN_kinase_activity	13	1	2.48789	-0.474062	1432	689.06	860.88	1032.7	0.601173
GO:0043547_positive_regulation_of_GTPase_activity	13	1	2.48789	-0.474062	1432	689.06	860.88	1032.7	0.601173
GO:0046209_nitric_oxide_metabolic_process	13	1	2.48789	-0.474062	1432	689.06	860.88	1032.7	0.601173
GO:0046324_regulation_of_glucose_import	13	1	2.48789	-0.474062	1432	689.06	860.88	1032.7	0.601173
GO:0050690_regulation_of_defense_response_to_virus_by_virus	13	1	2.48789	-0.474062	1432	689.06	860.88	1032.7	0.601173
GO:0051646_mitochondrion_localization	13	1	2.48789	-0.474062	1432	689.06	860.88	1032.7	0.601173
GO:0070003_threonine-type_peptidase_activity	13	1	2.48789	-0.474062	1432	689.06	860.88	1032.7	0.601173
GO:0070979_protein_K11-linked_ubiquitination	13	1	2.48789	-0.474062	1432	689.06	860.88	1032.7	0.601173
GO:0071478_cellular_response_to_radiation	13	1	2.48789	-0.474062	1432	689.06	860.88	1032.7	0.601173
GO:0051716_cellular_response_to_stimulus	490	17	1.12209	-0.465851	1444	696.631	869.694	1042.76	0.602281
GO:0010557_positive_regulation_of_macromolecule_biosynthetic_process	214	8	1.20907	-0.466702	1443	696.333	869.318	1042.3	0.602438
GO:0051173_positive_regulation_of_nitrogen_compound_metabolic_process	214	8	1.20907	-0.466702	1443	696.333	869.318	1042.3	0.602438
GO:0006892_post-Golgi_vesicle-mediated_transport	39	2	1.65859	-0.467255	1441	695.834	868.65	1041.47	0.602811
GO:0007254_JNK_cascade	39	2	1.65859	-0.467255	1441	695.834	868.65	1041.47	0.602811
GO:0010927_cellular_component_assembly_involved_in_morphogenesis	39	2	1.65859	-0.467255	1441	695.834	868.65	1041.47	0.602811
GO:0016050_vesicle_organization	39	2	1.65859	-0.467255	1441	695.834	868.65	1041.47	0.602811
GO:0033124_regulation_of_GTP_catabolic_process	39	2	1.65859	-0.467255	1441	695.834	868.65	1041.47	0.602811
GO:0043087_regulation_of_GTPase_activity	39	2	1.65859	-0.467255	1441	695.834	868.65	1041.47	0.602811
GO:0043193_positive_regulation_of_gene-specific_transcription	39	2	1.65859	-0.467255	1441	695.834	868.65	1041.47	0.602811
GO:0051231_spindle_elongation	39	2	1.65859	-0.467255	1441	695.834	868.65	1041.47	0.602811
GO:0031644_regulation_of_neurological_system_process	67	3	1.44818	-0.464613	1445	697.846	871.19	1044.53	0.6029
GO:0043065_positive_regulation_of_apoptosis	154	6	1.2601	-0.467902	1433	692.213	864.552	1036.89	0.603316
GO:0008134_transcription_factor_binding	96	4	1.34761	-0.461799	1446	699.243	872.87	1046.5	0.603645
GO:0044237_cellular_metabolic_process	2023	65	1.03918	-0.454327	1447	702.125	876.184	1050.24	0.605518
GO:0031347_regulation_of_defense_response	68	3	1.42688	-0.453897	1449	704.643	879.04	1053.44	0.606653
GO:0048608_reproductive_structure_development	68	3	1.42688	-0.453897	1449	704.643	879.04	1053.44	0.606653
GO:0005261_cation_channel_activity	40	2	1.61713	-0.453004	1458	711.568	886.652	1061.74	0.608129
GO:0006869_lipid_transport	40	2	1.61713	-0.453004	1458	711.568	886.652	1061.74	0.608129
GO:0007281_germ_cell_development	40	2	1.61713	-0.453004	1458	711.568	886.652	1061.74	0.608129
GO:0009886_post-embryonic_morphogenesis	40	2	1.61713	-0.453004	1458	711.568	886.652	1061.74	0.608129
GO:0021700_developmental_maturation	40	2	1.61713	-0.453004	1458	711.568	886.652	1061.74	0.608129
GO:0030055_cell-substrate_junction	40	2	1.61713	-0.453004	1458	711.568	886.652	1061.74	0.608129
GO:0030072_peptide_hormone_secretion	40	2	1.61713	-0.453004	1458	711.568	886.652	1061.74	0.608129
GO:0046165_alcohol_biosynthetic_process	40	2	1.61713	-0.453004	1458	711.568	886.652	1061.74	0.608129
GO:0046942_carboxylic_acid_transport	40	2	1.61713	-0.453004	1458	711.568	886.652	1061.74	0.608129
GO:0006950_response_to_stress	681	23	1.09233	-0.451958	1460	712.879	888.172	1063.46	0.608337
GO:0044087_regulation_of_cellular_component_biogenesis	97	4	1.33371	-0.452918	1459	712.729	888.024	1063.32	0.608653
GO:0000160_two-component_signal_transduction_system_(phosphorelay)	14	1	2.31019	-0.448177	1486	734.873	911.92	1088.97	0.613674
GO:0001709_cell_fate_determination	14	1	2.31019	-0.448177	1486	734.873	911.92	1088.97	0.613674
GO:0001933_negative_regulation_of_protein_phosphorylation	14	1	2.31019	-0.448177	1486	734.873	911.92	1088.97	0.613674
GO:0004129_cytochrome-c_oxidase_activity	14	1	2.31019	-0.448177	1486	734.873	911.92	1088.97	0.613674
GO:0005048_signal_sequence_binding	14	1	2.31019	-0.448177	1486	734.873	911.92	1088.97	0.613674
GO:0005179_hormone_activity	14	1	2.31019	-0.448177	1486	734.873	911.92	1088.97	0.613674
GO:0005254_chloride_channel_activity	14	1	2.31019	-0.448177	1486	734.873	911.92	1088.97	0.613674
GO:0005839_proteasome_core_complex	14	1	2.31019	-0.448177	1486	734.873	911.92	1088.97	0.613674
GO:0006821_chloride_transport	14	1	2.31019	-0.448177	1486	734.873	911.92	1088.97	0.613674
GO:0007019_microtubule_depolymerization	14	1	2.31019	-0.448177	1486	734.873	911.92	1088.97	0.613674
GO:0009084_glutamine_family_amino_acid_biosynthetic_process	14	1	2.31019	-0.448177	1486	734.873	911.92	1088.97	0.613674
GO:0015002_heme-copper_terminal_oxidase_activity	14	1	2.31019	-0.448177	1486	734.873	911.92	1088.97	0.613674
GO:0015179_L-amino_acid_transmembrane_transporter_activity	14	1	2.31019	-0.448177	1486	734.873	911.92	1088.97	0.613674
GO:0016620_oxidoreductase_activity__acting_on_the_aldehyde_or_oxo_group_of_donors__NAD_or_NADP_as_acceptor	14	1	2.31019	-0.448177	1486	734.873	911.92	1088.97	0.613674
GO:0016676_oxidoreductase_activity__acting_on_a_heme_group_of_donors__oxygen_as_acceptor	14	1	2.31019	-0.448177	1486	734.873	911.92	1088.97	0.613674
GO:0017015_regulation_of_transforming_growth_factor_beta_receptor_signaling_pathway	14	1	2.31019	-0.448177	1486	734.873	911.92	1088.97	0.613674
GO:0030286_dynein_complex	14	1	2.31019	-0.448177	1486	734.873	911.92	1088.97	0.613674
GO:0030516_regulation_of_axon_extension	14	1	2.31019	-0.448177	1486	734.873	911.92	1088.97	0.613674
GO:0035591_signaling_adaptor_activity	14	1	2.31019	-0.448177	1486	734.873	911.92	1088.97	0.613674
GO:0042310_vasoconstriction	14	1	2.31019	-0.448177	1486	734.873	911.92	1088.97	0.613674
GO:0043028_caspase_regulator_activity	14	1	2.31019	-0.448177	1486	734.873	911.92	1088.97	0.613674
GO:0043154_negative_regulation_of_caspase_activity	14	1	2.31019	-0.448177	1486	734.873	911.92	1088.97	0.613674
GO:0045851_pH_reduction	14	1	2.31019	-0.448177	1486	734.873	911.92	1088.97	0.613674
GO:0050684_regulation_of_mRNA_processing	14	1	2.31019	-0.448177	1486	734.873	911.92	1088.97	0.613674
GO:0050688_regulation_of_defense_response_to_virus	14	1	2.31019	-0.448177	1486	734.873	911.92	1088.97	0.613674
GO:0051452_intracellular_pH_reduction	14	1	2.31019	-0.448177	1486	734.873	911.92	1088.97	0.613674
GO:0001932_regulation_of_protein_phosphorylation	69	3	1.4062	-0.443452	1489	737.357	914.738	1092.12	0.61433
GO:0031018_endocrine_pancreas_development	69	3	1.4062	-0.443452	1489	737.357	914.738	1092.12	0.61433
GO:0060537_muscle_tissue_development	69	3	1.4062	-0.443452	1489	737.357	914.738	1092.12	0.61433
GO:0016477_cell_migration	158	6	1.2282	-0.440173	1492	739.435	917.148	1094.86	0.61471
GO:0043068_positive_regulation_of_programmed_cell_death	158	6	1.2282	-0.440173	1492	739.435	917.148	1094.86	0.61471
GO:0048471_perinuclear_region_of_cytoplasm	128	5	1.26338	-0.44076	1490	739.016	916.684	1094.35	0.615224
GO:0010843_promoter_binding	41	2	1.57769	-0.439284	1495	743.669	921.876	1100.08	0.616639
GO:0048477_oogenesis	41	2	1.57769	-0.439284	1495	743.669	921.876	1100.08	0.616639
GO:0051260_protein_homooligomerization	41	2	1.57769	-0.439284	1495	743.669	921.876	1100.08	0.616639
GO:0007423_sensory_organ_development	99	4	1.30677	-0.435677	1496	745.138	923.612	1102.09	0.617388
GO:0008104_protein_localization	405	14	1.11802	-0.431755	1500	747.593	926.378	1105.16	0.617585
GO:0000975_regulatory_region_DNA_binding	42	2	1.54012	-0.426069	1511	753.854	933.318	1112.78	0.617682
GO:0001067_regulatory_region_nucleic_acid_binding	42	2	1.54012	-0.426069	1511	753.854	933.318	1112.78	0.617682
GO:0002790_peptide_secretion	42	2	1.54012	-0.426069	1511	753.854	933.318	1112.78	0.617682
GO:0015849_organic_acid_transport	42	2	1.54012	-0.426069	1511	753.854	933.318	1112.78	0.617682
GO:0016358_dendrite_development	42	2	1.54012	-0.426069	1511	753.854	933.318	1112.78	0.617682
GO:0043281_regulation_of_caspase_activity	42	2	1.54012	-0.426069	1511	753.854	933.318	1112.78	0.617682
GO:0044212_transcription_regulatory_region_DNA_binding	42	2	1.54012	-0.426069	1511	753.854	933.318	1112.78	0.617682
GO:0051052_regulation_of_DNA_metabolic_process	42	2	1.54012	-0.426069	1511	753.854	933.318	1112.78	0.617682
GO:0070201_regulation_of_establishment_of_protein_localization	42	2	1.54012	-0.426069	1511	753.854	933.318	1112.78	0.617682
GO:0009967_positive_regulation_of_signal_transduction	70	3	1.38611	-0.43327	1499	747.304	926.07	1104.84	0.617792
GO:0051259_protein_oligomerization	70	3	1.38611	-0.43327	1499	747.304	926.07	1104.84	0.617792
GO:0051640_organelle_localization	70	3	1.38611	-0.43327	1499	747.304	926.07	1104.84	0.617792
GO:0000267_cell_fraction	406	14	1.11526	-0.427519	1501	748.676	927.544	1106.41	0.617951
GO:0010942_positive_regulation_of_cell_death	160	6	1.21285	-0.426896	1502	749.602	928.66	1107.72	0.618282
GO:0000462_maturation_of_SSU-rRNA_from_tricistronic_rRNA_transcript_(SSU-rRNA__5.8S_rRNA__LSU-rRNA)	15	1	2.15617	-0.424479	1544	778.532	960.148	1141.76	0.621858
GO:0000792_heterochromatin	15	1	2.15617	-0.424479	1544	778.532	960.148	1141.76	0.621858
GO:0003684_damaged_DNA_binding	15	1	2.15617	-0.424479	1544	778.532	960.148	1141.76	0.621858
GO:0006304_DNA_modification	15	1	2.15617	-0.424479	1544	778.532	960.148	1141.76	0.621858
GO:0008088_axon_cargo_transport	15	1	2.15617	-0.424479	1544	778.532	960.148	1141.76	0.621858
GO:0009250_glucan_biosynthetic_process	15	1	2.15617	-0.424479	1544	778.532	960.148	1141.76	0.621858
GO:0009409_response_to_cold	15	1	2.15617	-0.424479	1544	778.532	960.148	1141.76	0.621858
GO:0009583_detection_of_light_stimulus	15	1	2.15617	-0.424479	1544	778.532	960.148	1141.76	0.621858
GO:0010259_multicellular_organismal_aging	15	1	2.15617	-0.424479	1544	778.532	960.148	1141.76	0.621858
GO:0010741_negative_regulation_of_intracellular_protein_kinase_cascade	15	1	2.15617	-0.424479	1544	778.532	960.148	1141.76	0.621858
GO:0015276_ligand-gated_ion_channel_activity	15	1	2.15617	-0.424479	1544	778.532	960.148	1141.76	0.621858
GO:0016675_oxidoreductase_activity__acting_on_a_heme_group_of_donors	15	1	2.15617	-0.424479	1544	778.532	960.148	1141.76	0.621858
GO:0019005_SCF_ubiquitin_ligase_complex	15	1	2.15617	-0.424479	1544	778.532	960.148	1141.76	0.621858
GO:0019233_sensory_perception_of_pain	15	1	2.15617	-0.424479	1544	778.532	960.148	1141.76	0.621858
GO:0022834_ligand-gated_channel_activity	15	1	2.15617	-0.424479	1544	778.532	960.148	1141.76	0.621858
GO:0030119_AP-type_membrane_coat_adaptor_complex	15	1	2.15617	-0.424479	1544	778.532	960.148	1141.76	0.621858
GO:0030131_clathrin_adaptor_complex	15	1	2.15617	-0.424479	1544	778.532	960.148	1141.76	0.621858
GO:0030707_ovarian_follicle_cell_development	15	1	2.15617	-0.424479	1544	778.532	960.148	1141.76	0.621858
GO:0031032_actomyosin_structure_organization	15	1	2.15617	-0.424479	1544	778.532	960.148	1141.76	0.621858
GO:0031091_platelet_alpha_granule	15	1	2.15617	-0.424479	1544	778.532	960.148	1141.76	0.621858
GO:0031111_negative_regulation_of_microtubule_polymerization_or_depolymerization	15	1	2.15617	-0.424479	1544	778.532	960.148	1141.76	0.621858
GO:0031985_Golgi_cisterna	15	1	2.15617	-0.424479	1544	778.532	960.148	1141.76	0.621858
GO:0042461_photoreceptor_cell_development	15	1	2.15617	-0.424479	1544	778.532	960.148	1141.76	0.621858
GO:0044450_microtubule_organizing_center_part	15	1	2.15617	-0.424479	1544	778.532	960.148	1141.76	0.621858
GO:0045995_regulation_of_embryonic_development	15	1	2.15617	-0.424479	1544	778.532	960.148	1141.76	0.621858
GO:0046323_glucose_import	15	1	2.15617	-0.424479	1544	778.532	960.148	1141.76	0.621858
GO:0048593_camera-type_eye_morphogenesis	15	1	2.15617	-0.424479	1544	778.532	960.148	1141.76	0.621858
GO:0050771_negative_regulation_of_axonogenesis	15	1	2.15617	-0.424479	1544	778.532	960.148	1141.76	0.621858
GO:0050807_regulation_of_synapse_organization	15	1	2.15617	-0.424479	1544	778.532	960.148	1141.76	0.621858
GO:0051153_regulation_of_striated_muscle_cell_differentiation	15	1	2.15617	-0.424479	1544	778.532	960.148	1141.76	0.621858
GO:0051224_negative_regulation_of_protein_transport	15	1	2.15617	-0.424479	1544	778.532	960.148	1141.76	0.621858
GO:0051289_protein_homotetramerization	15	1	2.15617	-0.424479	1544	778.532	960.148	1141.76	0.621858
GO:0051453_regulation_of_intracellular_pH	15	1	2.15617	-0.424479	1544	778.532	960.148	1141.76	0.621858
GO:0006415_translational_termination	71	3	1.36659	-0.423342	1546	780.249	962.144	1144.04	0.622344
GO:0006725_cellular_aromatic_compound_metabolic_process	71	3	1.36659	-0.423342	1546	780.249	962.144	1144.04	0.622344
GO:0000989_transcription_factor_binding_transcription_factor_activity	101	4	1.28089	-0.419107	1550	782.593	964.902	1147.21	0.622517
GO:0003712_transcription_cofactor_activity	101	4	1.28089	-0.419107	1550	782.593	964.902	1147.21	0.622517
GO:0032403_protein_complex_binding	101	4	1.28089	-0.419107	1550	782.593	964.902	1147.21	0.622517
GO:0051169_nuclear_transport	101	4	1.28089	-0.419107	1550	782.593	964.902	1147.21	0.622517
GO:0051172_negative_regulation_of_nitrogen_compound_metabolic_process	192	7	1.17916	-0.416992	1551	783.602	966.052	1148.5	0.622858
GO:0009790_embryo_development	254	9	1.146	-0.413823	1553	784.844	967.638	1150.43	0.623077
GO:0005635_nuclear_envelope	72	3	1.34761	-0.413662	1555	786.103	968.908	1151.71	0.623092
GO:0014070_response_to_organic_cyclic_substance	72	3	1.34761	-0.413662	1555	786.103	968.908	1151.71	0.623092
GO:0019953_sexual_reproduction	162	6	1.19787	-0.413997	1552	784.506	967.194	1149.88	0.623192
GO:0001655_urogenital_system_development	43	2	1.50431	-0.413334	1562	791.043	974.462	1157.88	0.623855
GO:0009952_anterior_posterior_pattern_formation	43	2	1.50431	-0.413334	1562	791.043	974.462	1157.88	0.623855
GO:0030811_regulation_of_nucleotide_catabolic_process	43	2	1.50431	-0.413334	1562	791.043	974.462	1157.88	0.623855
GO:0031965_nuclear_membrane	43	2	1.50431	-0.413334	1562	791.043	974.462	1157.88	0.623855
GO:0033121_regulation_of_purine_nucleotide_catabolic_process	43	2	1.50431	-0.413334	1562	791.043	974.462	1157.88	0.623855
GO:0035107_appendage_morphogenesis	43	2	1.50431	-0.413334	1562	791.043	974.462	1157.88	0.623855
GO:0045211_postsynaptic_membrane	43	2	1.50431	-0.413334	1562	791.043	974.462	1157.88	0.623855
GO:0042981_regulation_of_apoptosis	349	12	1.11207	-0.404851	1565	794.104	977.93	1161.76	0.624875
GO:0005975_carbohydrate_metabolic_process	194	7	1.167	-0.405378	1564	793.879	977.676	1161.47	0.625113
GO:0044421_extracellular_region_part	163	6	1.19053	-0.407685	1563	793.515	977.304	1161.09	0.625274
GO:0000988_protein_binding_transcription_factor_activity	103	4	1.25602	-0.403176	1567	797.352	981.616	1165.88	0.62643
GO:0006325_chromatin_organization	103	4	1.25602	-0.403176	1567	797.352	981.616	1165.88	0.62643
GO:0000149_SNARE_binding	16	1	2.02141	-0.402682	1602	822.842	1009.01	1195.18	0.629844
GO:0000777_condensed_chromosome_kinetochore	16	1	2.02141	-0.402682	1602	822.842	1009.01	1195.18	0.629844
GO:0000779_condensed_chromosome__centromeric_region	16	1	2.02141	-0.402682	1602	822.842	1009.01	1195.18	0.629844
GO:0001824_blastocyst_development	16	1	2.02141	-0.402682	1602	822.842	1009.01	1195.18	0.629844
GO:0002573_myeloid_leukocyte_differentiation	16	1	2.02141	-0.402682	1602	822.842	1009.01	1195.18	0.629844
GO:0004620_phospholipase_activity	16	1	2.02141	-0.402682	1602	822.842	1009.01	1195.18	0.629844
GO:0005319_lipid_transporter_activity	16	1	2.02141	-0.402682	1602	822.842	1009.01	1195.18	0.629844
GO:0006220_pyrimidine_nucleotide_metabolic_process	16	1	2.02141	-0.402682	1602	822.842	1009.01	1195.18	0.629844
GO:0006720_isoprenoid_metabolic_process	16	1	2.02141	-0.402682	1602	822.842	1009.01	1195.18	0.629844
GO:0006900_membrane_budding	16	1	2.02141	-0.402682	1602	822.842	1009.01	1195.18	0.629844
GO:0006901_vesicle_coating	16	1	2.02141	-0.402682	1602	822.842	1009.01	1195.18	0.629844
GO:0006939_smooth_muscle_contraction	16	1	2.02141	-0.402682	1602	822.842	1009.01	1195.18	0.629844
GO:0006984_ER-nucleus_signaling_pathway	16	1	2.02141	-0.402682	1602	822.842	1009.01	1195.18	0.629844
GO:0008083_growth_factor_activity	16	1	2.02141	-0.402682	1602	822.842	1009.01	1195.18	0.629844
GO:0009411_response_to_UV	16	1	2.02141	-0.402682	1602	822.842	1009.01	1195.18	0.629844
GO:0009547_plastid_ribosome	16	1	2.02141	-0.402682	1602	822.842	1009.01	1195.18	0.629844
GO:0009712_catechol_metabolic_process	16	1	2.02141	-0.402682	1602	822.842	1009.01	1195.18	0.629844
GO:0010827_regulation_of_glucose_transport	16	1	2.02141	-0.402682	1602	822.842	1009.01	1195.18	0.629844
GO:0015297_antiporter_activity	16	1	2.02141	-0.402682	1602	822.842	1009.01	1195.18	0.629844
GO:0019903_protein_phosphatase_binding	16	1	2.02141	-0.402682	1602	822.842	1009.01	1195.18	0.629844
GO:0030490_maturation_of_SSU-rRNA	16	1	2.02141	-0.402682	1602	822.842	1009.01	1195.18	0.629844
GO:0030641_regulation_of_cellular_pH	16	1	2.02141	-0.402682	1602	822.842	1009.01	1195.18	0.629844
GO:0031023_microtubule_organizing_center_organization	16	1	2.02141	-0.402682	1602	822.842	1009.01	1195.18	0.629844
GO:0031594_neuromuscular_junction	16	1	2.02141	-0.402682	1602	822.842	1009.01	1195.18	0.629844
GO:0031674_I_band	16	1	2.02141	-0.402682	1602	822.842	1009.01	1195.18	0.629844
GO:0033176_proton-transporting_V-type_ATPase_complex	16	1	2.02141	-0.402682	1602	822.842	1009.01	1195.18	0.629844
GO:0034311_diol_metabolic_process	16	1	2.02141	-0.402682	1602	822.842	1009.01	1195.18	0.629844
GO:0040014_regulation_of_multicellular_organism_growth	16	1	2.02141	-0.402682	1602	822.842	1009.01	1195.18	0.629844
GO:0042597_periplasmic_space	16	1	2.02141	-0.402682	1602	822.842	1009.01	1195.18	0.629844
GO:0045182_translation_regulator_activity	16	1	2.02141	-0.402682	1602	822.842	1009.01	1195.18	0.629844
GO:0045785_positive_regulation_of_cell_adhesion	16	1	2.02141	-0.402682	1602	822.842	1009.01	1195.18	0.629844
GO:0048641_regulation_of_skeletal_muscle_tissue_development	16	1	2.02141	-0.402682	1602	822.842	1009.01	1195.18	0.629844
GO:0051054_positive_regulation_of_DNA_metabolic_process	16	1	2.02141	-0.402682	1602	822.842	1009.01	1195.18	0.629844
GO:0051647_nucleus_localization	16	1	2.02141	-0.402682	1602	822.842	1009.01	1195.18	0.629844
GO:0090101_negative_regulation_of_transmembrane_receptor_protein_serine_threonine_kinase_signaling_pathway	16	1	2.02141	-0.402682	1602	822.842	1009.01	1195.18	0.629844
GO:0004386_helicase_activity	44	2	1.47012	-0.401056	1605	828.662	1015.37	1202.07	0.632628
GO:0006730_one-carbon_metabolic_process	44	2	1.47012	-0.401056	1605	828.662	1015.37	1202.07	0.632628
GO:0015833_peptide_transport	44	2	1.47012	-0.401056	1605	828.662	1015.37	1202.07	0.632628
GO:0045595_regulation_of_cell_differentiation	195	7	1.16102	-0.399682	1606	829.323	1016.11	1202.89	0.632695
GO:0004888_transmembrane_receptor_activity	104	4	1.24395	-0.395442	1608	831.507	1018.56	1205.61	0.633432
GO:0016020_membrane	1625	52	1.03496	-0.395747	1607	830.956	1017.95	1204.94	0.633446
GO:0016051_carbohydrate_biosynthetic_process	74	3	1.31119	-0.39501	1610	832.877	1020.01	1207.13	0.633544
GO:0031016_pancreas_development	74	3	1.31119	-0.39501	1610	832.877	1020.01	1207.13	0.633544
GO:0016874_ligase_activity	166	6	1.16901	-0.389285	1613	835.705	1023.16	1210.61	0.63432
GO:0048870_cell_motility	166	6	1.16901	-0.389285	1613	835.705	1023.16	1210.61	0.63432
GO:0044238_primary_metabolic_process	1950	62	1.02833	-0.389967	1611	835.257	1022.65	1210.04	0.634792
GO:0051171_regulation_of_nitrogen_compound_metabolic_process	700	23	1.06269	-0.388628	1618	839.774	1027.5	1215.23	0.635043
GO:0043624_cellular_protein_complex_disassembly	105	4	1.2321	-0.387857	1620	841.284	1029.18	1217.08	0.635296
GO:0051129_negative_regulation_of_cellular_component_organization	105	4	1.2321	-0.387857	1620	841.284	1029.18	1217.08	0.635296
GO:0042592_homeostatic_process	259	9	1.12387	-0.388931	1617	839.634	1027.35	1215.06	0.635341
GO:0005578_proteinaceous_extracellular_matrix	45	2	1.43745	-0.389211	1616	839.409	1027.08	1214.76	0.635572
GO:0007292_female_gamete_generation	45	2	1.43745	-0.389211	1616	839.409	1027.08	1214.76	0.635572
GO:0031589_cell-substrate_adhesion	45	2	1.43745	-0.389211	1616	839.409	1027.08	1214.76	0.635572
GO:0007283_spermatogenesis	75	3	1.2937	-0.386026	1623	844.175	1032.32	1220.47	0.636059
GO:0022626_cytosolic_ribosome	75	3	1.2937	-0.386026	1623	844.175	1032.32	1220.47	0.636059
GO:0048232_male_gamete_generation	75	3	1.2937	-0.386026	1623	844.175	1032.32	1220.47	0.636059
GO:0043067_regulation_of_programmed_cell_death	354	12	1.09636	-0.383614	1624	845.167	1033.44	1221.72	0.636357
GO:0050878_regulation_of_body_fluid_levels	106	4	1.22047	-0.380419	1635	862.034	1051.61	1241.19	0.643189
GO:0051094_positive_regulation_of_developmental_process	106	4	1.22047	-0.380419	1635	862.034	1051.61	1241.19	0.643189
GO:0000794_condensed_nuclear_chromosome	17	1	1.9025	-0.382551	1633	861.486	1050.88	1240.28	0.64353
GO:0006308_DNA_catabolic_process	17	1	1.9025	-0.382551	1633	861.486	1050.88	1240.28	0.64353
GO:0016769_transferase_activity__transferring_nitrogenous_groups	17	1	1.9025	-0.382551	1633	861.486	1050.88	1240.28	0.64353
GO:0032102_negative_regulation_of_response_to_external_stimulus	17	1	1.9025	-0.382551	1633	861.486	1050.88	1240.28	0.64353
GO:0033177_proton-transporting_two-sector_ATPase_complex__proton-transporting_domain	17	1	1.9025	-0.382551	1633	861.486	1050.88	1240.28	0.64353
GO:0042364_water-soluble_vitamin_biosynthetic_process	17	1	1.9025	-0.382551	1633	861.486	1050.88	1240.28	0.64353
GO:0042401_cellular_biogenic_amine_biosynthetic_process	17	1	1.9025	-0.382551	1633	861.486	1050.88	1240.28	0.64353
GO:0042734_presynaptic_membrane	17	1	1.9025	-0.382551	1633	861.486	1050.88	1240.28	0.64353
GO:0055088_lipid_homeostasis	17	1	1.9025	-0.382551	1633	861.486	1050.88	1240.28	0.64353
GO:0010876_lipid_localization	46	2	1.4062	-0.37778	1637	865.03	1054.84	1244.65	0.644373
GO:0046164_alcohol_catabolic_process	46	2	1.4062	-0.37778	1637	865.03	1054.84	1244.65	0.644373
GO:0004842_ubiquitin-protein_ligase_activity	76	3	1.27668	-0.37726	1638	867.149	1057.02	1246.89	0.645311
GO:0008285_negative_regulation_of_cell_proliferation	107	4	1.20907	-0.373124	1642	869.793	1060.02	1250.24	0.645564
GO:0010564_regulation_of_cell_cycle_process	107	4	1.20907	-0.373124	1642	869.793	1060.02	1250.24	0.645564
GO:0044057_regulation_of_system_process	107	4	1.20907	-0.373124	1642	869.793	1060.02	1250.24	0.645564
GO:0061061_muscle_structure_development	107	4	1.20907	-0.373124	1642	869.793	1060.02	1250.24	0.645564
GO:0003723_RNA_binding	389	13	1.08086	-0.369503	1644	871.069	1061.49	1251.92	0.645676
GO:0006897_endocytosis	138	5	1.17183	-0.371748	1643	870.636	1061	1251.36	0.645769
GO:0043412_macromolecule_modification	548	18	1.06235	-0.367068	1645	873.317	1063.93	1254.54	0.646766
GO:0043241_protein_complex_disassembly	108	4	1.19787	-0.365969	1652	878.334	1069.42	1260.51	0.64735
GO:0016569_covalent_chromatin_modification	47	2	1.37628	-0.366743	1651	877.873	1068.88	1259.88	0.647411
GO:0016570_histone_modification	47	2	1.37628	-0.366743	1651	877.873	1068.88	1259.88	0.647411
GO:0030312_external_encapsulating_structure	47	2	1.37628	-0.366743	1651	877.873	1068.88	1259.88	0.647411
GO:0031301_integral_to_organelle_membrane	47	2	1.37628	-0.366743	1651	877.873	1068.88	1259.88	0.647411
GO:0033267_axon_part	47	2	1.37628	-0.366743	1651	877.873	1068.88	1259.88	0.647411
GO:0042110_T_cell_activation	47	2	1.37628	-0.366743	1651	877.873	1068.88	1259.88	0.647411
GO:0016491_oxidoreductase_activity	264	9	1.10259	-0.365355	1653	879.033	1070.24	1261.45	0.647453
GO:0010941_regulation_of_cell_death	359	12	1.08109	-0.363318	1671	899.593	1092.07	1284.54	0.65354
GO:0000049_tRNA_binding	18	1	1.79681	-0.363892	1670	899.341	1091.78	1284.23	0.653763
GO:0001725_stress_fiber	18	1	1.79681	-0.363892	1670	899.341	1091.78	1284.23	0.653763
GO:0001843_neural_tube_closure	18	1	1.79681	-0.363892	1670	899.341	1091.78	1284.23	0.653763
GO:0008081_phosphoric_diester_hydrolase_activity	18	1	1.79681	-0.363892	1670	899.341	1091.78	1284.23	0.653763
GO:0008217_regulation_of_blood_pressure	18	1	1.79681	-0.363892	1670	899.341	1091.78	1284.23	0.653763
GO:0016298_lipase_activity	18	1	1.79681	-0.363892	1670	899.341	1091.78	1284.23	0.653763
GO:0016776_phosphotransferase_activity__phosphate_group_as_acceptor	18	1	1.79681	-0.363892	1670	899.341	1091.78	1284.23	0.653763
GO:0017156_calcium_ion-dependent_exocytosis	18	1	1.79681	-0.363892	1670	899.341	1091.78	1284.23	0.653763
GO:0019902_phosphatase_binding	18	1	1.79681	-0.363892	1670	899.341	1091.78	1284.23	0.653763
GO:0030176_integral_to_endoplasmic_reticulum_membrane	18	1	1.79681	-0.363892	1670	899.341	1091.78	1284.23	0.653763
GO:0042274_ribosomal_small_subunit_biogenesis	18	1	1.79681	-0.363892	1670	899.341	1091.78	1284.23	0.653763
GO:0042393_histone_binding	18	1	1.79681	-0.363892	1670	899.341	1091.78	1284.23	0.653763
GO:0042645_mitochondrial_nucleoid	18	1	1.79681	-0.363892	1670	899.341	1091.78	1284.23	0.653763
GO:0046890_regulation_of_lipid_biosynthetic_process	18	1	1.79681	-0.363892	1670	899.341	1091.78	1284.23	0.653763
GO:0060606_tube_closure	18	1	1.79681	-0.363892	1670	899.341	1091.78	1284.23	0.653763
GO:0060828_regulation_of_canonical_Wnt_receptor_signaling_pathway	18	1	1.79681	-0.363892	1670	899.341	1091.78	1284.23	0.653763
GO:0071214_cellular_response_to_abiotic_stimulus	18	1	1.79681	-0.363892	1670	899.341	1091.78	1284.23	0.653763
GO:0007264_small_GTPase_mediated_signal_transduction	171	6	1.13483	-0.360328	1674	901.881	1094.71	1287.53	0.653947
GO:0004857_enzyme_inhibitor_activity	78	3	1.24395	-0.360357	1673	901.598	1094.36	1287.13	0.654132
GO:0045860_positive_regulation_of_protein_kinase_activity	78	3	1.24395	-0.360357	1673	901.598	1094.36	1287.13	0.654132
GO:0018193_peptidyl-amino_acid_modification	109	4	1.18688	-0.358951	1676	904.109	1097.03	1289.95	0.654553
GO:0034623_cellular_macromolecular_complex_disassembly	109	4	1.18688	-0.358951	1676	904.109	1097.03	1289.95	0.654553
GO:0006470_protein_dephosphorylation	48	2	1.34761	-0.356083	1678	907.313	1100.66	1294.01	0.655938
GO:0048736_appendage_development	48	2	1.34761	-0.356083	1678	907.313	1100.66	1294.01	0.655938
GO:0007517_muscle_organ_development	79	3	1.2282	-0.352209	1680	909.664	1103.22	1296.77	0.656677
GO:0033674_positive_regulation_of_kinase_activity	79	3	1.2282	-0.352209	1680	909.664	1103.22	1296.77	0.656677
GO:0009986_cell_surface	110	4	1.17609	-0.352068	1681	911.174	1104.86	1298.54	0.657261
GO:0009607_response_to_biotic_stimulus	173	6	1.12171	-0.349316	1683	912.606	1106.51	1300.42	0.657464
GO:0051128_regulation_of_cellular_component_organization	299	10	1.08169	-0.35015	1682	912.167	1105.99	1299.81	0.657545
GO:0010324_membrane_invagination	142	5	1.13882	-0.347164	1684	913.518	1107.5	1301.47	0.657658
GO:0001649_osteoblast_differentiation	19	1	1.70224	-0.346541	1708	932.296	1127.54	1322.79	0.660153
GO:0002831_regulation_of_response_to_biotic_stimulus	19	1	1.70224	-0.346541	1708	932.296	1127.54	1322.79	0.660153
GO:0004497_monooxygenase_activity	19	1	1.70224	-0.346541	1708	932.296	1127.54	1322.79	0.660153
GO:0005758_mitochondrial_intermembrane_space	19	1	1.70224	-0.346541	1708	932.296	1127.54	1322.79	0.660153
GO:0007088_regulation_of_mitosis	19	1	1.70224	-0.346541	1708	932.296	1127.54	1322.79	0.660153
GO:0007286_spermatid_development	19	1	1.70224	-0.346541	1708	932.296	1127.54	1322.79	0.660153
GO:0009295_nucleoid	19	1	1.70224	-0.346541	1708	932.296	1127.54	1322.79	0.660153
GO:0009570_chloroplast_stroma	19	1	1.70224	-0.346541	1708	932.296	1127.54	1322.79	0.660153
GO:0009880_embryonic_pattern_specification	19	1	1.70224	-0.346541	1708	932.296	1127.54	1322.79	0.660153
GO:0014020_primary_neural_tube_formation	19	1	1.70224	-0.346541	1708	932.296	1127.54	1322.79	0.660153
GO:0016627_oxidoreductase_activity__acting_on_the_CH-CH_group_of_donors	19	1	1.70224	-0.346541	1708	932.296	1127.54	1322.79	0.660153
GO:0031110_regulation_of_microtubule_polymerization_or_depolymerization	19	1	1.70224	-0.346541	1708	932.296	1127.54	1322.79	0.660153
GO:0031225_anchored_to_membrane	19	1	1.70224	-0.346541	1708	932.296	1127.54	1322.79	0.660153
GO:0031227_intrinsic_to_endoplasmic_reticulum_membrane	19	1	1.70224	-0.346541	1708	932.296	1127.54	1322.79	0.660153
GO:0031984_organelle_subcompartment	19	1	1.70224	-0.346541	1708	932.296	1127.54	1322.79	0.660153
GO:0032272_negative_regulation_of_protein_polymerization	19	1	1.70224	-0.346541	1708	932.296	1127.54	1322.79	0.660153
GO:0042158_lipoprotein_biosynthetic_process	19	1	1.70224	-0.346541	1708	932.296	1127.54	1322.79	0.660153
GO:0042326_negative_regulation_of_phosphorylation	19	1	1.70224	-0.346541	1708	932.296	1127.54	1322.79	0.660153
GO:0043235_receptor_complex	19	1	1.70224	-0.346541	1708	932.296	1127.54	1322.79	0.660153
GO:0045727_positive_regulation_of_translation	19	1	1.70224	-0.346541	1708	932.296	1127.54	1322.79	0.660153
GO:0048675_axon_extension	19	1	1.70224	-0.346541	1708	932.296	1127.54	1322.79	0.660153
GO:0051147_regulation_of_muscle_cell_differentiation	19	1	1.70224	-0.346541	1708	932.296	1127.54	1322.79	0.660153
GO:0051607_defense_response_to_virus	19	1	1.70224	-0.346541	1708	932.296	1127.54	1322.79	0.660153
GO:0051783_regulation_of_nuclear_division	19	1	1.70224	-0.346541	1708	932.296	1127.54	1322.79	0.660153
GO:0044463_cell_projection_part	143	5	1.13086	-0.341265	1721	941.573	1137.43	1333.29	0.660912
GO:0032984_macromolecular_complex_disassembly	112	4	1.15509	-0.338692	1722	942.304	1138.21	1334.11	0.66098
GO:0006464_protein_modification_process	524	17	1.04928	-0.341433	1720	941.166	1136.95	1332.74	0.66102
GO:0005794_Golgi_apparatus	301	10	1.07451	-0.341839	1719	940.628	1136.37	1332.12	0.661066
GO:0019725_cellular_homeostasis	174	6	1.11526	-0.343927	1718	940.07	1135.83	1331.6	0.661137
GO:0048583_regulation_of_response_to_stimulus	174	6	1.11526	-0.343927	1718	940.07	1135.83	1331.6	0.661137
GO:0009615_response_to_virus	49	2	1.32011	-0.345783	1713	937.191	1132.68	1328.17	0.661227
GO:0031300_intrinsic_to_organelle_membrane	49	2	1.32011	-0.345783	1713	937.191	1132.68	1328.17	0.661227
GO:0032880_regulation_of_protein_localization	49	2	1.32011	-0.345783	1713	937.191	1132.68	1328.17	0.661227
GO:0051402_neuron_apoptosis	49	2	1.32011	-0.345783	1713	937.191	1132.68	1328.17	0.661227
GO:0070997_neuron_death	49	2	1.32011	-0.345783	1713	937.191	1132.68	1328.17	0.661227
GO:0051347_positive_regulation_of_transferase_activity	81	3	1.19787	-0.33649	1723	943.744	1139.66	1335.57	0.661437
GO:0004721_phosphoprotein_phosphatase_activity	50	2	1.2937	-0.335827	1730	948.329	1144.47	1340.62	0.661546
GO:0005769_early_endosome	50	2	1.2937	-0.335827	1730	948.329	1144.47	1340.62	0.661546
GO:0005911_cell-cell_junction	50	2	1.2937	-0.335827	1730	948.329	1144.47	1340.62	0.661546
GO:0006606_protein_import_into_nucleus	50	2	1.2937	-0.335827	1730	948.329	1144.47	1340.62	0.661546
GO:0044448_cell_cortex_part	50	2	1.2937	-0.335827	1730	948.329	1144.47	1340.62	0.661546
GO:0051170_nuclear_import	50	2	1.2937	-0.335827	1730	948.329	1144.47	1340.62	0.661546
GO:0052548_regulation_of_endopeptidase_activity	50	2	1.2937	-0.335827	1730	948.329	1144.47	1340.62	0.661546
GO:0005840_ribosome	144	5	1.12301	-0.335462	1731	948.95	1145.14	1341.33	0.661547
GO:0016568_chromatin_modification	80	3	1.21285	-0.344255	1716	939.661	1135.36	1331.06	0.661632
GO:0032583_regulation_of_gene-specific_transcription	80	3	1.21285	-0.344255	1716	939.661	1135.36	1331.06	0.661632
GO:0035270_endocrine_system_development	80	3	1.21285	-0.344255	1716	939.661	1135.36	1331.06	0.661632
GO:0045184_establishment_of_protein_localization	335	11	1.062	-0.333136	1732	950.384	1146.53	1342.67	0.661967
GO:0070887_cellular_response_to_chemical_stimulus	240	8	1.07809	-0.330946	1733	951.641	1147.96	1344.29	0.662414
GO:0033554_cellular_response_to_stress	304	10	1.0639	-0.32969	1755	969.322	1166.88	1364.43	0.664887
GO:0001841_neural_tube_formation	20	1	1.61713	-0.330361	1754	968.751	1166.26	1363.77	0.664914
GO:0002756_MyD88-independent_toll-like_receptor_signaling_pathway	20	1	1.61713	-0.330361	1754	968.751	1166.26	1363.77	0.664914
GO:0005901_caveola	20	1	1.61713	-0.330361	1754	968.751	1166.26	1363.77	0.664914
GO:0006937_regulation_of_muscle_contraction	20	1	1.61713	-0.330361	1754	968.751	1166.26	1363.77	0.664914
GO:0007472_wing_disc_morphogenesis	20	1	1.61713	-0.330361	1754	968.751	1166.26	1363.77	0.664914
GO:0007476_imaginal_disc-derived_wing_morphogenesis	20	1	1.61713	-0.330361	1754	968.751	1166.26	1363.77	0.664914
GO:0008201_heparin_binding	20	1	1.61713	-0.330361	1754	968.751	1166.26	1363.77	0.664914
GO:0016573_histone_acetylation	20	1	1.61713	-0.330361	1754	968.751	1166.26	1363.77	0.664914
GO:0016903_oxidoreductase_activity__acting_on_the_aldehyde_or_oxo_group_of_donors	20	1	1.61713	-0.330361	1754	968.751	1166.26	1363.77	0.664914
GO:0019748_secondary_metabolic_process	20	1	1.61713	-0.330361	1754	968.751	1166.26	1363.77	0.664914
GO:0030004_cellular_monovalent_inorganic_cation_homeostasis	20	1	1.61713	-0.330361	1754	968.751	1166.26	1363.77	0.664914
GO:0030178_negative_regulation_of_Wnt_receptor_signaling_pathway	20	1	1.61713	-0.330361	1754	968.751	1166.26	1363.77	0.664914
GO:0031970_organelle_envelope_lumen	20	1	1.61713	-0.330361	1754	968.751	1166.26	1363.77	0.664914
GO:0032432_actin_filament_bundle	20	1	1.61713	-0.330361	1754	968.751	1166.26	1363.77	0.664914
GO:0034138_toll-like_receptor_3_signaling_pathway	20	1	1.61713	-0.330361	1754	968.751	1166.26	1363.77	0.664914
GO:0035120_post-embryonic_appendage_morphogenesis	20	1	1.61713	-0.330361	1754	968.751	1166.26	1363.77	0.664914
GO:0043296_apical_junction_complex	20	1	1.61713	-0.330361	1754	968.751	1166.26	1363.77	0.664914
GO:0048515_spermatid_differentiation	20	1	1.61713	-0.330361	1754	968.751	1166.26	1363.77	0.664914
GO:0051053_negative_regulation_of_DNA_metabolic_process	20	1	1.61713	-0.330361	1754	968.751	1166.26	1363.77	0.664914
GO:0070646_protein_modification_by_small_protein_removal	20	1	1.61713	-0.330361	1754	968.751	1166.26	1363.77	0.664914
GO:0071555_cell_wall_organization	20	1	1.61713	-0.330361	1754	968.751	1166.26	1363.77	0.664914
GO:0019219_regulation_of_nucleobase__nucleoside__nucleotide_and_nucleic_acid_metabolic_process	657	21	1.03378	-0.326347	1759	972.644	1170.53	1368.42	0.665452
GO:0034613_cellular_protein_localization	241	8	1.07361	-0.326511	1758	972.534	1170.43	1368.33	0.665775
GO:0001501_skeletal_system_development	51	2	1.26834	-0.326199	1763	975.751	1173.93	1372.1	0.665868
GO:0015291_secondary_active_transmembrane_transporter_activity	51	2	1.26834	-0.326199	1763	975.751	1173.93	1372.1	0.665868
GO:0034504_protein_localization_to_nucleus	51	2	1.26834	-0.326199	1763	975.751	1173.93	1372.1	0.665868
GO:0051656_establishment_of_organelle_localization	51	2	1.26834	-0.326199	1763	975.751	1173.93	1372.1	0.665868
GO:0044425_membrane_part	1235	39	1.02134	-0.327337	1756	971.741	1169.61	1367.48	0.666065
GO:0010467_gene_expression	1010	32	1.02472	-0.326992	1757	972.411	1170.3	1368.19	0.66608
GO:0051704_multi-organism_process	305	10	1.06041	-0.325724	1764	977.477	1175.75	1374.03	0.666526
GO:0009314_response_to_radiation	83	3	1.16901	-0.321505	1766	980.586	1179.15	1377.71	0.667693
GO:0035295_tube_development	83	3	1.16901	-0.321505	1766	980.586	1179.15	1377.71	0.667693
GO:0009266_response_to_temperature_stimulus	52	2	1.24395	-0.316887	1769	986.392	1185.36	1384.32	0.670072
GO:0019717_synaptosome	52	2	1.24395	-0.316887	1769	986.392	1185.36	1384.32	0.670072
GO:0051090_regulation_of_transcription_factor_activity	52	2	1.24395	-0.316887	1769	986.392	1185.36	1384.32	0.670072
GO:0001838_embryonic_epithelial_tube_formation	21	1	1.54012	-0.315235	1794	1005.14	1205.25	1405.37	0.671824
GO:0001894_tissue_homeostasis	21	1	1.54012	-0.315235	1794	1005.14	1205.25	1405.37	0.671824
GO:0004702_receptor_signaling_protein_serine_threonine_kinase_activity	21	1	1.54012	-0.315235	1794	1005.14	1205.25	1405.37	0.671824
GO:0005178_integrin_binding	21	1	1.54012	-0.315235	1794	1005.14	1205.25	1405.37	0.671824
GO:0005788_endoplasmic_reticulum_lumen	21	1	1.54012	-0.315235	1794	1005.14	1205.25	1405.37	0.671824
GO:0006081_cellular_aldehyde_metabolic_process	21	1	1.54012	-0.315235	1794	1005.14	1205.25	1405.37	0.671824
GO:0006099_tricarboxylic_acid_cycle	21	1	1.54012	-0.315235	1794	1005.14	1205.25	1405.37	0.671824
GO:0009582_detection_of_abiotic_stimulus	21	1	1.54012	-0.315235	1794	1005.14	1205.25	1405.37	0.671824
GO:0010466_negative_regulation_of_peptidase_activity	21	1	1.54012	-0.315235	1794	1005.14	1205.25	1405.37	0.671824
GO:0015171_amino_acid_transmembrane_transporter_activity	21	1	1.54012	-0.315235	1794	1005.14	1205.25	1405.37	0.671824
GO:0016327_apicolateral_plasma_membrane	21	1	1.54012	-0.315235	1794	1005.14	1205.25	1405.37	0.671824
GO:0017148_negative_regulation_of_translation	21	1	1.54012	-0.315235	1794	1005.14	1205.25	1405.37	0.671824
GO:0019933_cAMP-mediated_signaling	21	1	1.54012	-0.315235	1794	1005.14	1205.25	1405.37	0.671824
GO:0022602_ovulation_cycle_process	21	1	1.54012	-0.315235	1794	1005.14	1205.25	1405.37	0.671824
GO:0030336_negative_regulation_of_cell_migration	21	1	1.54012	-0.315235	1794	1005.14	1205.25	1405.37	0.671824
GO:0035108_limb_morphogenesis	21	1	1.54012	-0.315235	1794	1005.14	1205.25	1405.37	0.671824
GO:0035114_imaginal_disc-derived_appendage_morphogenesis	21	1	1.54012	-0.315235	1794	1005.14	1205.25	1405.37	0.671824
GO:0042641_actomyosin	21	1	1.54012	-0.315235	1794	1005.14	1205.25	1405.37	0.671824
GO:0043900_regulation_of_multi-organism_process	21	1	1.54012	-0.315235	1794	1005.14	1205.25	1405.37	0.671824
GO:0046356_acetyl-CoA_catabolic_process	21	1	1.54012	-0.315235	1794	1005.14	1205.25	1405.37	0.671824
GO:0050730_regulation_of_peptidyl-tyrosine_phosphorylation	21	1	1.54012	-0.315235	1794	1005.14	1205.25	1405.37	0.671824
GO:0055037_recycling_endosome	21	1	1.54012	-0.315235	1794	1005.14	1205.25	1405.37	0.671824
GO:0070507_regulation_of_microtubule_cytoskeleton_organization	21	1	1.54012	-0.315235	1794	1005.14	1205.25	1405.37	0.671824
GO:0072175_epithelial_tube_formation	21	1	1.54012	-0.315235	1794	1005.14	1205.25	1405.37	0.671824
GO:2000146_negative_regulation_of_cell_motility	21	1	1.54012	-0.315235	1794	1005.14	1205.25	1405.37	0.671824
GO:0022603_regulation_of_anatomical_structure_morphogenesis	84	3	1.15509	-0.314275	1795	1005.95	1206.05	1406.15	0.671894
GO:0001525_angiogenesis	53	2	1.22047	-0.307877	1800	1013.66	1214.36	1415.06	0.674644
GO:0005976_polysaccharide_metabolic_process	53	2	1.22047	-0.307877	1800	1013.66	1214.36	1415.06	0.674644
GO:0052547_regulation_of_peptidase_activity	53	2	1.22047	-0.307877	1800	1013.66	1214.36	1415.06	0.674644
GO:0080135_regulation_of_cellular_response_to_stress	53	2	1.22047	-0.307877	1800	1013.66	1214.36	1415.06	0.674644
GO:0090046_regulation_of_transcription_regulator_activity	53	2	1.22047	-0.307877	1800	1013.66	1214.36	1415.06	0.674644
GO:0051098_regulation_of_binding	85	3	1.1415	-0.307215	1801	1015.21	1215.91	1416.6	0.675128
GO:0050793_regulation_of_developmental_process	246	8	1.05179	-0.305113	1802	1016.12	1216.82	1417.53	0.675263
GO:0000288_nuclear-transcribed_mRNA_catabolic_process__deadenylation-dependent_decay	22	1	1.47012	-0.301062	1825	1037.27	1239.18	1441.09	0.679003
GO:0002218_activation_of_innate_immune_response	22	1	1.47012	-0.301062	1825	1037.27	1239.18	1441.09	0.679003
GO:0002221_pattern_recognition_receptor_signaling_pathway	22	1	1.47012	-0.301062	1825	1037.27	1239.18	1441.09	0.679003
GO:0002224_toll-like_receptor_signaling_pathway	22	1	1.47012	-0.301062	1825	1037.27	1239.18	1441.09	0.679003
GO:0002758_innate_immune_response-activating_signal_transduction	22	1	1.47012	-0.301062	1825	1037.27	1239.18	1441.09	0.679003
GO:0005884_actin_filament	22	1	1.47012	-0.301062	1825	1037.27	1239.18	1441.09	0.679003
GO:0006638_neutral_lipid_metabolic_process	22	1	1.47012	-0.301062	1825	1037.27	1239.18	1441.09	0.679003
GO:0007422_peripheral_nervous_system_development	22	1	1.47012	-0.301062	1825	1037.27	1239.18	1441.09	0.679003
GO:0008344_adult_locomotory_behavior	22	1	1.47012	-0.301062	1825	1037.27	1239.18	1441.09	0.679003
GO:0009109_coenzyme_catabolic_process	22	1	1.47012	-0.301062	1825	1037.27	1239.18	1441.09	0.679003
GO:0009110_vitamin_biosynthetic_process	22	1	1.47012	-0.301062	1825	1037.27	1239.18	1441.09	0.679003
GO:0009581_detection_of_external_stimulus	22	1	1.47012	-0.301062	1825	1037.27	1239.18	1441.09	0.679003
GO:0035220_wing_disc_development	22	1	1.47012	-0.301062	1825	1037.27	1239.18	1441.09	0.679003
GO:0040013_negative_regulation_of_locomotion	22	1	1.47012	-0.301062	1825	1037.27	1239.18	1441.09	0.679003
GO:0042255_ribosome_assembly	22	1	1.47012	-0.301062	1825	1037.27	1239.18	1441.09	0.679003
GO:0042440_pigment_metabolic_process	22	1	1.47012	-0.301062	1825	1037.27	1239.18	1441.09	0.679003
GO:0042698_ovulation_cycle	22	1	1.47012	-0.301062	1825	1037.27	1239.18	1441.09	0.679003
GO:0043279_response_to_alkaloid	22	1	1.47012	-0.301062	1825	1037.27	1239.18	1441.09	0.679003
GO:0044420_extracellular_matrix_part	22	1	1.47012	-0.301062	1825	1037.27	1239.18	1441.09	0.679003
GO:0045807_positive_regulation_of_endocytosis	22	1	1.47012	-0.301062	1825	1037.27	1239.18	1441.09	0.679003
GO:0048168_regulation_of_neuronal_synaptic_plasticity	22	1	1.47012	-0.301062	1825	1037.27	1239.18	1441.09	0.679003
GO:0048737_imaginal_disc-derived_appendage_development	22	1	1.47012	-0.301062	1825	1037.27	1239.18	1441.09	0.679003
GO:0060070_canonical_Wnt_receptor_signaling_pathway	22	1	1.47012	-0.301062	1825	1037.27	1239.18	1441.09	0.679003
GO:0045941_positive_regulation_of_transcription	183	6	1.06041	-0.298764	1828	1039.58	1241.62	1443.66	0.679222
GO:0044454_nuclear_chromosome_part	54	2	1.19787	-0.299157	1827	1039.28	1241.29	1443.3	0.679415
GO:0045121_membrane_raft	54	2	1.19787	-0.299157	1827	1039.28	1241.29	1443.3	0.679415
GO:0006508_proteolysis	248	8	1.04331	-0.296905	1829	1040.85	1242.93	1445	0.679566
GO:0006916_anti-apoptosis	87	3	1.11526	-0.293582	1832	1043.44	1245.69	1447.94	0.679963
GO:0019080_viral_genome_expression	87	3	1.11526	-0.293582	1832	1043.44	1245.69	1447.94	0.679963
GO:0019083_viral_transcription	87	3	1.11526	-0.293582	1832	1043.44	1245.69	1447.94	0.679963
GO:0000151_ubiquitin_ligase_complex	55	2	1.17609	-0.290714	1836	1046.52	1248.97	1451.42	0.680268
GO:0005912_adherens_junction	55	2	1.17609	-0.290714	1836	1046.52	1248.97	1451.42	0.680268
GO:0006954_inflammatory_response	55	2	1.17609	-0.290714	1836	1046.52	1248.97	1451.42	0.680268
GO:0031098_stress-activated_protein_kinase_signaling_cascade	55	2	1.17609	-0.290714	1836	1046.52	1248.97	1451.42	0.680268
GO:0006414_translational_elongation	88	3	1.10259	-0.287001	1855	1067.87	1271.05	1474.23	0.685204
GO:0010008_endosome_membrane	88	3	1.10259	-0.287001	1855	1067.87	1271.05	1474.23	0.685204
GO:0005743_mitochondrial_inner_membrane	153	5	1.05695	-0.287279	1853	1066.59	1269.82	1473.05	0.685278
GO:0004091_carboxylesterase_activity	23	1	1.4062	-0.287753	1852	1066.21	1269.46	1472.72	0.685455
GO:0005275_amine_transmembrane_transporter_activity	23	1	1.4062	-0.287753	1852	1066.21	1269.46	1472.72	0.685455
GO:0006275_regulation_of_DNA_replication	23	1	1.4062	-0.287753	1852	1066.21	1269.46	1472.72	0.685455
GO:0006338_chromatin_remodeling	23	1	1.4062	-0.287753	1852	1066.21	1269.46	1472.72	0.685455
GO:0015081_sodium_ion_transmembrane_transporter_activity	23	1	1.4062	-0.287753	1852	1066.21	1269.46	1472.72	0.685455
GO:0015294_solute:cation_symporter_activity	23	1	1.4062	-0.287753	1852	1066.21	1269.46	1472.72	0.685455
GO:0031109_microtubule_polymerization_or_depolymerization	23	1	1.4062	-0.287753	1852	1066.21	1269.46	1472.72	0.685455
GO:0031333_negative_regulation_of_protein_complex_assembly	23	1	1.4062	-0.287753	1852	1066.21	1269.46	1472.72	0.685455
GO:0035148_tube_formation	23	1	1.4062	-0.287753	1852	1066.21	1269.46	1472.72	0.685455
GO:0042157_lipoprotein_metabolic_process	23	1	1.4062	-0.287753	1852	1066.21	1269.46	1472.72	0.685455
GO:0044272_sulfur_compound_biosynthetic_process	23	1	1.4062	-0.287753	1852	1066.21	1269.46	1472.72	0.685455
GO:0050727_regulation_of_inflammatory_response	23	1	1.4062	-0.287753	1852	1066.21	1269.46	1472.72	0.685455
GO:0051271_negative_regulation_of_cellular_component_movement	23	1	1.4062	-0.287753	1852	1066.21	1269.46	1472.72	0.685455
GO:0051403_stress-activated_MAPK_cascade	23	1	1.4062	-0.287753	1852	1066.21	1269.46	1472.72	0.685455
GO:0060173_limb_development	23	1	1.4062	-0.287753	1852	1066.21	1269.46	1472.72	0.685455
GO:0090257_regulation_of_muscle_system_process	23	1	1.4062	-0.287753	1852	1066.21	1269.46	1472.72	0.685455
GO:0003735_structural_constituent_of_ribosome	122	4	1.06041	-0.278974	1860	1074.18	1277.88	1481.59	0.687034
GO:0042060_wound_healing	122	4	1.06041	-0.278974	1860	1074.18	1277.88	1481.59	0.687034
GO:0031967_organelle_envelope	286	9	1.01777	-0.275741	1862	1075.49	1279.27	1483.05	0.687042
GO:0045934_negative_regulation_of_nucleobase__nucleoside__nucleotide_and_nucleic_acid_metabolic_process	188	6	1.03221	-0.276092	1861	1075.32	1279.11	1482.91	0.687326
GO:0005624_membrane_fraction	285	9	1.02134	-0.279356	1858	1073.56	1277.27	1480.98	0.687446
GO:0019787_small_conjugating_protein_ligase_activity	89	3	1.0902	-0.280572	1857	1073.43	1277.16	1480.89	0.687756
GO:0044440_endosomal_part	89	3	1.0902	-0.280572	1857	1073.43	1277.16	1480.89	0.687756
GO:0007052_mitotic_spindle_organization	57	2	1.13483	-0.274618	1884	1095.26	1299.81	1504.37	0.689921
GO:0010551_regulation_of_gene-specific_transcription_from_RNA_polymerase_II_promoter	57	2	1.13483	-0.274618	1884	1095.26	1299.81	1504.37	0.689921
GO:0040012_regulation_of_locomotion	57	2	1.13483	-0.274618	1884	1095.26	1299.81	1504.37	0.689921
GO:0070161_anchoring_junction	57	2	1.13483	-0.274618	1884	1095.26	1299.81	1504.37	0.689921
GO:0000776_kinetochore	24	1	1.34761	-0.275232	1880	1092.71	1297.33	1501.94	0.690067
GO:0006261_DNA-dependent_DNA_replication	24	1	1.34761	-0.275232	1880	1092.71	1297.33	1501.94	0.690067
GO:0009306_protein_secretion	24	1	1.34761	-0.275232	1880	1092.71	1297.33	1501.94	0.690067
GO:0009953_dorsal_ventral_pattern_formation	24	1	1.34761	-0.275232	1880	1092.71	1297.33	1501.94	0.690067
GO:0010563_negative_regulation_of_phosphorus_metabolic_process	24	1	1.34761	-0.275232	1880	1092.71	1297.33	1501.94	0.690067
GO:0010948_negative_regulation_of_cell_cycle_process	24	1	1.34761	-0.275232	1880	1092.71	1297.33	1501.94	0.690067
GO:0016202_regulation_of_striated_muscle_tissue_development	24	1	1.34761	-0.275232	1880	1092.71	1297.33	1501.94	0.690067
GO:0019438_aromatic_compound_biosynthetic_process	24	1	1.34761	-0.275232	1880	1092.71	1297.33	1501.94	0.690067
GO:0019935_cyclic-nucleotide-mediated_signaling	24	1	1.34761	-0.275232	1880	1092.71	1297.33	1501.94	0.690067
GO:0031461_cullin-RING_ubiquitin_ligase_complex	24	1	1.34761	-0.275232	1880	1092.71	1297.33	1501.94	0.690067
GO:0044434_chloroplast_part	24	1	1.34761	-0.275232	1880	1092.71	1297.33	1501.94	0.690067
GO:0045936_negative_regulation_of_phosphate_metabolic_process	24	1	1.34761	-0.275232	1880	1092.71	1297.33	1501.94	0.690067
GO:0046328_regulation_of_JNK_cascade	24	1	1.34761	-0.275232	1880	1092.71	1297.33	1501.94	0.690067
GO:0048705_skeletal_system_morphogenesis	24	1	1.34761	-0.275232	1880	1092.71	1297.33	1501.94	0.690067
GO:0050792_regulation_of_viral_reproduction	24	1	1.34761	-0.275232	1880	1092.71	1297.33	1501.94	0.690067
GO:0050880_regulation_of_blood_vessel_size	24	1	1.34761	-0.275232	1880	1092.71	1297.33	1501.94	0.690067
GO:0051701_interaction_with_host	24	1	1.34761	-0.275232	1880	1092.71	1297.33	1501.94	0.690067
GO:0090092_regulation_of_transmembrane_receptor_protein_serine_threonine_kinase_signaling_pathway	24	1	1.34761	-0.275232	1880	1092.71	1297.33	1501.94	0.690067
GO:0016829_lyase_activity	90	3	1.07809	-0.274291	1886	1096.93	1301.69	1506.44	0.690183
GO:0035468_positive_regulation_of_signaling_pathway	90	3	1.07809	-0.274291	1886	1096.93	1301.69	1506.44	0.690183
GO:0042127_regulation_of_cell_proliferation	223	7	1.01524	-0.266771	1892	1103.37	1308.3	1513.24	0.691492
GO:0016853_isomerase_activity	58	2	1.11526	-0.266944	1891	1103.19	1308.12	1513.05	0.691761
GO:0031012_extracellular_matrix	58	2	1.11526	-0.266944	1891	1103.19	1308.12	1513.05	0.691761
GO:0032569_gene-specific_transcription_from_RNA_polymerase_II_promoter	58	2	1.11526	-0.266944	1891	1103.19	1308.12	1513.05	0.691761
GO:0001071_nucleic_acid_binding_transcription_factor_activity	190	6	1.02134	-0.267472	1888	1101.54	1306.51	1511.48	0.692006
GO:0003700_sequence-specific_DNA_binding_transcription_factor_activity	190	6	1.02134	-0.267472	1888	1101.54	1306.51	1511.48	0.692006
GO:0006094_gluconeogenesis	25	1	1.2937	-0.263432	1905	1115.81	1321.34	1526.88	0.693619
GO:0006369_termination_of_RNA_polymerase_II_transcription	25	1	1.2937	-0.263432	1905	1115.81	1321.34	1526.88	0.693619
GO:0006612_protein_targeting_to_membrane	25	1	1.2937	-0.263432	1905	1115.81	1321.34	1526.88	0.693619
GO:0006767_water-soluble_vitamin_metabolic_process	25	1	1.2937	-0.263432	1905	1115.81	1321.34	1526.88	0.693619
GO:0007229_integrin-mediated_signaling_pathway	25	1	1.2937	-0.263432	1905	1115.81	1321.34	1526.88	0.693619
GO:0007560_imaginal_disc_morphogenesis	25	1	1.2937	-0.263432	1905	1115.81	1321.34	1526.88	0.693619
GO:0010553_negative_regulation_of_gene-specific_transcription_from_RNA_polymerase_II_promoter	25	1	1.2937	-0.263432	1905	1115.81	1321.34	1526.88	0.693619
GO:0030532_small_nuclear_ribonucleoprotein_complex	25	1	1.2937	-0.263432	1905	1115.81	1321.34	1526.88	0.693619
GO:0032886_regulation_of_microtubule-based_process	25	1	1.2937	-0.263432	1905	1115.81	1321.34	1526.88	0.693619
GO:0045089_positive_regulation_of_innate_immune_response	25	1	1.2937	-0.263432	1905	1115.81	1321.34	1526.88	0.693619
GO:0045637_regulation_of_myeloid_cell_differentiation	25	1	1.2937	-0.263432	1905	1115.81	1321.34	1526.88	0.693619
GO:0048634_regulation_of_muscle_organ_development	25	1	1.2937	-0.263432	1905	1115.81	1321.34	1526.88	0.693619
GO:0051495_positive_regulation_of_cytoskeleton_organization	25	1	1.2937	-0.263432	1905	1115.81	1321.34	1526.88	0.693619
GO:0051188_cofactor_biosynthetic_process	59	2	1.09636	-0.259508	1907	1121.64	1327.27	1532.89	0.695997
GO:0060627_regulation_of_vesicle-mediated_transport	59	2	1.09636	-0.259508	1907	1121.64	1327.27	1532.89	0.695997
GO:0051253_negative_regulation_of_RNA_metabolic_process	126	4	1.02675	-0.258084	1908	1124.51	1330.17	1535.83	0.697156
GO:0005795_Golgi_stack	26	1	1.24395	-0.252295	1920	1143.98	1350.26	1556.54	0.70326
GO:0006323_DNA_packaging	26	1	1.24395	-0.252295	1920	1143.98	1350.26	1556.54	0.70326
GO:0006898_receptor-mediated_endocytosis	26	1	1.24395	-0.252295	1920	1143.98	1350.26	1556.54	0.70326
GO:0006919_activation_of_caspase_activity	26	1	1.24395	-0.252295	1920	1143.98	1350.26	1556.54	0.70326
GO:0007179_transforming_growth_factor_beta_receptor_signaling_pathway	26	1	1.24395	-0.252295	1920	1143.98	1350.26	1556.54	0.70326
GO:0009532_plastid_stroma	26	1	1.24395	-0.252295	1920	1143.98	1350.26	1556.54	0.70326
GO:0030017_sarcomere	26	1	1.24395	-0.252295	1920	1143.98	1350.26	1556.54	0.70326
GO:0032318_regulation_of_Ras_GTPase_activity	26	1	1.24395	-0.252295	1920	1143.98	1350.26	1556.54	0.70326
GO:0048563_post-embryonic_organ_morphogenesis	26	1	1.24395	-0.252295	1920	1143.98	1350.26	1556.54	0.70326
GO:0048871_multicellular_organismal_homeostasis	26	1	1.24395	-0.252295	1920	1143.98	1350.26	1556.54	0.70326
GO:0050678_regulation_of_epithelial_cell_proliferation	26	1	1.24395	-0.252295	1920	1143.98	1350.26	1556.54	0.70326
GO:2000243_positive_regulation_of_reproductive_process	26	1	1.24395	-0.252295	1920	1143.98	1350.26	1556.54	0.70326
GO:0015031_protein_transport	326	10	0.992104	-0.25133	1921	1145.26	1351.57	1557.88	0.703577
GO:0007005_mitochondrion_organization	94	3	1.03221	-0.250568	1922	1146.7	1353.05	1559.4	0.703979
GO:0019866_organelle_inner_membrane	162	5	0.998228	-0.245664	1924	1150.2	1356.56	1562.91	0.705071
GO:0010628_positive_regulation_of_gene_expression	195	6	0.995157	-0.246985	1923	1149.54	1355.89	1562.23	0.705089
GO:0003729_mRNA_binding	61	2	1.06041	-0.245309	1926	1153.57	1359.84	1566.11	0.706044
GO:0051789_response_to_protein_stimulus	61	2	1.06041	-0.245309	1926	1153.57	1359.84	1566.11	0.706044
GO:0051301_cell_division	129	4	1.00287	-0.243419	1927	1156.56	1362.83	1569.1	0.707229
GO:0007565_female_pregnancy	27	1	1.19787	-0.241767	1937	1167.49	1374.26	1581.04	0.70948
GO:0019319_hexose_biosynthetic_process	27	1	1.19787	-0.241767	1937	1167.49	1374.26	1581.04	0.70948
GO:0033692_cellular_polysaccharide_biosynthetic_process	27	1	1.19787	-0.241767	1937	1167.49	1374.26	1581.04	0.70948
GO:0034097_response_to_cytokine_stimulus	27	1	1.19787	-0.241767	1937	1167.49	1374.26	1581.04	0.70948
GO:0035150_regulation_of_tube_size	27	1	1.19787	-0.241767	1937	1167.49	1374.26	1581.04	0.70948
GO:0043242_negative_regulation_of_protein_complex_disassembly	27	1	1.19787	-0.241767	1937	1167.49	1374.26	1581.04	0.70948
GO:0045088_regulation_of_innate_immune_response	27	1	1.19787	-0.241767	1937	1167.49	1374.26	1581.04	0.70948
GO:0050768_negative_regulation_of_neurogenesis	27	1	1.19787	-0.241767	1937	1167.49	1374.26	1581.04	0.70948
GO:0051536_iron-sulfur_cluster_binding	27	1	1.19787	-0.241767	1937	1167.49	1374.26	1581.04	0.70948
GO:0051540_metal_cluster_binding	27	1	1.19787	-0.241767	1937	1167.49	1374.26	1581.04	0.70948
GO:0019932_second-messenger-mediated_signaling	62	2	1.04331	-0.238531	1938	1173.62	1380.24	1586.86	0.712199
GO:0051726_regulation_of_cell_cycle	198	6	0.980079	-0.235388	1939	1176.23	1382.84	1589.45	0.713172
GO:0005626_insoluble_fraction	300	9	0.970278	-0.22921	1964	1195.2	1402.25	1609.29	0.713975
GO:0003697_single-stranded_DNA_binding	28	1	1.15509	-0.231802	1960	1192.47	1399.51	1606.55	0.714038
GO:0004519_endonuclease_activity	28	1	1.15509	-0.231802	1960	1192.47	1399.51	1606.55	0.714038
GO:0005342_organic_acid_transmembrane_transporter_activity	28	1	1.15509	-0.231802	1960	1192.47	1399.51	1606.55	0.714038
GO:0006406_mRNA_export_from_nucleus	28	1	1.15509	-0.231802	1960	1192.47	1399.51	1606.55	0.714038
GO:0007605_sensory_perception_of_sound	28	1	1.15509	-0.231802	1960	1192.47	1399.51	1606.55	0.714038
GO:0009064_glutamine_family_amino_acid_metabolic_process	28	1	1.15509	-0.231802	1960	1192.47	1399.51	1606.55	0.714038
GO:0009897_external_side_of_plasma_membrane	28	1	1.15509	-0.231802	1960	1192.47	1399.51	1606.55	0.714038
GO:0030324_lung_development	28	1	1.15509	-0.231802	1960	1192.47	1399.51	1606.55	0.714038
GO:0031625_ubiquitin_protein_ligase_binding	28	1	1.15509	-0.231802	1960	1192.47	1399.51	1606.55	0.714038
GO:0032153_cell_division_site	28	1	1.15509	-0.231802	1960	1192.47	1399.51	1606.55	0.714038
GO:0043648_dicarboxylic_acid_metabolic_process	28	1	1.15509	-0.231802	1960	1192.47	1399.51	1606.55	0.714038
GO:0045927_positive_regulation_of_growth	28	1	1.15509	-0.231802	1960	1192.47	1399.51	1606.55	0.714038
GO:0046943_carboxylic_acid_transmembrane_transporter_activity	28	1	1.15509	-0.231802	1960	1192.47	1399.51	1606.55	0.714038
GO:0048813_dendrite_morphogenesis	28	1	1.15509	-0.231802	1960	1192.47	1399.51	1606.55	0.714038
GO:0050900_leukocyte_migration	28	1	1.15509	-0.231802	1960	1192.47	1399.51	1606.55	0.714038
GO:0070302_regulation_of_stress-activated_protein_kinase_signaling_cascade	28	1	1.15509	-0.231802	1960	1192.47	1399.51	1606.55	0.714038
GO:0016788_hydrolase_activity__acting_on_ester_bonds	199	6	0.975154	-0.231633	1961	1193.28	1400.3	1607.32	0.714073
GO:0048513_organ_development	598	18	0.973523	-0.228078	1966	1196.8	1403.92	1611.04	0.714102
GO:0006605_protein_targeting	132	4	0.980079	-0.229559	1963	1194.81	1401.86	1608.9	0.714141
GO:0045893_positive_regulation_of_transcription__DNA-dependent	132	4	0.980079	-0.229559	1963	1194.81	1401.86	1608.9	0.714141
GO:0000139_Golgi_membrane	133	4	0.97271	-0.22511	1970	1199.85	1407.05	1614.25	0.714239
GO:0007276_gamete_generation	133	4	0.97271	-0.22511	1970	1199.85	1407.05	1614.25	0.714239
GO:0016881_acid-amino_acid_ligase_activity	98	3	0.990079	-0.228922	1965	1196.39	1403.49	1610.59	0.714243
GO:0071845_cellular_component_disassembly_at_cellular_level	131	4	0.98756	-0.234093	1940	1179.01	1385.64	1592.27	0.714246
GO:0005576_extracellular_region	299	9	0.973523	-0.232293	1942	1180.61	1387.25	1593.88	0.714339
GO:0031975_envelope	299	9	0.973523	-0.232293	1942	1180.61	1387.25	1593.88	0.714339
GO:0000228_nuclear_chromosome	63	2	1.02675	-0.231956	1944	1182.34	1388.93	1595.53	0.714472
GO:0046649_lymphocyte_activation	63	2	1.02675	-0.231956	1944	1182.34	1388.93	1595.53	0.714472
GO:0022618_ribonucleoprotein_complex_assembly	64	2	1.01071	-0.225578	1968	1199.25	1406.41	1613.57	0.714639
GO:0043566_structure-specific_DNA_binding	64	2	1.01071	-0.225578	1968	1199.25	1406.41	1613.57	0.714639
GO:0019752_carboxylic_acid_metabolic_process	302	9	0.963852	-0.223151	1972	1203.62	1410.82	1618.02	0.715425
GO:0043436_oxoacid_metabolic_process	302	9	0.963852	-0.223151	1972	1203.62	1410.82	1618.02	0.715425
GO:0008610_lipid_biosynthetic_process	134	4	0.965451	-0.220744	1988	1215.65	1423.07	1630.5	0.715831
GO:0022411_cellular_component_disassembly	134	4	0.965451	-0.220744	1988	1215.65	1423.07	1630.5	0.715831
GO:0051254_positive_regulation_of_RNA_metabolic_process	134	4	0.965451	-0.220744	1988	1215.65	1423.07	1630.5	0.715831
GO:0032504_multicellular_organism_reproduction	168	5	0.962577	-0.221124	1985	1214.24	1421.66	1629.08	0.716201
GO:0048609_multicellular_organismal_reproductive_process	168	5	0.962577	-0.221124	1985	1214.24	1421.66	1629.08	0.716201
GO:0005763_mitochondrial_small_ribosomal_subunit	29	1	1.11526	-0.222358	1983	1213.15	1420.54	1627.93	0.716359
GO:0006096_glycolysis	29	1	1.11526	-0.222358	1983	1213.15	1420.54	1627.93	0.716359
GO:0007416_synapse_assembly	29	1	1.11526	-0.222358	1983	1213.15	1420.54	1627.93	0.716359
GO:0009405_pathogenesis	29	1	1.11526	-0.222358	1983	1213.15	1420.54	1627.93	0.716359
GO:0019395_fatty_acid_oxidation	29	1	1.11526	-0.222358	1983	1213.15	1420.54	1627.93	0.716359
GO:0021915_neural_tube_development	29	1	1.11526	-0.222358	1983	1213.15	1420.54	1627.93	0.716359
GO:0030323_respiratory_tube_development	29	1	1.11526	-0.222358	1983	1213.15	1420.54	1627.93	0.716359
GO:0034440_lipid_oxidation	29	1	1.11526	-0.222358	1983	1213.15	1420.54	1627.93	0.716359
GO:0043280_positive_regulation_of_caspase_activity	29	1	1.11526	-0.222358	1983	1213.15	1420.54	1627.93	0.716359
GO:0045471_response_to_ethanol	29	1	1.11526	-0.222358	1983	1213.15	1420.54	1627.93	0.716359
GO:0071103_DNA_conformation_change	29	1	1.11526	-0.222358	1983	1213.15	1420.54	1627.93	0.716359
GO:0009792_embryo_development_ending_in_birth_or_egg_hatching	135	4	0.958299	-0.216459	1993	1222.43	1429.81	1637.18	0.717414
GO:0051707_response_to_other_organism	135	4	0.958299	-0.216459	1993	1222.43	1429.81	1637.18	0.717414
GO:0043066_negative_regulation_of_apoptosis	169	5	0.956881	-0.217262	1991	1221.02	1428.41	1635.81	0.717434
GO:0071826_ribonucleoprotein_complex_subunit_organization	65	2	0.995157	-0.219389	1989	1219.63	1427.05	1634.47	0.717471
GO:0006913_nucleocytoplasmic_transport	100	3	0.970278	-0.218816	1990	1220.59	1427.95	1635.31	0.717562
GO:0006082_organic_acid_metabolic_process	305	9	0.954372	-0.214321	1994	1223.64	1430.97	1638.31	0.71764
GO:0003018_vascular_process_in_circulatory_system	30	1	1.07809	-0.213398	2002	1235.39	1442.58	1649.76	0.720567
GO:0006333_chromatin_assembly_or_disassembly	30	1	1.07809	-0.213398	2002	1235.39	1442.58	1649.76	0.720567
GO:0015293_symporter_activity	30	1	1.07809	-0.213398	2002	1235.39	1442.58	1649.76	0.720567
GO:0016566_specific_transcriptional_repressor_activity	30	1	1.07809	-0.213398	2002	1235.39	1442.58	1649.76	0.720567
GO:0016585_chromatin_remodeling_complex	30	1	1.07809	-0.213398	2002	1235.39	1442.58	1649.76	0.720567
[truncated: 8,950 more rows]
