# Supplementary material for: Knowledge-based compact disease models identify new molecular players contributing to early-stage Alzheimer’s disease
Source: BMC Syst Biol. 2013 Nov 7;7:121. doi: 10.1186/1752-0509-7-121 (PMC3827844; doi:10.1186/1752-0509-7-121)
Supplement: Additional file 4 — The outputs of GO-MINER ontological analysis of the genes within Consistency Tier 2. [file 1752-0509-7-121-S4.xls]

## Sheet: GO-MINER, Intensity normalized 
HYPERLINKED GO CATEGORY	TOTAL GENES	CHANGED GENES	ENRICHMENT	LOG10(p)	CUMULATIVE NUMBER OF CATEGORIES	CUMULATIVE RANDOMS LOWER BOUND	CUMULATIVE RANDOMS MEAN	CUMULATIVE RANDOMS UPPER BOUND	FALSE DISCOVERY RATE
GO:0033180_proton-transporting_V-type_ATPase__V1_domain	7	6	5.75934	-4.18817	95	-0.50082	0.17	0.84082	0.001789
GO:0004708_MAP_kinase_kinase_activity	6	5	5.59936	-3.42258	138	-1.29318	0.828	2.94918	0.006
GO:0042288_MHC_class_I_protein_binding	6	5	5.59936	-3.42258	138	-1.29318	0.828	2.94918	0.006
GO:0042777_plasma_membrane_ATP_synthesis_coupled_proton_transport	6	5	5.59936	-3.42258	138	-1.29318	0.828	2.94918	0.006
GO:0030897_HOPS_complex	5	4	5.37538	-2.66925	193	-0.431148	4.794	10.0191	0.024839
GO:0031338_regulation_of_vesicle_fusion	5	4	5.37538	-2.66925	193	-0.431148	4.794	10.0191	0.024839
GO:0035542_regulation_of_SNARE_complex_assembly	5	4	5.37538	-2.66925	193	-0.431148	4.794	10.0191	0.024839
GO:0060198_clathrin_sculpted_vesicle	5	4	5.37538	-2.66925	193	-0.431148	4.794	10.0191	0.024839
GO:0046933_hydrogen_ion_transporting_ATP_synthase_activity__rotational_mechanism	15	11	4.92744	-6.2543	10	0	0	0	0
GO:0046961_proton-transporting_ATPase_activity__rotational_mechanism	18	13	4.85278	-7.1934	2	0	0	0	0
GO:0004712_protein_serine_threonine_tyrosine_kinase_activity	7	5	4.79945	-2.93529	172	-1.22406	2.334	5.89206	0.01357
GO:0042287_MHC_protein_binding	7	5	4.79945	-2.93529	172	-1.22406	2.334	5.89206	0.01357
GO:0033178_proton-transporting_two-sector_ATPase_complex__catalytic_domain	17	12	4.74299	-6.49724	8	0	0	0	0
GO:0019894_kinesin_binding	9	6	4.47949	-3.22575	152	-1.39015	1.238	3.86615	0.008145
GO:0010676_positive_regulation_of_cellular_carbohydrate_metabolic_process	6	4	4.47949	-2.24649	239	3.7806	13.98	24.1794	0.058494
GO:0035493_SNARE_complex_assembly	6	4	4.47949	-2.24649	239	3.7806	13.98	24.1794	0.058494
GO:0045261_proton-transporting_ATP_synthase_complex__catalytic_core_F(1)	6	4	4.47949	-2.24649	239	3.7806	13.98	24.1794	0.058494
GO:0045739_positive_regulation_of_DNA_repair	6	4	4.47949	-2.24649	239	3.7806	13.98	24.1794	0.058494
GO:0045913_positive_regulation_of_carbohydrate_metabolic_process	6	4	4.47949	-2.24649	239	3.7806	13.98	24.1794	0.058494
GO:0009135_purine_nucleoside_diphosphate_metabolic_process	8	5	4.19952	-2.56586	206	0.223344	6.572	12.9207	0.031903
GO:0009179_purine_ribonucleoside_diphosphate_metabolic_process	8	5	4.19952	-2.56586	206	0.223344	6.572	12.9207	0.031903
GO:0015988_energy_coupled_proton_transport__against_electrochemical_gradient	8	5	4.19952	-2.56586	206	0.223344	6.572	12.9207	0.031903
GO:0015991_ATP_hydrolysis_coupled_proton_transport	8	5	4.19952	-2.56586	206	0.223344	6.572	12.9207	0.031903
GO:0046031_ADP_metabolic_process	8	5	4.19952	-2.56586	206	0.223344	6.572	12.9207	0.031903
GO:0005838_proteasome_regulatory_particle	10	6	4.03154	-2.88591	177	-1.08541	2.764	6.61341	0.015616
GO:0000011_vacuole_inheritance	5	3	4.03154	-1.58592	371	35.8028	65.912	96.0212	0.17766
GO:0000275_mitochondrial_proton-transporting_ATP_synthase_complex__catalytic_core_F(1)	5	3	4.03154	-1.58592	371	35.8028	65.912	96.0212	0.17766
GO:0001937_negative_regulation_of_endothelial_cell_proliferation	5	3	4.03154	-1.58592	371	35.8028	65.912	96.0212	0.17766
GO:0005890_sodium:potassium-exchanging_ATPase_complex	5	3	4.03154	-1.58592	371	35.8028	65.912	96.0212	0.17766
GO:0010907_positive_regulation_of_glucose_metabolic_process	5	3	4.03154	-1.58592	371	35.8028	65.912	96.0212	0.17766
GO:0017112_Rab_guanyl-nucleotide_exchange_factor_activity	5	3	4.03154	-1.58592	371	35.8028	65.912	96.0212	0.17766
GO:0031996_thioesterase_binding	5	3	4.03154	-1.58592	371	35.8028	65.912	96.0212	0.17766
GO:0034063_stress_granule_assembly	5	3	4.03154	-1.58592	371	35.8028	65.912	96.0212	0.17766
GO:0060291_long-term_synaptic_potentiation	5	3	4.03154	-1.58592	371	35.8028	65.912	96.0212	0.17766
GO:0071470_cellular_response_to_osmotic_stress	5	3	4.03154	-1.58592	371	35.8028	65.912	96.0212	0.17766
GO:0019829_cation-transporting_ATPase_activity	27	16	3.98177	-6.90752	3	0	0	0	0
GO:0005666_DNA-directed_RNA_polymerase_III_complex	7	4	3.83956	-1.93255	284	10.5659	27.176	43.7861	0.09569
GO:0006172_ADP_biosynthetic_process	7	4	3.83956	-1.93255	284	10.5659	27.176	43.7861	0.09569
GO:0009136_purine_nucleoside_diphosphate_biosynthetic_process	7	4	3.83956	-1.93255	284	10.5659	27.176	43.7861	0.09569
GO:0009180_purine_ribonucleoside_diphosphate_biosynthetic_process	7	4	3.83956	-1.93255	284	10.5659	27.176	43.7861	0.09569
GO:0031435_mitogen-activated_protein_kinase_kinase_kinase_binding	7	4	3.83956	-1.93255	284	10.5659	27.176	43.7861	0.09569
GO:0031593_polyubiquitin_binding	7	4	3.83956	-1.93255	284	10.5659	27.176	43.7861	0.09569
GO:0047496_vesicle_transport_along_microtubule	7	4	3.83956	-1.93255	284	10.5659	27.176	43.7861	0.09569
GO:0051279_regulation_of_release_of_sequestered_calcium_ion_into_cytosol	7	4	3.83956	-1.93255	284	10.5659	27.176	43.7861	0.09569
GO:0051875_pigment_granule_localization	7	4	3.83956	-1.93255	284	10.5659	27.176	43.7861	0.09569
GO:0033176_proton-transporting_V-type_ATPase_complex	16	9	3.77957	-3.84159	107	-0.835821	0.352	1.53982	0.00329
GO:0004683_calmodulin-dependent_protein_kinase_activity	9	5	3.73291	-2.26997	232	2.16563	11.404	20.6424	0.049155
GO:0008298_intracellular_mRNA_localization	9	5	3.73291	-2.26997	232	2.16563	11.404	20.6424	0.049155
GO:0009185_ribonucleoside_diphosphate_metabolic_process	9	5	3.73291	-2.26997	232	2.16563	11.404	20.6424	0.049155
GO:0033059_cellular_pigmentation	11	6	3.66504	-2.60141	199	-0.237167	5.398	11.0332	0.027126
GO:0004298_threonine-type_endopeptidase_activity	13	7	3.61805	-2.9287	175	-1.1846	2.428	6.04061	0.013874
GO:0070003_threonine-type_peptidase_activity	13	7	3.61805	-2.9287	175	-1.1846	2.428	6.04061	0.013874
GO:0000216_M_G1_transition_of_mitotic_cell_cycle	34	17	3.35961	-5.87646	27	-0.042721	0.002	0.046721	7.4e-05
GO:0006977_DNA_damage_response__signal_transduction_by_p53_class_mediator_resulting_in_cell_cycle_arrest	34	17	3.35961	-5.87646	27	-0.042721	0.002	0.046721	7.4e-05
GO:0071158_positive_regulation_of_cell_cycle_arrest	34	17	3.35961	-5.87646	27	-0.042721	0.002	0.046721	7.4e-05
GO:0072395_signal_transduction_involved_in_cell_cycle_checkpoint	34	17	3.35961	-5.87646	27	-0.042721	0.002	0.046721	7.4e-05
GO:0072401_signal_transduction_involved_in_DNA_integrity_checkpoint	34	17	3.35961	-5.87646	27	-0.042721	0.002	0.046721	7.4e-05
GO:0072404_signal_transduction_involved_in_G1_S_transition_checkpoint	34	17	3.35961	-5.87646	27	-0.042721	0.002	0.046721	7.4e-05
GO:0072413_signal_transduction_involved_in_mitotic_cell_cycle_checkpoint	34	17	3.35961	-5.87646	27	-0.042721	0.002	0.046721	7.4e-05
GO:0072422_signal_transduction_involved_in_DNA_damage_checkpoint	34	17	3.35961	-5.87646	27	-0.042721	0.002	0.046721	7.4e-05
GO:0072431_signal_transduction_involved_in_mitotic_cell_cycle_G1_S_transition_DNA_damage_checkpoint	34	17	3.35961	-5.87646	27	-0.042721	0.002	0.046721	7.4e-05
GO:0072474_signal_transduction_involved_in_mitotic_cell_cycle_G1_S_checkpoint	34	17	3.35961	-5.87646	27	-0.042721	0.002	0.046721	7.4e-05
GO:0006302_double-strand_break_repair	22	11	3.35961	-3.97525	105	-0.671599	0.284	1.2396	0.002705
GO:0005839_proteasome_core_complex	14	7	3.35961	-2.68665	188	-0.898087	3.796	8.49009	0.020191
GO:0022624_proteasome_accessory_complex	12	6	3.35961	-2.3581	221	1.06553	9.158	17.2505	0.041439
GO:0043022_ribosome_binding	10	5	3.35961	-2.02498	259	6.58647	20.4	34.2135	0.078764
GO:0043255_regulation_of_carbohydrate_biosynthetic_process	10	5	3.35961	-2.02498	259	6.58647	20.4	34.2135	0.078764
GO:0046928_regulation_of_neurotransmitter_secretion	10	5	3.35961	-2.02498	259	6.58647	20.4	34.2135	0.078764
GO:0051588_regulation_of_neurotransmitter_transport	10	5	3.35961	-2.02498	259	6.58647	20.4	34.2135	0.078764
GO:0000724_double-strand_break_repair_via_homologous_recombination	8	4	3.35961	-1.68523	340	20.8988	44.942	68.9852	0.132182
GO:0005871_kinesin_complex	8	4	3.35961	-1.68523	340	20.8988	44.942	68.9852	0.132182
GO:0006895_Golgi_to_endosome_transport	8	4	3.35961	-1.68523	340	20.8988	44.942	68.9852	0.132182
GO:0007349_cellularization	8	4	3.35961	-1.68523	340	20.8988	44.942	68.9852	0.132182
GO:0009133_nucleoside_diphosphate_biosynthetic_process	8	4	3.35961	-1.68523	340	20.8988	44.942	68.9852	0.132182
GO:0009188_ribonucleoside_diphosphate_biosynthetic_process	8	4	3.35961	-1.68523	340	20.8988	44.942	68.9852	0.132182
GO:0010522_regulation_of_calcium_ion_transport_into_cytosol	8	4	3.35961	-1.68523	340	20.8988	44.942	68.9852	0.132182
GO:0032889_regulation_of_vacuole_fusion__non-autophagic	8	4	3.35961	-1.68523	340	20.8988	44.942	68.9852	0.132182
GO:0042144_vacuole_fusion__non-autophagic	8	4	3.35961	-1.68523	340	20.8988	44.942	68.9852	0.132182
GO:0042624_ATPase_activity__uncoupled	8	4	3.35961	-1.68523	340	20.8988	44.942	68.9852	0.132182
GO:0044088_regulation_of_vacuole_organization	8	4	3.35961	-1.68523	340	20.8988	44.942	68.9852	0.132182
GO:0045334_clathrin-coated_endocytic_vesicle	8	4	3.35961	-1.68523	340	20.8988	44.942	68.9852	0.132182
GO:0060590_ATPase_regulator_activity	8	4	3.35961	-1.68523	340	20.8988	44.942	68.9852	0.132182
GO:0001671_ATPase_activator_activity	6	3	3.35961	-1.33513	463	73.1419	120.812	168.482	0.260933
GO:0002026_regulation_of_the_force_of_heart_contraction	6	3	3.35961	-1.33513	463	73.1419	120.812	168.482	0.260933
GO:0004709_MAP_kinase_kinase_kinase_activity	6	3	3.35961	-1.33513	463	73.1419	120.812	168.482	0.260933
GO:0008090_retrograde_axon_cargo_transport	6	3	3.35961	-1.33513	463	73.1419	120.812	168.482	0.260933
GO:0010494_stress_granule	6	3	3.35961	-1.33513	463	73.1419	120.812	168.482	0.260933
GO:0015914_phospholipid_transport	6	3	3.35961	-1.33513	463	73.1419	120.812	168.482	0.260933
GO:0032400_melanosome_localization	6	3	3.35961	-1.33513	463	73.1419	120.812	168.482	0.260933
GO:0042769_DNA_damage_response__detection_of_DNA_damage	6	3	3.35961	-1.33513	463	73.1419	120.812	168.482	0.260933
GO:0045298_tubulin_complex	6	3	3.35961	-1.33513	463	73.1419	120.812	168.482	0.260933
GO:0045324_late_endosome_to_vacuole_transport	6	3	3.35961	-1.33513	463	73.1419	120.812	168.482	0.260933
GO:0045429_positive_regulation_of_nitric_oxide_biosynthetic_process	6	3	3.35961	-1.33513	463	73.1419	120.812	168.482	0.260933
GO:0070628_proteasome_binding	6	3	3.35961	-1.33513	463	73.1419	120.812	168.482	0.260933
GO:0090068_positive_regulation_of_cell_cycle_process	41	20	3.27767	-6.59622	7	0	0	0	0
GO:0016469_proton-transporting_two-sector_ATPase_complex	37	18	3.26882	-5.96621	15	-0.042721	0.002	0.046721	0.000133
GO:0015985_energy_coupled_proton_transport__down_electrochemical_gradient	33	16	3.25781	-5.33591	53	-0.071304	0.006	0.083304	0.000113
GO:0015986_ATP_synthesis_coupled_proton_transport	33	16	3.25781	-5.33591	53	-0.071304	0.006	0.083304	0.000113
GO:0051403_stress-activated_MAPK_cascade	23	11	3.21354	-3.75447	114	-1.13525	0.43	1.99525	0.003772
GO:0051437_positive_regulation_of_ubiquitin-protein_ligase_activity_involved_in_mitotic_cell_cycle	40	19	3.19164	-6.06509	13	0	0	0	0
GO:0051439_regulation_of_ubiquitin-protein_ligase_activity_involved_in_mitotic_cell_cycle	41	19	3.11379	-5.85842	28	-0.042721	0.002	0.046721	7.1e-05
GO:0051436_negative_regulation_of_ubiquitin-protein_ligase_activity_involved_in_mitotic_cell_cycle	39	18	3.10118	-5.54576	46	-0.071304	0.006	0.083304	0.00013
GO:0042776_mitochondrial_ATP_synthesis_coupled_proton_transport	13	6	3.10118	-2.14678	243	4.78385	16.106	27.4282	0.06628
GO:0031571_mitotic_cell_cycle_G1_S_transition_DNA_damage_checkpoint	37	17	3.08721	-5.23325	57	-0.081173	0.008	0.097173	0.00014
GO:0006200_ATP_catabolic_process	33	15	3.0542	-4.60859	79	-0.34163	0.07	0.48163	0.000886
GO:0006906_vesicle_fusion	11	5	3.0542	-1.81753	303	13.7251	32.862	51.9989	0.108455
GO:0006972_hyperosmotic_response	11	5	3.0542	-1.81753	303	13.7251	32.862	51.9989	0.108455
GO:0007097_nuclear_migration	11	5	3.0542	-1.81753	303	13.7251	32.862	51.9989	0.108455
GO:0009132_nucleoside_diphosphate_metabolic_process	11	5	3.0542	-1.81753	303	13.7251	32.862	51.9989	0.108455
GO:0043043_peptide_biosynthetic_process	11	5	3.0542	-1.81753	303	13.7251	32.862	51.9989	0.108455
GO:0055038_recycling_endosome_membrane	11	5	3.0542	-1.81753	303	13.7251	32.862	51.9989	0.108455
GO:0051352_negative_regulation_of_ligase_activity	40	18	3.02365	-5.34966	51	-0.071304	0.006	0.083304	0.000118
GO:0051444_negative_regulation_of_ubiquitin-protein_ligase_activity	40	18	3.02365	-5.34966	51	-0.071304	0.006	0.083304	0.000118
GO:0042625_ATPase_activity__coupled_to_transmembrane_movement_of_ions	49	22	3.0168	-6.40037	9	0	0	0	0
GO:0051351_positive_regulation_of_ligase_activity	45	20	2.98632	-5.7803	34	-0.059182	0.004	0.067182	0.000118
GO:0051443_positive_regulation_of_ubiquitin-protein_ligase_activity	45	20	2.98632	-5.7803	34	-0.059182	0.004	0.067182	0.000118
GO:0006521_regulation_of_cellular_amino_acid_metabolic_process	36	16	2.98632	-4.7288	73	-0.272818	0.052	0.376818	0.000712
GO:0045259_proton-transporting_ATP_synthase_complex	18	8	2.98632	-2.59995	200	-0.137737	5.57	11.2777	0.02785
GO:0000080_G1_phase_of_mitotic_cell_cycle	9	4	2.98632	-1.48332	409	48.3987	85.524	122.649	0.209105
GO:0000725_recombinational_repair	9	4	2.98632	-1.48332	409	48.3987	85.524	122.649	0.209105
GO:0006282_regulation_of_DNA_repair	9	4	2.98632	-1.48332	409	48.3987	85.524	122.649	0.209105
GO:0007035_vacuolar_acidification	9	4	2.98632	-1.48332	409	48.3987	85.524	122.649	0.209105
GO:0012510_trans-Golgi_network_transport_vesicle_membrane	9	4	2.98632	-1.48332	409	48.3987	85.524	122.649	0.209105
GO:0030130_clathrin_coat_of_trans-Golgi_network_vesicle	9	4	2.98632	-1.48332	409	48.3987	85.524	122.649	0.209105
GO:0030132_clathrin_coat_of_coated_pit	9	4	2.98632	-1.48332	409	48.3987	85.524	122.649	0.209105
GO:0032410_negative_regulation_of_transporter_activity	9	4	2.98632	-1.48332	409	48.3987	85.524	122.649	0.209105
GO:0042177_negative_regulation_of_protein_catabolic_process	9	4	2.98632	-1.48332	409	48.3987	85.524	122.649	0.209105
GO:0048308_organelle_inheritance	9	4	2.98632	-1.48332	409	48.3987	85.524	122.649	0.209105
GO:0048854_brain_morphogenesis	9	4	2.98632	-1.48332	409	48.3987	85.524	122.649	0.209105
GO:0031145_anaphase-promoting_complex-dependent_proteasomal_ubiquitin-dependent_protein_catabolic_process	43	19	2.96896	-5.47097	47	-0.071304	0.006	0.083304	0.000128
GO:0005753_mitochondrial_proton-transporting_ATP_synthase_complex	16	7	2.93966	-2.28125	228	1.49691	10.428	19.3591	0.045737
GO:0009411_response_to_UV	16	7	2.93966	-2.28125	228	1.49691	10.428	19.3591	0.045737
GO:0030641_regulation_of_cellular_pH	16	7	2.93966	-2.28125	228	1.49691	10.428	19.3591	0.045737
GO:0031397_negative_regulation_of_protein_ubiquitination	44	19	2.90149	-5.28909	56	-0.081173	0.008	0.097173	0.000143
GO:0043154_negative_regulation_of_caspase_activity	14	6	2.87967	-1.96105	268	7.93819	23.182	38.4258	0.0865
GO:0061136_regulation_of_proteasomal_protein_catabolic_process	14	6	2.87967	-1.96105	268	7.93819	23.182	38.4258	0.0865
GO:0000329_fungal-type_vacuole_membrane	7	3	2.87967	-1.14187	549	120.361	187.128	253.895	0.340852
GO:0005391_sodium:potassium-exchanging_ATPase_activity	7	3	2.87967	-1.14187	549	120.361	187.128	253.895	0.340852
GO:0005548_phospholipid_transporter_activity	7	3	2.87967	-1.14187	549	120.361	187.128	253.895	0.340852
GO:0007257_activation_of_JUN_kinase_activity	7	3	2.87967	-1.14187	549	120.361	187.128	253.895	0.340852
GO:0007608_sensory_perception_of_smell	7	3	2.87967	-1.14187	549	120.361	187.128	253.895	0.340852
GO:0008305_integrin_complex	7	3	2.87967	-1.14187	549	120.361	187.128	253.895	0.340852
GO:0008633_activation_of_pro-apoptotic_gene_products	7	3	2.87967	-1.14187	549	120.361	187.128	253.895	0.340852
GO:0010165_response_to_X-ray	7	3	2.87967	-1.14187	549	120.361	187.128	253.895	0.340852
GO:0022412_cellular_process_involved_in_reproduction_in_multicellular_organism	7	3	2.87967	-1.14187	549	120.361	187.128	253.895	0.340852
GO:0030285_integral_to_synaptic_vesicle_membrane	7	3	2.87967	-1.14187	549	120.361	187.128	253.895	0.340852
GO:0030669_clathrin-coated_endocytic_vesicle_membrane	7	3	2.87967	-1.14187	549	120.361	187.128	253.895	0.340852
GO:0031623_receptor_internalization	7	3	2.87967	-1.14187	549	120.361	187.128	253.895	0.340852
GO:0032813_tumor_necrosis_factor_receptor_superfamily_binding	7	3	2.87967	-1.14187	549	120.361	187.128	253.895	0.340852
GO:0035058_sensory_cilium_assembly	7	3	2.87967	-1.14187	549	120.361	187.128	253.895	0.340852
GO:0050886_endocrine_process	7	3	2.87967	-1.14187	549	120.361	187.128	253.895	0.340852
GO:0050974_detection_of_mechanical_stimulus_involved_in_sensory_perception	7	3	2.87967	-1.14187	549	120.361	187.128	253.895	0.340852
GO:0050982_detection_of_mechanical_stimulus	7	3	2.87967	-1.14187	549	120.361	187.128	253.895	0.340852
GO:0000502_proteasome_complex	47	20	2.85925	-5.41926	49	-0.071304	0.006	0.083304	0.000122
GO:0031575_mitotic_cell_cycle_G1_S_transition_checkpoint	40	17	2.85567	-4.67678	77	-0.309694	0.06	0.429694	0.000779
GO:0071779_G1_S_transition_checkpoint	40	17	2.85567	-4.67678	77	-0.309694	0.06	0.429694	0.000779
GO:0015992_proton_transport	45	19	2.83701	-5.11446	58	-0.103608	0.014	0.131608	0.000241
GO:0006885_regulation_of_pH	19	8	2.82915	-2.42214	216	0.773377	8.09	15.4066	0.037454
GO:0007286_spermatid_development	19	8	2.82915	-2.42214	216	0.773377	8.09	15.4066	0.037454
GO:0030330_DNA_damage_response__signal_transduction_by_p53_class_mediator	43	18	2.8127	-4.81051	70	-0.175514	0.032	0.239514	0.000457
GO:0033238_regulation_of_cellular_amine_metabolic_process	43	18	2.8127	-4.81051	70	-0.175514	0.032	0.239514	0.000457
GO:0005834_heterotrimeric_G-protein_complex	12	5	2.79968	-1.63897	354	25.3448	51.906	78.4672	0.146627
GO:0008277_regulation_of_G-protein_coupled_receptor_protein_signaling_pathway	12	5	2.79968	-1.63897	354	25.3448	51.906	78.4672	0.146627
GO:0019905_syntaxin_binding	12	5	2.79968	-1.63897	354	25.3448	51.906	78.4672	0.146627
GO:2000045_regulation_of_G1_S_transition_of_mitotic_cell_cycle	41	17	2.78602	-4.5075	85	-0.365067	0.078	0.521067	0.000918
GO:0006818_hydrogen_transport	46	19	2.77533	-4.94665	65	-0.137897	0.022	0.181897	0.000338
GO:0051340_regulation_of_ligase_activity	49	20	2.74254	-5.08478	60	-0.124654	0.016	0.156654	0.000267
GO:0051438_regulation_of_ubiquitin-protein_ligase_activity	49	20	2.74254	-5.08478	60	-0.124654	0.016	0.156654	0.000267
GO:0046034_ATP_metabolic_process	76	31	2.74074	-7.58407	1	0	0	0	0
GO:0006754_ATP_biosynthetic_process	59	24	2.73325	-5.96299	16	-0.042721	0.002	0.046721	0.000125
GO:0042770_signal_transduction_in_response_to_DNA_damage	47	19	2.71629	-4.78528	71	-0.247341	0.04	0.327341	0.000563
GO:0000084_S_phase_of_mitotic_cell_cycle	50	20	2.68769	-4.92661	68	-0.137897	0.022	0.181897	0.000324
GO:0051320_S_phase	50	20	2.68769	-4.92661	68	-0.137897	0.022	0.181897	0.000324
GO:0048515_spermatid_differentiation	20	8	2.68769	-2.25971	234	2.43429	12.028	21.6217	0.051402
GO:0005852_eukaryotic_translation_initiation_factor_3_complex	15	6	2.68769	-1.79631	311	15.1843	35.202	55.2197	0.11319
GO:0005881_cytoplasmic_microtubule	15	6	2.68769	-1.79631	311	15.1843	35.202	55.2197	0.11319
GO:0008088_axon_cargo_transport	15	6	2.68769	-1.79631	311	15.1843	35.202	55.2197	0.11319
GO:0016079_synaptic_vesicle_exocytosis	15	6	2.68769	-1.79631	311	15.1843	35.202	55.2197	0.11319
GO:0051453_regulation_of_intracellular_pH	15	6	2.68769	-1.79631	311	15.1843	35.202	55.2197	0.11319
GO:0004707_MAP_kinase_activity	10	4	2.68769	-1.31449	475	79.2947	129.678	180.061	0.273006
GO:0008301_DNA_bending_activity	10	4	2.68769	-1.31449	475	79.2947	129.678	180.061	0.273006
GO:0016471_vacuolar_proton-transporting_V-type_ATPase_complex	10	4	2.68769	-1.31449	475	79.2947	129.678	180.061	0.273006
GO:0017137_Rab_GTPase_binding	10	4	2.68769	-1.31449	475	79.2947	129.678	180.061	0.273006
GO:0035315_hair_cell_differentiation	10	4	2.68769	-1.31449	475	79.2947	129.678	180.061	0.273006
GO:0051209_release_of_sequestered_calcium_ion_into_cytosol	10	4	2.68769	-1.31449	475	79.2947	129.678	180.061	0.273006
GO:0051282_regulation_of_sequestering_of_calcium_ion	10	4	2.68769	-1.31449	475	79.2947	129.678	180.061	0.273006
GO:0051283_negative_regulation_of_sequestering_of_calcium_ion	10	4	2.68769	-1.31449	475	79.2947	129.678	180.061	0.273006
GO:0001530_lipopolysaccharide_binding	5	2	2.68769	-0.789078	820	339.025	459.336	579.647	0.560166
GO:0001539_ciliary_or_flagellar_motility	5	2	2.68769	-0.789078	820	339.025	459.336	579.647	0.560166
GO:0001959_regulation_of_cytokine-mediated_signaling_pathway	5	2	2.68769	-0.789078	820	339.025	459.336	579.647	0.560166
GO:0002437_inflammatory_response_to_antigenic_stimulus	5	2	2.68769	-0.789078	820	339.025	459.336	579.647	0.560166
GO:0002861_regulation_of_inflammatory_response_to_antigenic_stimulus	5	2	2.68769	-0.789078	820	339.025	459.336	579.647	0.560166
GO:0004003_ATP-dependent_DNA_helicase_activity	5	2	2.68769	-0.789078	820	339.025	459.336	579.647	0.560166
GO:0004448_isocitrate_dehydrogenase_activity	5	2	2.68769	-0.789078	820	339.025	459.336	579.647	0.560166
GO:0004470_malic_enzyme_activity	5	2	2.68769	-0.789078	820	339.025	459.336	579.647	0.560166
GO:0005814_centriole	5	2	2.68769	-0.789078	820	339.025	459.336	579.647	0.560166
GO:0005851_eukaryotic_translation_initiation_factor_2B_complex	5	2	2.68769	-0.789078	820	339.025	459.336	579.647	0.560166
GO:0005937_mating_projection	5	2	2.68769	-0.789078	820	339.025	459.336	579.647	0.560166
GO:0006586_indolalkylamine_metabolic_process	5	2	2.68769	-0.789078	820	339.025	459.336	579.647	0.560166
GO:0006942_regulation_of_striated_muscle_contraction	5	2	2.68769	-0.789078	820	339.025	459.336	579.647	0.560166
GO:0007096_regulation_of_exit_from_mitosis	5	2	2.68769	-0.789078	820	339.025	459.336	579.647	0.560166
GO:0007220_Notch_receptor_processing	5	2	2.68769	-0.789078	820	339.025	459.336	579.647	0.560166
GO:0007271_synaptic_transmission__cholinergic	5	2	2.68769	-0.789078	820	339.025	459.336	579.647	0.560166
GO:0007304_chorion-containing_eggshell_formation	5	2	2.68769	-0.789078	820	339.025	459.336	579.647	0.560166
GO:0007308_oocyte_construction	5	2	2.68769	-0.789078	820	339.025	459.336	579.647	0.560166
GO:0007309_oocyte_axis_specification	5	2	2.68769	-0.789078	820	339.025	459.336	579.647	0.560166
GO:0007620_copulation	5	2	2.68769	-0.789078	820	339.025	459.336	579.647	0.560166
GO:0009263_deoxyribonucleotide_biosynthetic_process	5	2	2.68769	-0.789078	820	339.025	459.336	579.647	0.560166
GO:0009296_flagellum_assembly	5	2	2.68769	-0.789078	820	339.025	459.336	579.647	0.560166
GO:0010016_shoot_morphogenesis	5	2	2.68769	-0.789078	820	339.025	459.336	579.647	0.560166
GO:0010524_positive_regulation_of_calcium_ion_transport_into_cytosol	5	2	2.68769	-0.789078	820	339.025	459.336	579.647	0.560166
GO:0014829_vascular_smooth_muscle_contraction	5	2	2.68769	-0.789078	820	339.025	459.336	579.647	0.560166
GO:0015074_DNA_integration	5	2	2.68769	-0.789078	820	339.025	459.336	579.647	0.560166
GO:0016486_peptide_hormone_processing	5	2	2.68769	-0.789078	820	339.025	459.336	579.647	0.560166
GO:0017158_regulation_of_calcium_ion-dependent_exocytosis	5	2	2.68769	-0.789078	820	339.025	459.336	579.647	0.560166
GO:0019773_proteasome_core_complex__alpha-subunit_complex	5	2	2.68769	-0.789078	820	339.025	459.336	579.647	0.560166
GO:0021681_cerebellar_granular_layer_development	5	2	2.68769	-0.789078	820	339.025	459.336	579.647	0.560166
GO:0021683_cerebellar_granular_layer_morphogenesis	5	2	2.68769	-0.789078	820	339.025	459.336	579.647	0.560166
GO:0022408_negative_regulation_of_cell-cell_adhesion	5	2	2.68769	-0.789078	820	339.025	459.336	579.647	0.560166
GO:0022621_shoot_system_development	5	2	2.68769	-0.789078	820	339.025	459.336	579.647	0.560166
GO:0030703_eggshell_formation	5	2	2.68769	-0.789078	820	339.025	459.336	579.647	0.560166
GO:0030952_establishment_or_maintenance_of_cytoskeleton_polarity	5	2	2.68769	-0.789078	820	339.025	459.336	579.647	0.560166
GO:0031293_membrane_protein_intracellular_domain_proteolysis	5	2	2.68769	-0.789078	820	339.025	459.336	579.647	0.560166
GO:0032401_establishment_of_melanosome_localization	5	2	2.68769	-0.789078	820	339.025	459.336	579.647	0.560166
GO:0032402_melanosome_transport	5	2	2.68769	-0.789078	820	339.025	459.336	579.647	0.560166
GO:0032411_positive_regulation_of_transporter_activity	5	2	2.68769	-0.789078	820	339.025	459.336	579.647	0.560166
GO:0032606_type_I_interferon_production	5	2	2.68769	-0.789078	820	339.025	459.336	579.647	0.560166
GO:0033363_secretory_granule_organization	5	2	2.68769	-0.789078	820	339.025	459.336	579.647	0.560166
GO:0034067_protein_localization_in_Golgi_apparatus	5	2	2.68769	-0.789078	820	339.025	459.336	579.647	0.560166
GO:0035065_regulation_of_histone_acetylation	5	2	2.68769	-0.789078	820	339.025	459.336	579.647	0.560166
GO:0035071_salivary_gland_cell_autophagic_cell_death	5	2	2.68769	-0.789078	820	339.025	459.336	579.647	0.560166
GO:0035235_ionotropic_glutamate_receptor_signaling_pathway	5	2	2.68769	-0.789078	820	339.025	459.336	579.647	0.560166
GO:0035267_NuA4_histone_acetyltransferase_complex	5	2	2.68769	-0.789078	820	339.025	459.336	579.647	0.560166
GO:0042430_indole-containing_compound_metabolic_process	5	2	2.68769	-0.789078	820	339.025	459.336	579.647	0.560166
GO:0042752_regulation_of_circadian_rhythm	5	2	2.68769	-0.789078	820	339.025	459.336	579.647	0.560166
GO:0043064_flagellum_organization	5	2	2.68769	-0.789078	820	339.025	459.336	579.647	0.560166
GO:0043113_receptor_clustering	5	2	2.68769	-0.789078	820	339.025	459.336	579.647	0.560166
GO:0043230_extracellular_organelle	5	2	2.68769	-0.789078	820	339.025	459.336	579.647	0.560166
GO:0043243_positive_regulation_of_protein_complex_disassembly	5	2	2.68769	-0.789078	820	339.025	459.336	579.647	0.560166
GO:0043248_proteasome_assembly	5	2	2.68769	-0.789078	820	339.025	459.336	579.647	0.560166
GO:0043332_mating_projection_tip	5	2	2.68769	-0.789078	820	339.025	459.336	579.647	0.560166
GO:0045576_mast_cell_activation	5	2	2.68769	-0.789078	820	339.025	459.336	579.647	0.560166
GO:0045822_negative_regulation_of_heart_contraction	5	2	2.68769	-0.789078	820	339.025	459.336	579.647	0.560166
GO:0046173_polyol_biosynthetic_process	5	2	2.68769	-0.789078	820	339.025	459.336	579.647	0.560166
GO:0048367_shoot_development	5	2	2.68769	-0.789078	820	339.025	459.336	579.647	0.560166
GO:0050818_regulation_of_coagulation	5	2	2.68769	-0.789078	820	339.025	459.336	579.647	0.560166
GO:0051322_anaphase	5	2	2.68769	-0.789078	820	339.025	459.336	579.647	0.560166
GO:0051668_localization_within_membrane	5	2	2.68769	-0.789078	820	339.025	459.336	579.647	0.560166
GO:0051904_pigment_granule_transport	5	2	2.68769	-0.789078	820	339.025	459.336	579.647	0.560166
GO:0051905_establishment_of_pigment_granule_localization	5	2	2.68769	-0.789078	820	339.025	459.336	579.647	0.560166
GO:0060711_labyrinthine_layer_development	5	2	2.68769	-0.789078	820	339.025	459.336	579.647	0.560166
GO:0065010_extracellular_membrane-bounded_organelle	5	2	2.68769	-0.789078	820	339.025	459.336	579.647	0.560166
GO:0070303_negative_regulation_of_stress-activated_protein_kinase_signaling_cascade	5	2	2.68769	-0.789078	820	339.025	459.336	579.647	0.560166
GO:0070588_calcium_ion_transmembrane_transport	5	2	2.68769	-0.789078	820	339.025	459.336	579.647	0.560166
GO:0071479_cellular_response_to_ionizing_radiation	5	2	2.68769	-0.789078	820	339.025	459.336	579.647	0.560166
GO:0031398_positive_regulation_of_protein_ubiquitination	53	21	2.66234	-5.06924	61	-0.124654	0.016	0.156654	0.000262
GO:0004221_ubiquitin_thiolesterase_activity	18	7	2.61303	-1.95372	271	8.39721	23.908	39.4188	0.088221
GO:0005876_spindle_microtubule	18	7	2.61303	-1.95372	271	8.39721	23.908	39.4188	0.088221
GO:0071214_cellular_response_to_abiotic_stimulus	18	7	2.61303	-1.95372	271	8.39721	23.908	39.4188	0.088221
GO:0009142_nucleoside_triphosphate_biosynthetic_process	67	26	2.60746	-5.94204	17	-0.042721	0.002	0.046721	0.000118
GO:0000077_DNA_damage_checkpoint	49	19	2.60542	-4.48043	86	-0.382443	0.082	0.546443	0.000953
GO:0006944_cellular_membrane_fusion	31	12	2.60099	-3.01011	162	-1.28798	1.874	5.03598	0.011568
GO:0061025_membrane_fusion	31	12	2.60099	-3.01011	162	-1.28798	1.874	5.03598	0.011568
GO:0009145_purine_nucleoside_triphosphate_biosynthetic_process	65	25	2.58432	-5.64974	41	-0.071304	0.006	0.083304	0.000146
GO:0009201_ribonucleoside_triphosphate_biosynthetic_process	65	25	2.58432	-5.64974	41	-0.071304	0.006	0.083304	0.000146
GO:0009206_purine_ribonucleoside_triphosphate_biosynthetic_process	65	25	2.58432	-5.64974	41	-0.071304	0.006	0.083304	0.000146
GO:0010970_microtubule-based_transport	26	10	2.58432	-2.56317	208	0.258708	6.658	13.0573	0.03201
GO:0030705_cytoskeleton-dependent_intracellular_transport	26	10	2.58432	-2.56317	208	0.258708	6.658	13.0573	0.03201
GO:0006941_striated_muscle_contraction	13	5	2.58432	-1.48336	398	44.6866	80.488	116.289	0.202231
GO:0040023_establishment_of_nucleus_localization	13	5	2.58432	-1.48336	398	44.6866	80.488	116.289	0.202231
GO:0045861_negative_regulation_of_proteolysis	13	5	2.58432	-1.48336	398	44.6866	80.488	116.289	0.202231
GO:0046209_nitric_oxide_metabolic_process	13	5	2.58432	-1.48336	398	44.6866	80.488	116.289	0.202231
GO:0048278_vesicle_docking	13	5	2.58432	-1.48336	398	44.6866	80.488	116.289	0.202231
GO:0061077_chaperone-mediated_protein_folding	13	5	2.58432	-1.48336	398	44.6866	80.488	116.289	0.202231
GO:0070979_protein_K11-linked_ubiquitination	13	5	2.58432	-1.48336	398	44.6866	80.488	116.289	0.202231
GO:0071478_cellular_response_to_radiation	13	5	2.58432	-1.48336	398	44.6866	80.488	116.289	0.202231
GO:0072384_organelle_transport_along_microtubule	13	5	2.58432	-1.48336	398	44.6866	80.488	116.289	0.202231
GO:0004702_receptor_signaling_protein_serine_threonine_kinase_activity	21	8	2.55971	-2.1107	248	5.24685	17.124	29.0012	0.069048
GO:0055037_recycling_endosome	21	8	2.55971	-2.1107	248	5.24685	17.124	29.0012	0.069048
GO:0031570_DNA_integrity_checkpoint	50	19	2.55331	-4.33631	92	-0.445645	0.126	0.697645	0.00137
GO:0000149_SNARE_binding	16	6	2.51971	-1.64908	350	23.7395	49.546	75.3525	0.14156
GO:0032182_small_conjugating_protein_binding	16	6	2.51971	-1.64908	350	23.7395	49.546	75.3525	0.14156
GO:0043130_ubiquitin_binding	16	6	2.51971	-1.64908	350	23.7395	49.546	75.3525	0.14156
GO:0051054_positive_regulation_of_DNA_metabolic_process	16	6	2.51971	-1.64908	350	23.7395	49.546	75.3525	0.14156
GO:0000188_inactivation_of_MAPK_activity	8	3	2.51971	-0.987058	633	179.862	266.022	352.182	0.420256
GO:0000276_mitochondrial_proton-transporting_ATP_synthase_complex__coupling_factor_F(o)	8	3	2.51971	-0.987058	633	179.862	266.022	352.182	0.420256
GO:0003407_neural_retina_development	8	3	2.51971	-0.987058	633	179.862	266.022	352.182	0.420256
GO:0004629_phospholipase_C_activity	8	3	2.51971	-0.987058	633	179.862	266.022	352.182	0.420256
GO:0005212_structural_constituent_of_eye_lens	8	3	2.51971	-0.987058	633	179.862	266.022	352.182	0.420256
GO:0005326_neurotransmitter_transporter_activity	8	3	2.51971	-0.987058	633	179.862	266.022	352.182	0.420256
GO:0008556_potassium-transporting_ATPase_activity	8	3	2.51971	-0.987058	633	179.862	266.022	352.182	0.420256
GO:0016444_somatic_cell_DNA_recombination	8	3	2.51971	-0.987058	633	179.862	266.022	352.182	0.420256
GO:0016811_hydrolase_activity__acting_on_carbon-nitrogen_(but_not_peptide)_bonds__in_linear_amides	8	3	2.51971	-0.987058	633	179.862	266.022	352.182	0.420256
GO:0019079_viral_genome_replication	8	3	2.51971	-0.987058	633	179.862	266.022	352.182	0.420256
GO:0022413_reproductive_process_in_single-celled_organism	8	3	2.51971	-0.987058	633	179.862	266.022	352.182	0.420256
GO:0030431_sleep	8	3	2.51971	-0.987058	633	179.862	266.022	352.182	0.420256
GO:0031056_regulation_of_histone_modification	8	3	2.51971	-0.987058	633	179.862	266.022	352.182	0.420256
GO:0031177_phosphopantetheine_binding	8	3	2.51971	-0.987058	633	179.862	266.022	352.182	0.420256
GO:0035254_glutamate_receptor_binding	8	3	2.51971	-0.987058	633	179.862	266.022	352.182	0.420256
GO:0043409_negative_regulation_of_MAPKKK_cascade	8	3	2.51971	-0.987058	633	179.862	266.022	352.182	0.420256
GO:0043928_exonucleolytic_nuclear-transcribed_mRNA_catabolic_process_involved_in_deadenylation-dependent_decay	8	3	2.51971	-0.987058	633	179.862	266.022	352.182	0.420256
GO:0045428_regulation_of_nitric_oxide_biosynthetic_process	8	3	2.51971	-0.987058	633	179.862	266.022	352.182	0.420256
GO:0045947_negative_regulation_of_translational_initiation	8	3	2.51971	-0.987058	633	179.862	266.022	352.182	0.420256
GO:0051928_positive_regulation_of_calcium_ion_transport	8	3	2.51971	-0.987058	633	179.862	266.022	352.182	0.420256
GO:0071482_cellular_response_to_light_stimulus	8	3	2.51971	-0.987058	633	179.862	266.022	352.182	0.420256
GO:0030672_synaptic_vesicle_membrane	27	10	2.4886	-2.42293	214	0.640013	7.9	15.16	0.036916
GO:0043473_pigmentation	22	8	2.44336	-1.97353	263	7.26746	22.162	37.0565	0.084266
GO:0032434_regulation_of_proteasomal_ubiquitin-dependent_protein_catabolic_process	11	4	2.44336	-1.17085	525	106.251	169.43	232.609	0.322724
GO:0032465_regulation_of_cytokinesis	11	4	2.44336	-1.17085	525	106.251	169.43	232.609	0.322724
GO:0043507_positive_regulation_of_JUN_kinase_activity	11	4	2.44336	-1.17085	525	106.251	169.43	232.609	0.322724
GO:0045263_proton-transporting_ATP_synthase_complex__coupling_factor_F(o)	11	4	2.44336	-1.17085	525	106.251	169.43	232.609	0.322724
GO:0070936_protein_K48-linked_ubiquitination	11	4	2.44336	-1.17085	525	106.251	169.43	232.609	0.322724
GO:0042626_ATPase_activity__coupled_to_transmembrane_movement_of_substances	61	22	2.42333	-4.5178	84	-0.346589	0.076	0.498589	0.000905
GO:0043492_ATPase_activity__coupled_to_movement_of_substances	61	22	2.42333	-4.5178	84	-0.346589	0.076	0.498589	0.000905
GO:0070302_regulation_of_stress-activated_protein_kinase_signaling_cascade	28	10	2.39973	-2.29161	224	1.23844	9.95	18.6616	0.04442
GO:0006109_regulation_of_carbohydrate_metabolic_process	14	5	2.39973	-1.34645	445	61.0975	105.39	149.683	0.236831
GO:0010675_regulation_of_cellular_carbohydrate_metabolic_process	14	5	2.39973	-1.34645	445	61.0975	105.39	149.683	0.236831
GO:0030125_clathrin_vesicle_coat	14	5	2.39973	-1.34645	445	61.0975	105.39	149.683	0.236831
GO:0045851_pH_reduction	14	5	2.39973	-1.34645	445	61.0975	105.39	149.683	0.236831
GO:0050821_protein_stabilization	14	5	2.39973	-1.34645	445	61.0975	105.39	149.683	0.236831
GO:0051452_intracellular_pH_reduction	14	5	2.39973	-1.34645	445	61.0975	105.39	149.683	0.236831
GO:0005761_mitochondrial_ribosome	62	22	2.38424	-4.39123	90	-0.420136	0.1	0.620136	0.001111
GO:0016820_hydrolase_activity__acting_on_acid_anhydrides__catalyzing_transmembrane_movement_of_substances	62	22	2.38424	-4.39123	90	-0.420136	0.1	0.620136	0.001111
GO:0009152_purine_ribonucleotide_biosynthetic_process	79	28	2.3815	-5.43145	48	-0.071304	0.006	0.083304	0.000125
GO:0031396_regulation_of_protein_ubiquitination	65	23	2.37757	-4.5438	81	-0.346589	0.076	0.498589	0.000938
GO:0031400_negative_regulation_of_protein_modification_process	68	24	2.37149	-4.69648	75	-0.273565	0.054	0.381565	0.00072
GO:0009260_ribonucleotide_biosynthetic_process	80	28	2.35173	-5.30845	54	-0.071304	0.006	0.083304	0.000111
GO:0010565_regulation_of_cellular_ketone_metabolic_process	60	21	2.35173	-4.11528	99	-0.621796	0.254	1.1298	0.002566
GO:0002756_MyD88-independent_toll-like_receptor_signaling_pathway	20	7	2.35173	-1.68316	343	21.5357	45.888	70.2403	0.133784
GO:0030004_cellular_monovalent_inorganic_cation_homeostasis	20	7	2.35173	-1.68316	343	21.5357	45.888	70.2403	0.133784
GO:0034138_toll-like_receptor_3_signaling_pathway	20	7	2.35173	-1.68316	343	21.5357	45.888	70.2403	0.133784
GO:0015399_primary_active_transmembrane_transporter_activity	66	23	2.34155	-4.42155	88	-0.420136	0.1	0.620136	0.001136
GO:0015405_P-P-bond-hydrolysis-driven_transmembrane_transporter_activity	66	23	2.34155	-4.42155	88	-0.420136	0.1	0.620136	0.001136
GO:0030665_clathrin_coated_vesicle_membrane	49	17	2.33116	-3.38045	139	-1.39115	0.872	3.13515	0.006273
GO:0007093_mitotic_cell_cycle_checkpoint	55	19	2.32119	-3.6883	118	-1.21236	0.448	2.10836	0.003797
GO:0005763_mitochondrial_small_ribosomal_subunit	29	10	2.31698	-2.16843	241	4.16778	15.042	25.9162	0.062415
GO:0007269_neurotransmitter_secretion	47	16	2.2874	-3.10825	155	-1.39497	1.562	4.51896	0.010077
GO:0006446_regulation_of_translational_initiation	36	12	2.23974	-2.37003	219	0.972367	8.694	16.4156	0.039699
GO:0015662_ATPase_activity__coupled_to_transmembrane_movement_of_ions__phosphorylative_mechanism	36	12	2.23974	-2.37003	219	0.972367	8.694	16.4156	0.039699
GO:0032543_mitochondrial_translation	30	10	2.23974	-2.05269	254	5.73699	18.786	31.835	0.073961
GO:0055067_monovalent_inorganic_cation_homeostasis	24	8	2.23974	-1.72959	321	16.8464	38.724	60.6016	0.120636
GO:0010466_negative_regulation_of_peptidase_activity	21	7	2.23974	-1.56483	373	37.5633	68.766	99.9687	0.184359
GO:0005977_glycogen_metabolic_process	18	6	2.23974	-1.39703	430	55.6381	97.228	138.818	0.226112
GO:0030666_endocytic_vesicle_membrane	18	6	2.23974	-1.39703	430	55.6381	97.228	138.818	0.226112
GO:0048284_organelle_fusion	18	6	2.23974	-1.39703	430	55.6381	97.228	138.818	0.226112
GO:0003724_RNA_helicase_activity	15	5	2.23974	-1.22504	506	92.2043	149.334	206.464	0.295126
GO:0006283_transcription-coupled_nucleotide-excision_repair	15	5	2.23974	-1.22504	506	92.2043	149.334	206.464	0.295126
GO:0010741_negative_regulation_of_intracellular_protein_kinase_cascade	15	5	2.23974	-1.22504	506	92.2043	149.334	206.464	0.295126
GO:0022406_membrane_docking	15	5	2.23974	-1.22504	506	92.2043	149.334	206.464	0.295126
GO:0008553_hydrogen-exporting_ATPase_activity__phosphorylative_mechanism	12	4	2.23974	-1.04706	585	147.471	224.548	301.625	0.383843
GO:0008601_protein_phosphatase_type_2A_regulator_activity	12	4	2.23974	-1.04706	585	147.471	224.548	301.625	0.383843
GO:0014047_glutamate_secretion	12	4	2.23974	-1.04706	585	147.471	224.548	301.625	0.383843
GO:0030140_trans-Golgi_network_transport_vesicle	12	4	2.23974	-1.04706	585	147.471	224.548	301.625	0.383843
GO:0031646_positive_regulation_of_neurological_system_process	12	4	2.23974	-1.04706	585	147.471	224.548	301.625	0.383843
GO:0032506_cytokinetic_process	12	4	2.23974	-1.04706	585	147.471	224.548	301.625	0.383843
GO:0045103_intermediate_filament-based_process	12	4	2.23974	-1.04706	585	147.471	224.548	301.625	0.383843
GO:0050806_positive_regulation_of_synaptic_transmission	12	4	2.23974	-1.04706	585	147.471	224.548	301.625	0.383843
GO:0051318_G1_phase	12	4	2.23974	-1.04706	585	147.471	224.548	301.625	0.383843
GO:0051971_positive_regulation_of_transmission_of_nerve_impulse	12	4	2.23974	-1.04706	585	147.471	224.548	301.625	0.383843
GO:0001936_regulation_of_endothelial_cell_proliferation	9	3	2.23974	-0.859784	705	246.912	351.336	455.76	0.498349
GO:0004520_endodeoxyribonuclease_activity	9	3	2.23974	-0.859784	705	246.912	351.336	455.76	0.498349
GO:0005544_calcium-dependent_phospholipid_binding	9	3	2.23974	-0.859784	705	246.912	351.336	455.76	0.498349
GO:0005868_cytoplasmic_dynein_complex	9	3	2.23974	-0.859784	705	246.912	351.336	455.76	0.498349
GO:0006692_prostanoid_metabolic_process	9	3	2.23974	-0.859784	705	246.912	351.336	455.76	0.498349
GO:0006809_nitric_oxide_biosynthetic_process	9	3	2.23974	-0.859784	705	246.912	351.336	455.76	0.498349
GO:0008656_caspase_activator_activity	9	3	2.23974	-0.859784	705	246.912	351.336	455.76	0.498349
GO:0009925_basal_plasma_membrane	9	3	2.23974	-0.859784	705	246.912	351.336	455.76	0.498349
GO:0015079_potassium_ion_transmembrane_transporter_activity	9	3	2.23974	-0.859784	705	246.912	351.336	455.76	0.498349
GO:0030295_protein_kinase_activator_activity	9	3	2.23974	-0.859784	705	246.912	351.336	455.76	0.498349
GO:0032768_regulation_of_monooxygenase_activity	9	3	2.23974	-0.859784	705	246.912	351.336	455.76	0.498349
GO:0035316_non-sensory_hair_organization	9	3	2.23974	-0.859784	705	246.912	351.336	455.76	0.498349
GO:0035317_imaginal_disc-derived_wing_hair_organization	9	3	2.23974	-0.859784	705	246.912	351.336	455.76	0.498349
GO:0043548_phosphoinositide_3-kinase_binding	9	3	2.23974	-0.859784	705	246.912	351.336	455.76	0.498349
GO:0050708_regulation_of_protein_secretion	9	3	2.23974	-0.859784	705	246.912	351.336	455.76	0.498349
GO:0050906_detection_of_stimulus_involved_in_sensory_perception	9	3	2.23974	-0.859784	705	246.912	351.336	455.76	0.498349
GO:0001832_blastocyst_growth	6	2	2.23974	-0.656244	994	515.984	663.47	810.956	0.667475
GO:0003678_DNA_helicase_activity	6	2	2.23974	-0.656244	994	515.984	663.47	810.956	0.667475
GO:0004435_phosphoinositide_phospholipase_C_activity	6	2	2.23974	-0.656244	994	515.984	663.47	810.956	0.667475
GO:0004843_ubiquitin-specific_protease_activity	6	2	2.23974	-0.656244	994	515.984	663.47	810.956	0.667475
GO:0005247_voltage-gated_chloride_channel_activity	6	2	2.23974	-0.656244	994	515.984	663.47	810.956	0.667475
GO:0005328_neurotransmitter:sodium_symporter_activity	6	2	2.23974	-0.656244	994	515.984	663.47	810.956	0.667475
GO:0005385_zinc_ion_transmembrane_transporter_activity	6	2	2.23974	-0.656244	994	515.984	663.47	810.956	0.667475
GO:0005816_spindle_pole_body	6	2	2.23974	-0.656244	994	515.984	663.47	810.956	0.667475
GO:0005954_calcium-_and_calmodulin-dependent_protein_kinase_complex	6	2	2.23974	-0.656244	994	515.984	663.47	810.956	0.667475
GO:0006734_NADH_metabolic_process	6	2	2.23974	-0.656244	994	515.984	663.47	810.956	0.667475
GO:0007588_excretion	6	2	2.23974	-0.656244	994	515.984	663.47	810.956	0.667475
GO:0008139_nuclear_localization_sequence_binding	6	2	2.23974	-0.656244	994	515.984	663.47	810.956	0.667475
GO:0015299_solute:hydrogen_antiporter_activity	6	2	2.23974	-0.656244	994	515.984	663.47	810.956	0.667475
GO:0015909_long-chain_fatty_acid_transport	6	2	2.23974	-0.656244	994	515.984	663.47	810.956	0.667475
GO:0016010_dystrophin-associated_glycoprotein_complex	6	2	2.23974	-0.656244	994	515.984	663.47	810.956	0.667475
GO:0017070_U6_snRNA_binding	6	2	2.23974	-0.656244	994	515.984	663.47	810.956	0.667475
GO:0019059_initiation_of_viral_infection	6	2	2.23974	-0.656244	994	515.984	663.47	810.956	0.667475
GO:0019783_small_conjugating_protein-specific_protease_activity	6	2	2.23974	-0.656244	994	515.984	663.47	810.956	0.667475
GO:0030437_ascospore_formation	6	2	2.23974	-0.656244	994	515.984	663.47	810.956	0.667475
GO:0031101_fin_regeneration	6	2	2.23974	-0.656244	994	515.984	663.47	810.956	0.667475
GO:0031505_fungal-type_cell_wall_organization	6	2	2.23974	-0.656244	994	515.984	663.47	810.956	0.667475
GO:0032413_negative_regulation_of_ion_transmembrane_transporter_activity	6	2	2.23974	-0.656244	994	515.984	663.47	810.956	0.667475
GO:0032838_cell_projection_cytoplasm	6	2	2.23974	-0.656244	994	515.984	663.47	810.956	0.667475
GO:0032839_dendrite_cytoplasm	6	2	2.23974	-0.656244	994	515.984	663.47	810.956	0.667475
GO:0034293_sexual_sporulation	6	2	2.23974	-0.656244	994	515.984	663.47	810.956	0.667475
GO:0035070_salivary_gland_histolysis	6	2	2.23974	-0.656244	994	515.984	663.47	810.956	0.667475
GO:0042987_amyloid_precursor_protein_catabolic_process	6	2	2.23974	-0.656244	994	515.984	663.47	810.956	0.667475
GO:0043014_alpha-tubulin_binding	6	2	2.23974	-0.656244	994	515.984	663.47	810.956	0.667475
GO:0043274_phospholipase_binding	6	2	2.23974	-0.656244	994	515.984	663.47	810.956	0.667475
GO:0043489_RNA_stabilization	6	2	2.23974	-0.656244	994	515.984	663.47	810.956	0.667475
GO:0043935_sexual_sporulation_resulting_in_formation_of_a_cellular_spore	6	2	2.23974	-0.656244	994	515.984	663.47	810.956	0.667475
GO:0046487_glyoxylate_metabolic_process	6	2	2.23974	-0.656244	994	515.984	663.47	810.956	0.667475
GO:0046889_positive_regulation_of_lipid_biosynthetic_process	6	2	2.23974	-0.656244	994	515.984	663.47	810.956	0.667475
GO:0048255_mRNA_stabilization	6	2	2.23974	-0.656244	994	515.984	663.47	810.956	0.667475
GO:0048316_seed_development	6	2	2.23974	-0.656244	994	515.984	663.47	810.956	0.667475
GO:0050707_regulation_of_cytokine_secretion	6	2	2.23974	-0.656244	994	515.984	663.47	810.956	0.667475
GO:0051879_Hsp90_protein_binding	6	2	2.23974	-0.656244	994	515.984	663.47	810.956	0.667475
GO:0051962_positive_regulation_of_nervous_system_development	6	2	2.23974	-0.656244	994	515.984	663.47	810.956	0.667475
GO:0051965_positive_regulation_of_synaptogenesis	6	2	2.23974	-0.656244	994	515.984	663.47	810.956	0.667475
GO:0060314_regulation_of_ryanodine-sensitive_calcium-release_channel_activity	6	2	2.23974	-0.656244	994	515.984	663.47	810.956	0.667475
GO:0006511_ubiquitin-dependent_protein_catabolic_process	120	39	2.18375	-6.22163	11	0	0	0	0
GO:0000075_cell_cycle_checkpoint	68	22	2.17387	-3.70573	116	-1.16177	0.438	2.03777	0.003776
GO:0048489_synaptic_vesicle_transport	34	11	2.17387	-2.10301	249	5.48753	17.646	29.8045	0.070867
GO:0042623_ATPase_activity__coupled	115	37	2.16184	-5.80676	32	-0.059182	0.004	0.067182	0.000125
GO:0000187_activation_of_MAPK_activity	28	9	2.15975	-1.78316	313	15.666	36.104	56.542	0.115348
GO:0008021_synaptic_vesicle	50	16	2.15015	-2.781	183	-0.999384	3.198	7.39538	0.017475
GO:0045089_positive_regulation_of_innate_immune_response	25	8	2.15015	-1.62076	358	26.3755	53.734	81.0925	0.150095
GO:0000313_organellar_ribosome	72	23	2.14642	-3.75598	113	-1.11313	0.422	1.95713	0.003735
GO:0071156_regulation_of_cell_cycle_arrest	69	22	2.14236	-3.6026	122	-1.28651	0.544	2.37451	0.004459
GO:0000288_nuclear-transcribed_mRNA_catabolic_process__deadenylation-dependent_decay	22	7	2.13794	-1.45608	419	50.3582	88.816	127.274	0.211971
GO:0002218_activation_of_innate_immune_response	22	7	2.13794	-1.45608	419	50.3582	88.816	127.274	0.211971
GO:0002221_pattern_recognition_receptor_signaling_pathway	22	7	2.13794	-1.45608	419	50.3582	88.816	127.274	0.211971
GO:0002224_toll-like_receptor_signaling_pathway	22	7	2.13794	-1.45608	419	50.3582	88.816	127.274	0.211971
GO:0002758_innate_immune_response-activating_signal_transduction	22	7	2.13794	-1.45608	419	50.3582	88.816	127.274	0.211971
GO:0030658_transport_vesicle_membrane	22	7	2.13794	-1.45608	419	50.3582	88.816	127.274	0.211971
GO:0031647_regulation_of_protein_stability	22	7	2.13794	-1.45608	419	50.3582	88.816	127.274	0.211971
GO:0010498_proteasomal_protein_catabolic_process	85	27	2.13434	-4.26765	94	-0.445645	0.126	0.697645	0.00134
GO:0007088_regulation_of_mitosis	19	6	2.12186	-1.28841	487	82.2679	134.252	186.236	0.275671
GO:0010212_response_to_ionizing_radiation	19	6	2.12186	-1.28841	487	82.2679	134.252	186.236	0.275671
GO:0051783_regulation_of_nuclear_division	19	6	2.12186	-1.28841	487	82.2679	134.252	186.236	0.275671
GO:0007018_microtubule-based_movement	54	17	2.11531	-2.83432	180	-1.00346	2.988	6.97946	0.0166
GO:0051329_interphase_of_mitotic_cell_cycle	124	39	2.11331	-5.81227	31	-0.059182	0.004	0.067182	0.000129
GO:0007346_regulation_of_mitotic_cell_cycle	105	33	2.11176	-4.98784	63	-0.124654	0.016	0.156654	0.000254
GO:0032269_negative_regulation_of_cellular_protein_metabolic_process	105	33	2.11176	-4.98784	63	-0.124654	0.016	0.156654	0.000254
GO:0005762_mitochondrial_large_ribosomal_subunit	35	11	2.11176	-1.99988	261	6.94393	21.33	35.7161	0.081724
GO:0030162_regulation_of_proteolysis	35	11	2.11176	-1.99988	261	6.94393	21.33	35.7161	0.081724
GO:0043161_proteasomal_ubiquitin-dependent_protein_catabolic_process	83	26	2.10482	-4.0152	103	-0.661039	0.27	1.20104	0.002621
GO:0051302_regulation_of_cell_division	16	5	2.09976	-1.1167	558	128.317	197.75	267.183	0.354391
GO:0051647_nucleus_localization	16	5	2.09976	-1.1167	558	128.317	197.75	267.183	0.354391
GO:0019941_modification-dependent_protein_catabolic_process	125	39	2.0964	-5.714	36	-0.071304	0.006	0.083304	0.000167
GO:0051325_interphase	125	39	2.0964	-5.714	36	-0.071304	0.006	0.083304	0.000167
GO:0034220_ion_transmembrane_transport	77	24	2.09431	-3.7099	115	-1.13462	0.436	2.00662	0.003791
GO:0000922_spindle_pole	29	9	2.08528	-1.68118	344	21.7692	46.288	70.8068	0.134558
GO:0043632_modification-dependent_macromolecule_catabolic_process	126	39	2.07976	-5.6173	43	-0.071304	0.006	0.083304	0.00014
GO:0051603_proteolysis_involved_in_cellular_protein_catabolic_process	126	39	2.07976	-5.6173	43	-0.071304	0.006	0.083304	0.00014
GO:0016887_ATPase_activity	136	42	2.07506	-5.98337	14	-0.042721	0.002	0.046721	0.000143
GO:0000082_G1_S_transition_of_mitotic_cell_cycle	68	21	2.07506	-3.25237	151	-1.42295	1.088	3.59895	0.007205
GO:0006458_'de_novo'_protein_folding	26	8	2.06746	-1.51955	379	39.5594	72.784	106.009	0.192042
GO:0000152_nuclear_ubiquitin_ligase_complex	13	4	2.06746	-0.93927	660	202.078	294.848	387.618	0.446739
GO:0000186_activation_of_MAPKK_activity	13	4	2.06746	-0.93927	660	202.078	294.848	387.618	0.446739
GO:0000289_nuclear-transcribed_mRNA_poly(A)_tail_shortening	13	4	2.06746	-0.93927	660	202.078	294.848	387.618	0.446739
GO:0001700_embryonic_development_via_the_syncytial_blastoderm	13	4	2.06746	-0.93927	660	202.078	294.848	387.618	0.446739
GO:0008094_DNA-dependent_ATPase_activity	13	4	2.06746	-0.93927	660	202.078	294.848	387.618	0.446739
GO:0015718_monocarboxylic_acid_transport	13	4	2.06746	-0.93927	660	202.078	294.848	387.618	0.446739
GO:0019722_calcium-mediated_signaling	13	4	2.06746	-0.93927	660	202.078	294.848	387.618	0.446739
GO:0030035_microspike_assembly	13	4	2.06746	-0.93927	660	202.078	294.848	387.618	0.446739
GO:0031330_negative_regulation_of_cellular_catabolic_process	13	4	2.06746	-0.93927	660	202.078	294.848	387.618	0.446739
GO:0032505_reproduction_of_a_single-celled_organism	13	4	2.06746	-0.93927	660	202.078	294.848	387.618	0.446739
GO:0043506_regulation_of_JUN_kinase_activity	13	4	2.06746	-0.93927	660	202.078	294.848	387.618	0.446739
GO:0043547_positive_regulation_of_GTPase_activity	13	4	2.06746	-0.93927	660	202.078	294.848	387.618	0.446739
GO:0046847_filopodium_assembly	13	4	2.06746	-0.93927	660	202.078	294.848	387.618	0.446739
GO:0051208_sequestering_of_calcium_ion	13	4	2.06746	-0.93927	660	202.078	294.848	387.618	0.446739
GO:0051248_negative_regulation_of_protein_metabolic_process	108	33	2.0531	-4.69981	74	-0.272818	0.052	0.376818	0.000703
GO:0002757_immune_response-activating_signal_transduction	36	11	2.0531	-1.90215	290	10.9693	28.218	45.4667	0.097303
GO:0002764_immune_response-regulating_signaling_pathway	36	11	2.0531	-1.90215	290	10.9693	28.218	45.4667	0.097303
GO:0008624_induction_of_apoptosis_by_extracellular_signals	36	11	2.0531	-1.90215	290	10.9693	28.218	45.4667	0.097303
GO:0006839_mitochondrial_transport	46	14	2.04498	-2.27484	229	1.59972	10.572	19.5443	0.046166
GO:0006073_cellular_glucan_metabolic_process	23	7	2.04498	-1.35585	437	58.2224	101.784	145.346	0.232915
GO:0005200_structural_constituent_of_cytoskeleton	33	10	2.03613	-1.7444	320	16.3473	37.774	59.2007	0.118044
GO:0009199_ribonucleoside_triphosphate_metabolic_process	142	43	2.0347	-5.85595	30	-0.042721	0.002	0.046721	6.7e-05
GO:0009205_purine_ribonucleoside_triphosphate_metabolic_process	142	43	2.0347	-5.85595	30	-0.042721	0.002	0.046721	6.7e-05
GO:0030136_clathrin-coated_vesicle	80	24	2.01577	-3.42926	134	-1.35312	0.74	2.83312	0.005522
GO:0015078_hydrogen_ion_transmembrane_transporter_activity	60	18	2.01577	-2.7028	187	-0.976783	3.628	8.23278	0.019401
GO:0000315_organellar_large_ribosomal_subunit	40	12	2.01577	-1.96514	266	7.44067	22.42	37.3993	0.084286
GO:0007281_germ_cell_development	40	12	2.01577	-1.96514	266	7.44067	22.42	37.3993	0.084286
GO:0051924_regulation_of_calcium_ion_transport	20	6	2.01577	-1.18946	513	97.4907	157.48	217.469	0.306979
GO:0000291_nuclear-transcribed_mRNA_catabolic_process__exonucleolytic	10	3	2.01577	-0.753204	871	381.564	509.102	636.64	0.584503
GO:0000932_cytoplasmic_mRNA_processing_body	10	3	2.01577	-0.753204	871	381.564	509.102	636.64	0.584503
GO:0001935_endothelial_cell_proliferation	10	3	2.01577	-0.753204	871	381.564	509.102	636.64	0.584503
GO:0004864_phosphoprotein_phosphatase_inhibitor_activity	10	3	2.01577	-0.753204	871	381.564	509.102	636.64	0.584503
GO:0007131_reciprocal_meiotic_recombination	10	3	2.01577	-0.753204	871	381.564	509.102	636.64	0.584503
GO:0007606_sensory_perception_of_chemical_stimulus	10	3	2.01577	-0.753204	871	381.564	509.102	636.64	0.584503
GO:0009994_oocyte_differentiation	10	3	2.01577	-0.753204	871	381.564	509.102	636.64	0.584503
GO:0010906_regulation_of_glucose_metabolic_process	10	3	2.01577	-0.753204	871	381.564	509.102	636.64	0.584503
GO:0015103_inorganic_anion_transmembrane_transporter_activity	10	3	2.01577	-0.753204	871	381.564	509.102	636.64	0.584503
GO:0015908_fatty_acid_transport	10	3	2.01577	-0.753204	871	381.564	509.102	636.64	0.584503
GO:0016505_apoptotic_protease_activator_activity	10	3	2.01577	-0.753204	871	381.564	509.102	636.64	0.584503
GO:0019209_kinase_activator_activity	10	3	2.01577	-0.753204	871	381.564	509.102	636.64	0.584503
GO:0019239_deaminase_activity	10	3	2.01577	-0.753204	871	381.564	509.102	636.64	0.584503
GO:0019674_NAD_metabolic_process	10	3	2.01577	-0.753204	871	381.564	509.102	636.64	0.584503
GO:0021675_nerve_development	10	3	2.01577	-0.753204	871	381.564	509.102	636.64	0.584503
GO:0022407_regulation_of_cell-cell_adhesion	10	3	2.01577	-0.753204	871	381.564	509.102	636.64	0.584503
GO:0030582_fruiting_body_development	10	3	2.01577	-0.753204	871	381.564	509.102	636.64	0.584503
GO:0030587_sorocarp_development	10	3	2.01577	-0.753204	871	381.564	509.102	636.64	0.584503
GO:0034332_adherens_junction_organization	10	3	2.01577	-0.753204	871	381.564	509.102	636.64	0.584503
GO:0043525_positive_regulation_of_neuron_apoptosis	10	3	2.01577	-0.753204	871	381.564	509.102	636.64	0.584503
GO:0045104_intermediate_filament_cytoskeleton_organization	10	3	2.01577	-0.753204	871	381.564	509.102	636.64	0.584503
GO:0045178_basal_part_of_cell	10	3	2.01577	-0.753204	871	381.564	509.102	636.64	0.584503
GO:0055084_fruiting_body_development_in_response_to_starvation	10	3	2.01577	-0.753204	871	381.564	509.102	636.64	0.584503
GO:0075259_spore-bearing_organ_development	10	3	2.01577	-0.753204	871	381.564	509.102	636.64	0.584503
GO:0006164_purine_nucleotide_biosynthetic_process	107	32	2.00949	-4.36566	91	-0.445645	0.126	0.697645	0.001385
GO:0009144_purine_nucleoside_triphosphate_metabolic_process	144	43	2.00644	-5.67478	38	-0.071304	0.006	0.083304	0.000158
GO:0005813_centrosome	84	25	1.99977	-3.49048	129	-1.23973	0.678	2.59573	0.005256
GO:0005874_microtubule	101	30	1.99581	-4.0647	100	-0.649602	0.262	1.1736	0.00262
GO:0009141_nucleoside_triphosphate_metabolic_process	145	43	1.9926	-5.58612	45	-0.071304	0.006	0.083304	0.000133
GO:0016790_thiolester_hydrolase_activity	27	8	1.99088	-1.42527	423	51.694	91.182	130.67	0.21556
GO:0045088_regulation_of_innate_immune_response	27	8	1.99088	-1.42527	423	51.694	91.182	130.67	0.21556
GO:0000086_G2_M_transition_of_mitotic_cell_cycle	44	13	1.98523	-2.02959	255	5.87355	19.18	32.4865	0.075216
GO:0000314_organellar_small_ribosomal_subunit	34	10	1.97624	-1.65302	345	22.502	47.744	72.986	0.138388
GO:0003777_microtubule_motor_activity	17	5	1.97624	-1.01952	603	156.408	236.636	316.864	0.392431
GO:0003899_DNA-directed_RNA_polymerase_activity	17	5	1.97624	-1.01952	603	156.408	236.636	316.864	0.392431
GO:0006308_DNA_catabolic_process	17	5	1.97624	-1.01952	603	156.408	236.636	316.864	0.392431
GO:0017157_regulation_of_exocytosis	17	5	1.97624	-1.01952	603	156.408	236.636	316.864	0.392431
GO:0032409_regulation_of_transporter_activity	17	5	1.97624	-1.01952	603	156.408	236.636	316.864	0.392431
GO:0033177_proton-transporting_two-sector_ATPase_complex__proton-transporting_domain	17	5	1.97624	-1.01952	603	156.408	236.636	316.864	0.392431
GO:0034062_RNA_polymerase_activity	17	5	1.97624	-1.01952	603	156.408	236.636	316.864	0.392431
GO:0051082_unfolded_protein_binding	75	22	1.97097	-3.04079	159	-1.33759	1.752	4.84159	0.011019
GO:0044257_cellular_protein_catabolic_process	133	39	1.9703	-4.98174	64	-0.124654	0.016	0.156654	0.00025
GO:0044042_glucan_metabolic_process	24	7	1.95978	-1.26326	493	85.4138	139.522	193.63	0.283006
GO:0046328_regulation_of_JNK_cascade	24	7	1.95978	-1.26326	493	85.4138	139.522	193.63	0.283006
GO:0051084_'de_novo'_posttranslational_protein_folding	24	7	1.95978	-1.26326	493	85.4138	139.522	193.63	0.283006
GO:0009150_purine_ribonucleotide_metabolic_process	158	46	1.95623	-5.69496	37	-0.071304	0.006	0.083304	0.000162
GO:0031098_stress-activated_protein_kinase_signaling_cascade	55	16	1.95469	-2.31218	222	1.17685	9.654	18.1311	0.043486
GO:0010564_regulation_of_cell_cycle_process	107	31	1.94669	-3.95653	106	-0.686675	0.286	1.25867	0.002698
GO:0043086_negative_regulation_of_catalytic_activity	114	33	1.94504	-4.16994	97	-0.498617	0.18	0.858617	0.001856
GO:0009968_negative_regulation_of_signal_transduction	38	11	1.94504	-1.72144	324	17.1787	39.386	61.5933	0.121562
GO:0023057_negative_regulation_of_signaling_process	38	11	1.94504	-1.72144	324	17.1787	39.386	61.5933	0.121562
GO:0009259_ribonucleotide_metabolic_process	159	46	1.94393	-5.61071	44	-0.071304	0.006	0.083304	0.000136
GO:0009154_purine_ribonucleotide_catabolic_process	97	28	1.93957	-3.59517	124	-1.28897	0.548	2.38497	0.004419
GO:0009261_ribonucleotide_catabolic_process	97	28	1.93957	-3.59517	124	-1.28897	0.548	2.38497	0.004419
GO:0030662_coated_vesicle_membrane	59	17	1.93605	-2.37796	217	0.910913	8.492	16.0731	0.039134
GO:0015077_monovalent_inorganic_cation_transmembrane_transporter_activity	84	24	1.91978	-3.08662	156	-1.37682	1.602	4.58082	0.010269
GO:0019897_extrinsic_to_plasma_membrane	28	8	1.91978	-1.33729	451	62.2462	107.312	152.378	0.237942
GO:0000322_storage_vacuole	14	4	1.91978	-0.84467	725	261.865	369.086	476.307	0.509084
GO:0000324_fungal-type_vacuole	14	4	1.91978	-0.84467	725	261.865	369.086	476.307	0.509084
GO:0000428_DNA-directed_RNA_polymerase_complex	14	4	1.91978	-0.84467	725	261.865	369.086	476.307	0.509084
GO:0001819_positive_regulation_of_cytokine_production	14	4	1.91978	-0.84467	725	261.865	369.086	476.307	0.509084
GO:0001933_negative_regulation_of_protein_phosphorylation	14	4	1.91978	-0.84467	725	261.865	369.086	476.307	0.509084
GO:0003705_sequence-specific_enhancer_binding_RNA_polymerase_II_transcription_factor_activity	14	4	1.91978	-0.84467	725	261.865	369.086	476.307	0.509084
GO:0005254_chloride_channel_activity	14	4	1.91978	-0.84467	725	261.865	369.086	476.307	0.509084
GO:0030880_RNA_polymerase_complex	14	4	1.91978	-0.84467	725	261.865	369.086	476.307	0.509084
GO:0042384_cilium_assembly	14	4	1.91978	-0.84467	725	261.865	369.086	476.307	0.509084
GO:0043028_caspase_regulator_activity	14	4	1.91978	-0.84467	725	261.865	369.086	476.307	0.509084
GO:0055029_nuclear_DNA-directed_RNA_polymerase_complex	14	4	1.91978	-0.84467	725	261.865	369.086	476.307	0.509084
GO:0060271_cilium_morphogenesis	14	4	1.91978	-0.84467	725	261.865	369.086	476.307	0.509084
GO:0060402_calcium_ion_transport_into_cytosol	14	4	1.91978	-0.84467	725	261.865	369.086	476.307	0.509084
GO:0072341_modified_amino_acid_binding	14	4	1.91978	-0.84467	725	261.865	369.086	476.307	0.509084
GO:0000784_nuclear_chromosome__telomeric_region	7	2	1.91978	-0.552696	1115	665.251	833.416	1001.58	0.747458
GO:0001751_compound_eye_photoreceptor_cell_differentiation	7	2	1.91978	-0.552696	1115	665.251	833.416	1001.58	0.747458
GO:0001909_leukocyte_mediated_cytotoxicity	7	2	1.91978	-0.552696	1115	665.251	833.416	1001.58	0.747458
GO:0002200_somatic_diversification_of_immune_receptors	7	2	1.91978	-0.552696	1115	665.251	833.416	1001.58	0.747458
GO:0002562_somatic_diversification_of_immune_receptors_via_germline_recombination_within_a_single_locus	7	2	1.91978	-0.552696	1115	665.251	833.416	1001.58	0.747458
GO:0003073_regulation_of_systemic_arterial_blood_pressure	7	2	1.91978	-0.552696	1115	665.251	833.416	1001.58	0.747458
GO:0005388_calcium-transporting_ATPase_activity	7	2	1.91978	-0.552696	1115	665.251	833.416	1001.58	0.747458
GO:0005980_glycogen_catabolic_process	7	2	1.91978	-0.552696	1115	665.251	833.416	1001.58	0.747458
GO:0006108_malate_metabolic_process	7	2	1.91978	-0.552696	1115	665.251	833.416	1001.58	0.747458
GO:0006693_prostaglandin_metabolic_process	7	2	1.91978	-0.552696	1115	665.251	833.416	1001.58	0.747458
GO:0006817_phosphate_transport	7	2	1.91978	-0.552696	1115	665.251	833.416	1001.58	0.747458
GO:0006884_cell_volume_homeostasis	7	2	1.91978	-0.552696	1115	665.251	833.416	1001.58	0.747458
GO:0007028_cytoplasm_organization	7	2	1.91978	-0.552696	1115	665.251	833.416	1001.58	0.747458
GO:0007029_endoplasmic_reticulum_organization	7	2	1.91978	-0.552696	1115	665.251	833.416	1001.58	0.747458
GO:0007172_signal_complex_assembly	7	2	1.91978	-0.552696	1115	665.251	833.416	1001.58	0.747458
GO:0008171_O-methyltransferase_activity	7	2	1.91978	-0.552696	1115	665.251	833.416	1001.58	0.747458
GO:0010389_regulation_of_G2_M_transition_of_mitotic_cell_cycle	7	2	1.91978	-0.552696	1115	665.251	833.416	1001.58	0.747458
GO:0010962_regulation_of_glucan_biosynthetic_process	7	2	1.91978	-0.552696	1115	665.251	833.416	1001.58	0.747458
GO:0016237_microautophagy	7	2	1.91978	-0.552696	1115	665.251	833.416	1001.58	0.747458
GO:0016615_malate_dehydrogenase_activity	7	2	1.91978	-0.552696	1115	665.251	833.416	1001.58	0.747458
GO:0016917_GABA_receptor_activity	7	2	1.91978	-0.552696	1115	665.251	833.416	1001.58	0.747458
GO:0017069_snRNA_binding	7	2	1.91978	-0.552696	1115	665.251	833.416	1001.58	0.747458
GO:0030062_mitochondrial_tricarboxylic_acid_cycle_enzyme_complex	7	2	1.91978	-0.552696	1115	665.251	833.416	1001.58	0.747458
GO:0032881_regulation_of_polysaccharide_metabolic_process	7	2	1.91978	-0.552696	1115	665.251	833.416	1001.58	0.747458
GO:0032885_regulation_of_polysaccharide_biosynthetic_process	7	2	1.91978	-0.552696	1115	665.251	833.416	1001.58	0.747458
GO:0033962_cytoplasmic_mRNA_processing_body_assembly	7	2	1.91978	-0.552696	1115	665.251	833.416	1001.58	0.747458
GO:0034243_regulation_of_transcription_elongation_from_RNA_polymerase_II_promoter	7	2	1.91978	-0.552696	1115	665.251	833.416	1001.58	0.747458
GO:0034727_piecemeal_microautophagy_of_nucleus	7	2	1.91978	-0.552696	1115	665.251	833.416	1001.58	0.747458
GO:0042044_fluid_transport	7	2	1.91978	-0.552696	1115	665.251	833.416	1001.58	0.747458
GO:0042982_amyloid_precursor_protein_metabolic_process	7	2	1.91978	-0.552696	1115	665.251	833.416	1001.58	0.747458
GO:0043189_H4_H2A_histone_acetyltransferase_complex	7	2	1.91978	-0.552696	1115	665.251	833.416	1001.58	0.747458
GO:0043555_regulation_of_translation_in_response_to_stress	7	2	1.91978	-0.552696	1115	665.251	833.416	1001.58	0.747458
GO:0043558_regulation_of_translational_initiation_in_response_to_stress	7	2	1.91978	-0.552696	1115	665.251	833.416	1001.58	0.747458
GO:0044089_positive_regulation_of_cellular_component_biogenesis	7	2	1.91978	-0.552696	1115	665.251	833.416	1001.58	0.747458
GO:0044247_cellular_polysaccharide_catabolic_process	7	2	1.91978	-0.552696	1115	665.251	833.416	1001.58	0.747458
GO:0044441_cilium_part	7	2	1.91978	-0.552696	1115	665.251	833.416	1001.58	0.747458
GO:0045161_neuronal_ion_channel_clustering	7	2	1.91978	-0.552696	1115	665.251	833.416	1001.58	0.747458
GO:0045740_positive_regulation_of_DNA_replication	7	2	1.91978	-0.552696	1115	665.251	833.416	1001.58	0.747458
GO:0046527_glucosyltransferase_activity	7	2	1.91978	-0.552696	1115	665.251	833.416	1001.58	0.747458
GO:0048599_oocyte_development	7	2	1.91978	-0.552696	1115	665.251	833.416	1001.58	0.747458
GO:0050999_regulation_of_nitric-oxide_synthase_activity	7	2	1.91978	-0.552696	1115	665.251	833.416	1001.58	0.747458
GO:0051225_spindle_assembly	7	2	1.91978	-0.552696	1115	665.251	833.416	1001.58	0.747458
GO:0060053_neurofilament_cytoskeleton	7	2	1.91978	-0.552696	1115	665.251	833.416	1001.58	0.747458
GO:0070304_positive_regulation_of_stress-activated_protein_kinase_signaling_cascade	7	2	1.91978	-0.552696	1115	665.251	833.416	1001.58	0.747458
GO:0070534_protein_K63-linked_ubiquitination	7	2	1.91978	-0.552696	1115	665.251	833.416	1001.58	0.747458
GO:0070688_MLL5-L_complex	7	2	1.91978	-0.552696	1115	665.251	833.416	1001.58	0.747458
GO:0009143_nucleoside_triphosphate_catabolic_process	95	27	1.90968	-3.36597	144	-1.42222	0.88	3.18222	0.006111
GO:0009146_purine_nucleoside_triphosphate_catabolic_process	95	27	1.90968	-3.36597	144	-1.42222	0.88	3.18222	0.006111
GO:0009203_ribonucleoside_triphosphate_catabolic_process	95	27	1.90968	-3.36597	144	-1.42222	0.88	3.18222	0.006111
GO:0009207_purine_ribonucleoside_triphosphate_catabolic_process	95	27	1.90968	-3.36597	144	-1.42222	0.88	3.18222	0.006111
GO:0001505_regulation_of_neurotransmitter_levels	60	17	1.90378	-2.29581	223	1.18576	9.786	18.3862	0.043883
GO:0008286_insulin_receptor_signaling_pathway	53	15	1.90167	-2.07892	252	5.57161	18.068	30.5644	0.071698
GO:0080135_regulation_of_cellular_response_to_stress	53	15	1.90167	-2.07892	252	5.57161	18.068	30.5644	0.071698
GO:0007050_cell_cycle_arrest	99	28	1.90039	-3.43254	133	-1.35117	0.734	2.81917	0.005519
GO:0016050_vesicle_organization	39	11	1.89517	-1.63785	355	25.5012	52.172	78.8428	0.146963
GO:0043388_positive_regulation_of_DNA_binding	32	9	1.88978	-1.41123	426	53.0539	93.482	133.91	0.219441
GO:0060041_retina_development_in_camera-type_eye	25	7	1.88139	-1.17756	518	100.524	161.812	223.1	0.312378
GO:0043406_positive_regulation_of_MAP_kinase_activity	36	10	1.86645	-1.48494	389	42.4957	77.548	112.6	0.199352
GO:0007127_meiosis_I	18	5	1.86645	-0.931966	664	207.453	301.674	395.895	0.454328
GO:0009895_negative_regulation_of_catabolic_process	18	5	1.86645	-0.931966	664	207.453	301.674	395.895	0.454328
GO:0042059_negative_regulation_of_epidermal_growth_factor_receptor_signaling_pathway	18	5	1.86645	-0.931966	664	207.453	301.674	395.895	0.454328
GO:0048749_compound_eye_development	18	5	1.86645	-0.931966	664	207.453	301.674	395.895	0.454328
GO:0016567_protein_ubiquitination	130	36	1.86071	-4.0529	101	-0.650317	0.264	1.17832	0.002614
GO:0015672_monovalent_inorganic_cation_transport	98	27	1.85122	-3.13246	153	-1.39135	1.464	4.31935	0.009569
GO:0009165_nucleotide_biosynthetic_process	124	34	1.84237	-3.76445	112	-0.907596	0.394	1.6956	0.003518
GO:0031401_positive_regulation_of_protein_modification_process	95	26	1.83895	-2.9888	163	-1.36767	1.916	5.19967	0.011755
GO:0000165_MAPKKK_cascade	99	27	1.83252	-3.05797	158	-1.37559	1.66	4.69559	0.010506
GO:0031072_heat_shock_protein_binding	44	12	1.83252	-1.63154	356	25.8912	52.868	79.8448	0.148506
GO:0008026_ATP-dependent_helicase_activity	33	9	1.83252	-1.33173	466	74.3527	122.544	170.735	0.26297
GO:0032147_activation_of_protein_kinase_activity	33	9	1.83252	-1.33173	466	74.3527	122.544	170.735	0.26297
GO:0070035_purine_NTP-dependent_helicase_activity	33	9	1.83252	-1.33173	466	74.3527	122.544	170.735	0.26297
GO:0002274_myeloid_leukocyte_activation	11	3	1.83252	-0.662714	952	459.195	601.09	742.985	0.631397
GO:0005080_protein_kinase_C_binding	11	3	1.83252	-0.662714	952	459.195	601.09	742.985	0.631397
GO:0005978_glycogen_biosynthetic_process	11	3	1.83252	-0.662714	952	459.195	601.09	742.985	0.631397
GO:0007044_cell-substrate_junction_assembly	11	3	1.83252	-0.662714	952	459.195	601.09	742.985	0.631397
GO:0008308_voltage-gated_anion_channel_activity	11	3	1.83252	-0.662714	952	459.195	601.09	742.985	0.631397
GO:0010976_positive_regulation_of_neuron_projection_development	11	3	1.83252	-0.662714	952	459.195	601.09	742.985	0.631397
GO:0021766_hippocampus_development	11	3	1.83252	-0.662714	952	459.195	601.09	742.985	0.631397
GO:0030594_neurotransmitter_receptor_activity	11	3	1.83252	-0.662714	952	459.195	601.09	742.985	0.631397
GO:0042439_ethanolamine-containing_compound_metabolic_process	11	3	1.83252	-0.662714	952	459.195	601.09	742.985	0.631397
GO:0043270_positive_regulation_of_ion_transport	11	3	1.83252	-0.662714	952	459.195	601.09	742.985	0.631397
GO:0045834_positive_regulation_of_lipid_metabolic_process	11	3	1.83252	-0.662714	952	459.195	601.09	742.985	0.631397
GO:0045839_negative_regulation_of_mitosis	11	3	1.83252	-0.662714	952	459.195	601.09	742.985	0.631397
GO:0050680_negative_regulation_of_epithelial_cell_proliferation	11	3	1.83252	-0.662714	952	459.195	601.09	742.985	0.631397
GO:0051341_regulation_of_oxidoreductase_activity	11	3	1.83252	-0.662714	952	459.195	601.09	742.985	0.631397
GO:0051784_negative_regulation_of_nuclear_division	11	3	1.83252	-0.662714	952	459.195	601.09	742.985	0.631397
GO:0006974_response_to_DNA_damage_stimulus	162	44	1.82498	-4.6117	78	-0.310733	0.066	0.442733	0.000846
GO:0006836_neurotransmitter_transport	63	17	1.81313	-2.06547	253	5.64278	18.362	31.0812	0.072577
GO:0043405_regulation_of_MAP_kinase_activity	52	14	1.80902	-1.77706	314	15.8867	36.648	57.4093	0.116713
GO:0010959_regulation_of_metal_ion_transport	26	7	1.80902	-1.09809	563	135.537	207.768	279.999	0.369037
GO:0019888_protein_phosphatase_regulator_activity	26	7	1.80902	-1.09809	563	135.537	207.768	279.999	0.369037
GO:0030163_protein_catabolic_process	153	41	1.80058	-4.1833	96	-0.497745	0.176	0.849745	0.001833
GO:0006195_purine_nucleotide_catabolic_process	105	28	1.7918	-2.98413	164	-1.40185	1.934	5.26985	0.011793
GO:0043408_regulation_of_MAPKKK_cascade	45	12	1.7918	-1.55742	374	38.2618	70.14	102.018	0.18754
GO:0017016_Ras_GTPase_binding	30	8	1.7918	-1.17819	517	99.5249	160.338	221.151	0.310132
GO:0051346_negative_regulation_of_hydrolase_activity	30	8	1.7918	-1.17819	517	99.5249	160.338	221.151	0.310132
GO:0000981_sequence-specific_DNA_binding_RNA_polymerase_II_transcription_factor_activity	15	4	1.7918	-0.761104	843	360.561	484.966	609.371	0.575286
GO:0001745_compound_eye_morphogenesis	15	4	1.7918	-0.761104	843	360.561	484.966	609.371	0.575286
GO:0003684_damaged_DNA_binding	15	4	1.7918	-0.761104	843	360.561	484.966	609.371	0.575286
GO:0006623_protein_targeting_to_vacuole	15	4	1.7918	-0.761104	843	360.561	484.966	609.371	0.575286
GO:0009250_glucan_biosynthetic_process	15	4	1.7918	-0.761104	843	360.561	484.966	609.371	0.575286
GO:0019005_SCF_ubiquitin_ligase_complex	15	4	1.7918	-0.761104	843	360.561	484.966	609.371	0.575286
GO:0031091_platelet_alpha_granule	15	4	1.7918	-0.761104	843	360.561	484.966	609.371	0.575286
GO:0033044_regulation_of_chromosome_organization	15	4	1.7918	-0.761104	843	360.561	484.966	609.371	0.575286
GO:0043407_negative_regulation_of_MAP_kinase_activity	15	4	1.7918	-0.761104	843	360.561	484.966	609.371	0.575286
GO:0060401_cytosolic_calcium_ion_transport	15	4	1.7918	-0.761104	843	360.561	484.966	609.371	0.575286
GO:0042176_regulation_of_protein_catabolic_process	34	9	1.77862	-1.25684	494	86.5139	141.044	195.574	0.285514
GO:0016462_pyrophosphatase_activity	277	73	1.77077	-6.82343	6	0	0	0	0
GO:0016817_hydrolase_activity__acting_on_acid_anhydrides	277	73	1.77077	-6.82343	6	0	0	0	0
GO:0016818_hydrolase_activity__acting_on_acid_anhydrides__in_phosphorus-containing_anhydrides	277	73	1.77077	-6.82343	6	0	0	0	0
GO:0044265_cellular_macromolecule_catabolic_process	190	50	1.76822	-4.76142	72	-0.270361	0.046	0.362361	0.000639
GO:0005253_anion_channel_activity	19	5	1.76822	-0.852798	710	253.372	359.168	464.964	0.50587
GO:0008629_induction_of_apoptosis_by_intracellular_signals	19	5	1.76822	-0.852798	710	253.372	359.168	464.964	0.50587
GO:0048488_synaptic_vesicle_endocytosis	19	5	1.76822	-0.852798	710	253.372	359.168	464.964	0.50587
GO:0051092_positive_regulation_of_NF-kappaB_transcription_factor_activity	19	5	1.76822	-0.852798	710	253.372	359.168	464.964	0.50587
GO:0044092_negative_regulation_of_molecular_function	137	36	1.76564	-3.55061	126	-1.28717	0.578	2.44317	0.004587
GO:0022890_inorganic_cation_transmembrane_transporter_activity	107	28	1.7583	-2.84682	178	-1.02229	2.95	6.92229	0.016573
GO:0034404_nucleobase__nucleoside_and_nucleotide_biosynthetic_process	130	34	1.75734	-3.34077	146	-1.40946	0.916	3.24146	0.006274
GO:0034654_nucleobase__nucleoside__nucleotide_and_nucleic_acid_biosynthetic_process	130	34	1.75734	-3.34077	146	-1.40946	0.916	3.24146	0.006274
GO:0005516_calmodulin_binding	46	12	1.75284	-1.48662	387	42.1047	76.914	111.723	0.198744
GO:0008287_protein_serine_threonine_phosphatase_complex	23	6	1.75284	-0.940101	646	194.386	285.562	376.738	0.442046
GO:0015081_sodium_ion_transmembrane_transporter_activity	23	6	1.75284	-0.940101	646	194.386	285.562	376.738	0.442046
GO:0017111_nucleoside-triphosphatase_activity	266	69	1.74296	-6.17704	12	0	0	0	0
GO:0009166_nucleotide_catabolic_process	108	28	1.74202	-2.7803	184	-0.998057	3.202	7.40206	0.017402
GO:0019208_phosphatase_regulator_activity	27	7	1.74202	-1.02429	594	152.524	231.79	311.056	0.390219
GO:0051648_vesicle_localization	27	7	1.74202	-1.02429	594	152.524	231.79	311.056	0.390219
GO:0006814_sodium_ion_transport	31	8	1.73399	-1.10616	559	130.627	201.294	271.961	0.360097
GO:0019901_protein_kinase_binding	70	18	1.7278	-1.93016	285	10.625	27.274	43.923	0.095698
GO:0016485_protein_processing	35	9	1.7278	-1.18624	515	98.4536	158.814	219.174	0.308377
GO:0044270_cellular_nitrogen_compound_catabolic_process	113	29	1.7244	-2.78672	182	-0.968908	3.168	7.30491	0.017407
GO:0002253_activation_of_immune_response	43	11	1.71887	-1.3424	449	61.6203	106.242	150.864	0.236619
GO:0035107_appendage_morphogenesis	43	11	1.71887	-1.3424	449	61.6203	106.242	150.864	0.236619
GO:0042470_melanosome	43	11	1.71887	-1.3424	449	61.6203	106.242	150.864	0.236619
GO:0048770_pigment_granule	43	11	1.71887	-1.3424	449	61.6203	106.242	150.864	0.236619
GO:0032446_protein_modification_by_small_protein_conjugation	141	36	1.71555	-3.28861	148	-1.42688	1.016	3.45888	0.006865
GO:0030135_coated_vesicle	94	24	1.71555	-2.36405	220	0.961801	8.716	16.4702	0.039618
GO:0071902_positive_regulation_of_protein_serine_threonine_kinase_activity	47	12	1.71555	-1.41896	425	52.3078	92.328	132.348	0.217242
GO:0003743_translation_initiation_factor_activity	51	13	1.71274	-1.49474	386	41.7686	76.354	110.939	0.197808
GO:0034655_nucleobase__nucleoside__nucleotide_and_nucleic_acid_catabolic_process	110	28	1.71035	-2.65133	196	-0.415488	4.848	10.1115	0.024735
GO:0034656_nucleobase__nucleoside_and_nucleotide_catabolic_process	110	28	1.71035	-2.65133	196	-0.415488	4.848	10.1115	0.024735
GO:0046700_heterocycle_catabolic_process	114	29	1.70928	-2.72308	186	-0.980258	3.484	7.94826	0.018731
GO:0045786_negative_regulation_of_cell_cycle	118	30	1.70828	-2.79482	181	-0.964165	3.144	7.25216	0.01737
GO:0022804_active_transmembrane_transporter_activity	126	32	1.70647	-2.93833	170	-1.43342	2.006	5.44542	0.0118
GO:0070647_protein_modification_by_small_protein_conjugation_or_removal	159	40	1.69037	-3.4525	130	-1.33162	0.714	2.75962	0.005492
GO:0006163_purine_nucleotide_metabolic_process	196	49	1.67981	-4.04624	102	-0.650317	0.264	1.17832	0.002588
GO:0004175_endopeptidase_activity	92	23	1.67981	-2.16708	242	4.1525	15.078	26.0035	0.062306
GO:0042277_peptide_binding	56	14	1.67981	-1.50606	381	40.8061	74.792	108.778	0.196304
GO:0009408_response_to_heat	36	9	1.67981	-1.11963	556	124.127	192.722	261.317	0.346622
GO:0003774_motor_activity	32	8	1.67981	-1.03864	588	149.331	227.124	304.917	0.386265
GO:0043123_positive_regulation_of_I-kappaB_kinase_NF-kappaB_cascade	28	7	1.67981	-0.955661	639	187.731	276.708	365.685	0.433033
GO:0005929_cilium	24	6	1.67981	-0.870083	686	226.288	327.04	427.792	0.476735
GO:0007204_elevation_of_cytosolic_calcium_ion_concentration	24	6	1.67981	-0.870083	686	226.288	327.04	427.792	0.476735
GO:0009306_protein_secretion	24	6	1.67981	-0.870083	686	226.288	327.04	427.792	0.476735
GO:0031461_cullin-RING_ubiquitin_ligase_complex	24	6	1.67981	-0.870083	686	226.288	327.04	427.792	0.476735
GO:0043021_ribonucleoprotein_binding	24	6	1.67981	-0.870083	686	226.288	327.04	427.792	0.476735
GO:0001754_eye_photoreceptor_cell_differentiation	20	5	1.67981	-0.780991	828	344.509	465.768	587.027	0.562522
GO:0007472_wing_disc_morphogenesis	20	5	1.67981	-0.780991	828	344.509	465.768	587.027	0.562522
GO:0007476_imaginal_disc-derived_wing_morphogenesis	20	5	1.67981	-0.780991	828	344.509	465.768	587.027	0.562522
GO:0030120_vesicle_coat	20	5	1.67981	-0.780991	828	344.509	465.768	587.027	0.562522
GO:0030660_Golgi-associated_vesicle_membrane	20	5	1.67981	-0.780991	828	344.509	465.768	587.027	0.562522
GO:0035120_post-embryonic_appendage_morphogenesis	20	5	1.67981	-0.780991	828	344.509	465.768	587.027	0.562522
GO:0050852_T_cell_receptor_signaling_pathway	20	5	1.67981	-0.780991	828	344.509	465.768	587.027	0.562522
GO:0070646_protein_modification_by_small_protein_removal	20	5	1.67981	-0.780991	828	344.509	465.768	587.027	0.562522
GO:0001824_blastocyst_development	16	4	1.67981	-0.686893	927	431.135	568.678	706.221	0.613461
GO:0004527_exonuclease_activity	16	4	1.67981	-0.686893	927	431.135	568.678	706.221	0.613461
GO:0004867_serine-type_endopeptidase_inhibitor_activity	16	4	1.67981	-0.686893	927	431.135	568.678	706.221	0.613461
GO:0005319_lipid_transporter_activity	16	4	1.67981	-0.686893	927	431.135	568.678	706.221	0.613461
GO:0007631_feeding_behavior	16	4	1.67981	-0.686893	927	431.135	568.678	706.221	0.613461
GO:0016504_peptidase_activator_activity	16	4	1.67981	-0.686893	927	431.135	568.678	706.221	0.613461
GO:0019954_asexual_reproduction	16	4	1.67981	-0.686893	927	431.135	568.678	706.221	0.613461
GO:0021761_limbic_system_development	16	4	1.67981	-0.686893	927	431.135	568.678	706.221	0.613461
GO:0031023_microtubule_organizing_center_organization	16	4	1.67981	-0.686893	927	431.135	568.678	706.221	0.613461
GO:0031674_I_band	16	4	1.67981	-0.686893	927	431.135	568.678	706.221	0.613461
GO:0045182_translation_regulator_activity	16	4	1.67981	-0.686893	927	431.135	568.678	706.221	0.613461
GO:0051238_sequestering_of_metal_ion	16	4	1.67981	-0.686893	927	431.135	568.678	706.221	0.613461
GO:0000036_acyl_carrier_activity	12	3	1.67981	-0.585071	1051	596.827	757.41	917.993	0.720657
GO:0000159_protein_phosphatase_type_2A_complex	12	3	1.67981	-0.585071	1051	596.827	757.41	917.993	0.720657
GO:0004536_deoxyribonuclease_activity	12	3	1.67981	-0.585071	1051	596.827	757.41	917.993	0.720657
GO:0007350_blastoderm_segmentation	12	3	1.67981	-0.585071	1051	596.827	757.41	917.993	0.720657
GO:0019212_phosphatase_inhibitor_activity	12	3	1.67981	-0.585071	1051	596.827	757.41	917.993	0.720657
GO:0030326_embryonic_limb_morphogenesis	12	3	1.67981	-0.585071	1051	596.827	757.41	917.993	0.720657
GO:0035113_embryonic_appendage_morphogenesis	12	3	1.67981	-0.585071	1051	596.827	757.41	917.993	0.720657
GO:0035384_thioester_biosynthetic_process	12	3	1.67981	-0.585071	1051	596.827	757.41	917.993	0.720657
GO:0042165_neurotransmitter_binding	12	3	1.67981	-0.585071	1051	596.827	757.41	917.993	0.720657
GO:0042303_molting_cycle	12	3	1.67981	-0.585071	1051	596.827	757.41	917.993	0.720657
GO:0042462_eye_photoreceptor_cell_development	12	3	1.67981	-0.585071	1051	596.827	757.41	917.993	0.720657
GO:0043149_stress_fiber_assembly	12	3	1.67981	-0.585071	1051	596.827	757.41	917.993	0.720657
GO:0043531_ADP_binding	12	3	1.67981	-0.585071	1051	596.827	757.41	917.993	0.720657
GO:0071616_acyl-CoA_biosynthetic_process	12	3	1.67981	-0.585071	1051	596.827	757.41	917.993	0.720657
GO:0000747_conjugation_with_cellular_fusion	8	2	1.67981	-0.46965	1254	827.37	1013.18	1198.99	0.80796
GO:0000781_chromosome__telomeric_region	8	2	1.67981	-0.46965	1254	827.37	1013.18	1198.99	0.80796
GO:0001302_replicative_cell_aging	8	2	1.67981	-0.46965	1254	827.37	1013.18	1198.99	0.80796
GO:0002285_lymphocyte_activation_involved_in_immune_response	8	2	1.67981	-0.46965	1254	827.37	1013.18	1198.99	0.80796
GO:0005100_Rho_GTPase_activator_activity	8	2	1.67981	-0.46965	1254	827.37	1013.18	1198.99	0.80796
GO:0005158_insulin_receptor_binding	8	2	1.67981	-0.46965	1254	827.37	1013.18	1198.99	0.80796
GO:0006509_membrane_protein_ectodomain_proteolysis	8	2	1.67981	-0.46965	1254	827.37	1013.18	1198.99	0.80796
GO:0007200_activation_of_phospholipase_C_activity_by_G-protein_coupled_receptor_protein_signaling_pathway_coupled_to_IP3_second_messenger	8	2	1.67981	-0.46965	1254	827.37	1013.18	1198.99	0.80796
GO:0007351_tripartite_regional_subdivision	8	2	1.67981	-0.46965	1254	827.37	1013.18	1198.99	0.80796
GO:0007405_neuroblast_proliferation	8	2	1.67981	-0.46965	1254	827.37	1013.18	1198.99	0.80796
GO:0007559_histolysis	8	2	1.67981	-0.46965	1254	827.37	1013.18	1198.99	0.80796
GO:0008105_asymmetric_protein_localization	8	2	1.67981	-0.46965	1254	827.37	1013.18	1198.99	0.80796
GO:0008528_peptide_receptor_activity__G-protein_coupled	8	2	1.67981	-0.46965	1254	827.37	1013.18	1198.99	0.80796
GO:0008595_anterior_posterior_axis_specification__embryo	8	2	1.67981	-0.46965	1254	827.37	1013.18	1198.99	0.80796
GO:0009083_branched_chain_family_amino_acid_catabolic_process	8	2	1.67981	-0.46965	1254	827.37	1013.18	1198.99	0.80796
GO:0009147_pyrimidine_nucleoside_triphosphate_metabolic_process	8	2	1.67981	-0.46965	1254	827.37	1013.18	1198.99	0.80796
GO:0009148_pyrimidine_nucleoside_triphosphate_biosynthetic_process	8	2	1.67981	-0.46965	1254	827.37	1013.18	1198.99	0.80796
GO:0009218_pyrimidine_ribonucleotide_metabolic_process	8	2	1.67981	-0.46965	1254	827.37	1013.18	1198.99	0.80796
GO:0009220_pyrimidine_ribonucleotide_biosynthetic_process	8	2	1.67981	-0.46965	1254	827.37	1013.18	1198.99	0.80796
GO:0009251_glucan_catabolic_process	8	2	1.67981	-0.46965	1254	827.37	1013.18	1198.99	0.80796
GO:0009277_fungal-type_cell_wall	8	2	1.67981	-0.46965	1254	827.37	1013.18	1198.99	0.80796
GO:0009394_2'-deoxyribonucleotide_metabolic_process	8	2	1.67981	-0.46965	1254	827.37	1013.18	1198.99	0.80796
GO:0009639_response_to_red_or_far_red_light	8	2	1.67981	-0.46965	1254	827.37	1013.18	1198.99	0.80796
GO:0010154_fruit_development	8	2	1.67981	-0.46965	1254	827.37	1013.18	1198.99	0.80796
GO:0010458_exit_from_mitosis	8	2	1.67981	-0.46965	1254	827.37	1013.18	1198.99	0.80796
GO:0015114_phosphate_transmembrane_transporter_activity	8	2	1.67981	-0.46965	1254	827.37	1013.18	1198.99	0.80796
GO:0015298_solute:cation_antiporter_activity	8	2	1.67981	-0.46965	1254	827.37	1013.18	1198.99	0.80796
GO:0016271_tissue_death	8	2	1.67981	-0.46965	1254	827.37	1013.18	1198.99	0.80796
GO:0016455_RNA_polymerase_II_transcription_mediator_activity	8	2	1.67981	-0.46965	1254	827.37	1013.18	1198.99	0.80796
GO:0016574_histone_ubiquitination	8	2	1.67981	-0.46965	1254	827.37	1013.18	1198.99	0.80796
GO:0021545_cranial_nerve_development	8	2	1.67981	-0.46965	1254	827.37	1013.18	1198.99	0.80796
GO:0021955_central_nervous_system_neuron_axonogenesis	8	2	1.67981	-0.46965	1254	827.37	1013.18	1198.99	0.80796
GO:0030544_Hsp70_protein_binding	8	2	1.67981	-0.46965	1254	827.37	1013.18	1198.99	0.80796
GO:0032784_regulation_of_transcription_elongation__DNA-dependent	8	2	1.67981	-0.46965	1254	827.37	1013.18	1198.99	0.80796
GO:0034707_chloride_channel_complex	8	2	1.67981	-0.46965	1254	827.37	1013.18	1198.99	0.80796
GO:0042107_cytokine_metabolic_process	8	2	1.67981	-0.46965	1254	827.37	1013.18	1198.99	0.80796
GO:0042787_protein_ubiquitination_involved_in_ubiquitin-dependent_protein_catabolic_process	8	2	1.67981	-0.46965	1254	827.37	1013.18	1198.99	0.80796
GO:0043498_cell_surface_binding	8	2	1.67981	-0.46965	1254	827.37	1013.18	1198.99	0.80796
GO:0043666_regulation_of_phosphoprotein_phosphatase_activity	8	2	1.67981	-0.46965	1254	827.37	1013.18	1198.99	0.80796
GO:0045055_regulated_secretory_pathway	8	2	1.67981	-0.46965	1254	827.37	1013.18	1198.99	0.80796
GO:0045239_tricarboxylic_acid_cycle_enzyme_complex	8	2	1.67981	-0.46965	1254	827.37	1013.18	1198.99	0.80796
GO:0048102_autophagic_cell_death	8	2	1.67981	-0.46965	1254	827.37	1013.18	1198.99	0.80796
GO:0050663_cytokine_secretion	8	2	1.67981	-0.46965	1254	827.37	1013.18	1198.99	0.80796
GO:0051117_ATPase_binding	8	2	1.67981	-0.46965	1254	827.37	1013.18	1198.99	0.80796
GO:0060042_retina_morphogenesis_in_camera-type_eye	8	2	1.67981	-0.46965	1254	827.37	1013.18	1198.99	0.80796
GO:0080008_CUL4_RING_ubiquitin_ligase_complex	8	2	1.67981	-0.46965	1254	827.37	1013.18	1198.99	0.80796
GO:0032270_positive_regulation_of_cellular_protein_metabolic_process	125	31	1.66637	-2.68351	189	-0.871202	3.83	8.5312	0.020265
GO:0005815_microtubule_organizing_center	117	29	1.66545	-2.53966	210	0.293435	6.738	13.1826	0.032086
GO:0043085_positive_regulation_of_catalytic_activity	195	48	1.65396	-3.79532	109	-0.867077	0.378	1.62308	0.003468
GO:0051101_regulation_of_DNA_binding	65	16	1.65396	-1.59442	361	26.8276	54.528	82.2284	0.151047
GO:0006413_translational_initiation	57	14	1.65034	-1.44471	420	50.6147	89.308	128.001	0.212638
GO:0031399_regulation_of_protein_modification_process	147	36	1.64553	-2.92657	176	-1.18013	2.432	6.04413	0.013818
GO:0050778_positive_regulation_of_immune_response	49	12	1.64553	-1.29244	484	80.459	131.954	183.449	0.272632
GO:0051247_positive_regulation_of_protein_metabolic_process	127	31	1.64013	-2.56712	201	-0.109876	5.798	11.7059	0.028846
GO:0008017_microtubule_binding	41	10	1.63884	-1.13655	553	121.3	188.658	256.016	0.341154
GO:0043687_post-translational_protein_modification	41	10	1.63884	-1.13655	553	121.3	188.658	256.016	0.341154
GO:0051099_positive_regulation_of_binding	41	10	1.63884	-1.13655	553	121.3	188.658	256.016	0.341154
GO:0051235_maintenance_of_location	41	10	1.63884	-1.13655	553	121.3	188.658	256.016	0.341154
GO:0051246_regulation_of_protein_metabolic_process	296	72	1.63441	-5.2946	55	-0.071304	0.006	0.083304	0.000109
GO:0005057_receptor_signaling_protein_activity	37	9	1.63441	-1.05674	574	141.05	216.264	291.478	0.376767
GO:0031349_positive_regulation_of_defense_response	37	9	1.63441	-1.05674	574	141.05	216.264	291.478	0.376767
GO:0009057_macromolecule_catabolic_process	231	56	1.6289	-4.15338	98	-0.51063	0.19	0.89063	0.001939
GO:0032869_cellular_response_to_insulin_stimulus	66	16	1.6289	-1.53551	376	38.8361	71.348	103.86	0.189755
GO:0031267_small_GTPase_binding	33	8	1.6289	-0.975289	634	182.423	269.556	356.689	0.425167
GO:0010627_regulation_of_intracellular_protein_kinase_cascade	87	21	1.62188	-1.84578	295	12.2998	30.694	49.0882	0.104047
GO:0043122_regulation_of_I-kappaB_kinase_NF-kappaB_cascade	29	7	1.62188	-0.891764	673	218.322	316.288	414.254	0.469967
GO:0070838_divalent_metal_ion_transport	50	12	1.61261	-1.23329	499	88.8785	144.828	200.778	0.290236
GO:0006094_gluconeogenesis	25	6	1.61261	-0.805542	745	276.56	388.31	500.06	0.521221
GO:0007229_integrin-mediated_signaling_pathway	25	6	1.61261	-0.805542	745	276.56	388.31	500.06	0.521221
GO:0030139_endocytic_vesicle	96	23	1.60982	-1.93504	274	8.83103	24.714	40.597	0.090197
GO:0019900_kinase_binding	88	21	1.60345	-1.79013	312	15.3812	35.656	55.9308	0.114282
GO:0015630_microtubule_cytoskeleton	260	62	1.60228	-4.32097	93	-0.445645	0.126	0.697645	0.001355
GO:0043281_regulation_of_caspase_activity	42	10	1.59982	-1.07723	568	137.47	210.946	284.422	0.371384
GO:0051052_regulation_of_DNA_metabolic_process	42	10	1.59982	-1.07723	568	137.47	210.946	284.422	0.371384
GO:0007270_nerve-nerve_synaptic_transmission	21	5	1.59982	-0.71569	895	404.925	537.976	671.027	0.601091
GO:0035114_imaginal_disc-derived_appendage_morphogenesis	21	5	1.59982	-0.71569	895	404.925	537.976	671.027	0.601091
GO:0042383_sarcolemma	21	5	1.59982	-0.71569	895	404.925	537.976	671.027	0.601091
GO:0043679_axon_terminus	21	5	1.59982	-0.71569	895	404.925	537.976	671.027	0.601091
GO:0044306_neuron_projection_terminus	21	5	1.59982	-0.71569	895	404.925	537.976	671.027	0.601091
GO:0006811_ion_transport	227	54	1.59841	-3.7874	111	-0.867077	0.378	1.62308	0.003405
GO:0044093_positive_regulation_of_molecular_function	227	54	1.59841	-3.7874	111	-0.867077	0.378	1.62308	0.003405
GO:0006457_protein_folding	101	24	1.59665	-1.95262	272	8.43771	23.978	39.5183	0.088154
GO:0030659_cytoplasmic_vesicle_membrane	97	23	1.59322	-1.88054	292	11.3202	28.888	46.4558	0.098932
GO:0004842_ubiquitin-protein_ligase_activity	76	18	1.5914	-1.57116	372	36.4109	67	97.5891	0.180108
GO:0007173_epidermal_growth_factor_receptor_signaling_pathway	38	9	1.5914	-0.997337	610	162.847	245.086	327.325	0.40178
GO:0071375_cellular_response_to_peptide_hormone_stimulus	68	16	1.58099	-1.42362	424	51.8998	91.54	131.18	0.215896
GO:0072511_divalent_inorganic_cation_transport	51	12	1.58099	-1.1767	519	100.869	162.314	223.759	0.312744
GO:0001664_G-protein-coupled_receptor_binding	34	8	1.58099	-0.915804	667	212.3	308.07	403.84	0.461874
GO:0006090_pyruvate_metabolic_process	34	8	1.58099	-0.915804	667	212.3	308.07	403.84	0.461874
GO:0000794_condensed_nuclear_chromosome	17	4	1.58099	-0.620701	1018	551.757	705.47	859.183	0.692996
GO:0030307_positive_regulation_of_cell_growth	17	4	1.58099	-0.620701	1018	551.757	705.47	859.183	0.692996
GO:0030435_sporulation_resulting_in_formation_of_a_cellular_spore	17	4	1.58099	-0.620701	1018	551.757	705.47	859.183	0.692996
GO:0043934_sporulation	17	4	1.58099	-0.620701	1018	551.757	705.47	859.183	0.692996
GO:0071901_negative_regulation_of_protein_serine_threonine_kinase_activity	17	4	1.58099	-0.620701	1018	551.757	705.47	859.183	0.692996
GO:0072509_divalent_inorganic_cation_transmembrane_transporter_activity	17	4	1.58099	-0.620701	1018	551.757	705.47	859.183	0.692996
GO:0061134_peptidase_regulator_activity	47	11	1.57259	-1.09934	561	131.709	202.874	274.039	0.361629
GO:0006812_cation_transport	184	43	1.57025	-2.94252	169	-1.38258	1.996	5.37458	0.011811
GO:0046777_protein_autophosphorylation	30	7	1.56782	-0.832212	731	266.26	374.624	482.988	0.512482
GO:0032268_regulation_of_cellular_protein_metabolic_process	266	62	1.56614	-4.00596	104	-0.659532	0.272	1.20353	0.002615
GO:0071900_regulation_of_protein_serine_threonine_kinase_activity	73	17	1.56475	-1.44421	421	50.6819	89.44	128.198	0.212447
GO:0006816_calcium_ion_transport	43	10	1.56261	-1.02091	596	153.533	233.202	312.871	0.391279
GO:0019898_extrinsic_to_membrane	43	10	1.56261	-1.02091	596	153.533	233.202	312.871	0.391279
GO:0012506_vesicle_membrane	99	23	1.56103	-1.77554	315	15.9042	36.744	57.5838	0.116648
GO:0015631_tubulin_binding	56	13	1.55982	-1.19879	511	94.886	153.954	213.022	0.30128
GO:0001654_eye_development	69	16	1.55808	-1.3705	433	56.4695	98.824	141.178	0.228231
GO:0005774_vacuolar_membrane	65	15	1.55059	-1.29637	482	80.0684	131.236	182.404	0.272274
GO:0009266_response_to_temperature_stimulus	52	12	1.55059	-1.12256	555	122.614	190.674	258.734	0.343557
GO:0051090_regulation_of_transcription_factor_activity	52	12	1.55059	-1.12256	555	122.614	190.674	258.734	0.343557
GO:0006892_post-Golgi_vesicle-mediated_transport	39	9	1.55059	-0.941202	644	190.905	281.348	371.791	0.436876
GO:0007254_JNK_cascade	39	9	1.55059	-0.941202	644	190.905	281.348	371.791	0.436876
GO:0010927_cellular_component_assembly_involved_in_morphogenesis	39	9	1.55059	-0.941202	644	190.905	281.348	371.791	0.436876
GO:0006469_negative_regulation_of_protein_kinase_activity	26	6	1.55059	-0.745963	876	385.679	514.154	642.629	0.586934
GO:0042058_regulation_of_epidermal_growth_factor_receptor_signaling_pathway	26	6	1.55059	-0.745963	876	385.679	514.154	642.629	0.586934
GO:0051480_cytosolic_calcium_ion_homeostasis	26	6	1.55059	-0.745963	876	385.679	514.154	642.629	0.586934
GO:0051592_response_to_calcium_ion	26	6	1.55059	-0.745963	876	385.679	514.154	642.629	0.586934
GO:0002263_cell_activation_involved_in_immune_response	13	3	1.55059	-0.517894	1161	717.417	892.046	1066.67	0.768343
GO:0002366_leukocyte_activation_involved_in_immune_response	13	3	1.55059	-0.517894	1161	717.417	892.046	1066.67	0.768343
GO:0003725_double-stranded_RNA_binding	13	3	1.55059	-0.517894	1161	717.417	892.046	1066.67	0.768343
GO:0005246_calcium_channel_regulator_activity	13	3	1.55059	-0.517894	1161	717.417	892.046	1066.67	0.768343
GO:0005689_U12-type_spliceosomal_complex	13	3	1.55059	-0.517894	1161	717.417	892.046	1066.67	0.768343
GO:0006221_pyrimidine_nucleotide_biosynthetic_process	13	3	1.55059	-0.517894	1161	717.417	892.046	1066.67	0.768343
GO:0006637_acyl-CoA_metabolic_process	13	3	1.55059	-0.517894	1161	717.417	892.046	1066.67	0.768343
GO:0007162_negative_regulation_of_cell_adhesion	13	3	1.55059	-0.517894	1161	717.417	892.046	1066.67	0.768343
GO:0007623_circadian_rhythm	13	3	1.55059	-0.517894	1161	717.417	892.046	1066.67	0.768343
GO:0009948_anterior_posterior_axis_specification	13	3	1.55059	-0.517894	1161	717.417	892.046	1066.67	0.768343
GO:0014003_oligodendrocyte_development	13	3	1.55059	-0.517894	1161	717.417	892.046	1066.67	0.768343
GO:0019861_flagellum	13	3	1.55059	-0.517894	1161	717.417	892.046	1066.67	0.768343
GO:0022898_regulation_of_transmembrane_transporter_activity	13	3	1.55059	-0.517894	1161	717.417	892.046	1066.67	0.768343
GO:0030018_Z_disc	13	3	1.55059	-0.517894	1161	717.417	892.046	1066.67	0.768343
GO:0032412_regulation_of_ion_transmembrane_transporter_activity	13	3	1.55059	-0.517894	1161	717.417	892.046	1066.67	0.768343
GO:0032482_Rab_protein_signal_transduction	13	3	1.55059	-0.517894	1161	717.417	892.046	1066.67	0.768343
GO:0035383_thioester_metabolic_process	13	3	1.55059	-0.517894	1161	717.417	892.046	1066.67	0.768343
GO:0048306_calcium-dependent_protein_binding	13	3	1.55059	-0.517894	1161	717.417	892.046	1066.67	0.768343
GO:0050661_NADP_or_NADPH_binding	13	3	1.55059	-0.517894	1161	717.417	892.046	1066.67	0.768343
GO:0006917_induction_of_apoptosis	109	25	1.54111	-1.81767	297	12.6323	31.396	50.1597	0.10571
GO:0048736_appendage_development	48	11	1.53982	-1.04549	587	147.831	225.052	302.273	0.383394
GO:0061135_endopeptidase_regulator_activity	35	8	1.53582	-0.859916	689	229.957	332.018	434.079	0.481884
GO:0007268_synaptic_transmission	180	41	1.53049	-2.60354	198	-0.359466	5.168	10.6955	0.026101
GO:0012502_induction_of_programmed_cell_death	110	25	1.5271	-1.76886	317	16.0175	36.992	57.9665	0.116694
GO:0004386_helicase_activity	44	10	1.5271	-0.967413	636	184.905	272.828	360.751	0.428975
GO:0002429_immune_response-activating_cell_surface_receptor_signaling_pathway	22	5	1.5271	-0.656172	1002	522.025	670.458	818.891	0.66912
GO:0002768_immune_response-regulating_cell_surface_receptor_signaling_pathway	22	5	1.5271	-0.656172	1002	522.025	670.458	818.891	0.66912
GO:0009913_epidermal_cell_differentiation	22	5	1.5271	-0.656172	1002	522.025	670.458	818.891	0.66912
GO:0010517_regulation_of_phospholipase_activity	22	5	1.5271	-0.656172	1002	522.025	670.458	818.891	0.66912
GO:0030118_clathrin_coat	22	5	1.5271	-0.656172	1002	522.025	670.458	818.891	0.66912
GO:0035220_wing_disc_development	22	5	1.5271	-0.656172	1002	522.025	670.458	818.891	0.66912
GO:0048737_imaginal_disc-derived_appendage_development	22	5	1.5271	-0.656172	1002	522.025	670.458	818.891	0.66912
GO:0050851_antigen_receptor-mediated_signaling_pathway	22	5	1.5271	-0.656172	1002	522.025	670.458	818.891	0.66912
GO:0090046_regulation_of_transcription_regulator_activity	53	12	1.52134	-1.07074	571	138.686	212.72	286.754	0.372539
GO:0000278_mitotic_cell_cycle	248	56	1.51725	-3.28125	150	-1.42777	1.02	3.46777	0.0068
GO:0006508_proteolysis	248	56	1.51725	-3.28125	150	-1.42777	1.02	3.46777	0.0068
GO:0003001_generation_of_a_signal_involved_in_cell-cell_signaling	93	21	1.51725	-1.53332	378	38.9149	71.472	104.029	0.189079
GO:0023061_signal_release	93	21	1.51725	-1.53332	378	38.9149	71.472	104.029	0.189079
GO:0001817_regulation_of_cytokine_production	31	7	1.51725	-0.776662	830	348.493	470.656	592.819	0.567055
GO:0004866_endopeptidase_inhibitor_activity	31	7	1.51725	-0.776662	830	348.493	470.656	592.819	0.567055
GO:0080134_regulation_of_response_to_stress	120	27	1.51183	-1.8144	304	13.7878	32.956	52.1242	0.108408
GO:0032868_response_to_insulin_stimulus	80	18	1.51183	-1.36637	434	56.794	99.524	142.254	0.229318
GO:0046942_carboxylic_acid_transport	40	9	1.51183	-0.888131	675	220.183	318.682	417.181	0.472121
GO:0051020_GTPase_binding	40	9	1.51183	-0.888131	675	220.183	318.682	417.181	0.472121
GO:0019787_small_conjugating_protein_ligase_activity	89	20	1.50994	-1.46201	412	49.1046	86.962	124.819	0.211073
GO:0044433_cytoplasmic_vesicle_part	107	24	1.50712	-1.65087	346	22.5179	47.89	73.2621	0.13841
GO:0051098_regulation_of_binding	85	19	1.50195	-1.39058	431	55.9685	97.762	139.555	0.226826
GO:0006281_DNA_repair	94	21	1.5011	-1.48598	388	42.1575	76.97	111.782	0.198376
GO:0006753_nucleoside_phosphate_metabolic_process	238	53	1.4963	-2.97918	166	-1.40199	1.936	5.27399	0.011663
GO:0009117_nucleotide_metabolic_process	238	53	1.4963	-2.97918	166	-1.40199	1.936	5.27399	0.011663
GO:0051726_regulation_of_cell_cycle	198	44	1.49316	-2.53527	211	0.297895	6.742	13.1861	0.031953
GO:0051347_positive_regulation_of_transferase_activity	81	18	1.49316	-1.319	467	75.0218	123.958	172.894	0.265435
GO:0000910_cytokinesis	45	10	1.49316	-0.916584	665	209.843	305.118	400.393	0.458824
GO:0001816_cytokine_production	36	8	1.49316	-0.807377	743	273.878	385.06	496.242	0.51825
GO:0044264_cellular_polysaccharide_metabolic_process	36	8	1.49316	-0.807377	743	273.878	385.06	496.242	0.51825
GO:0048167_regulation_of_synaptic_plasticity	36	8	1.49316	-0.807377	743	273.878	385.06	496.242	0.51825
GO:0019319_hexose_biosynthetic_process	27	6	1.49316	-0.690894	913	420.35	556.724	693.098	0.609774
GO:0008217_regulation_of_blood_pressure	18	4	1.49316	-0.561446	1068	616.29	779.968	943.646	0.730307
GO:0016579_protein_deubiquitination	18	4	1.49316	-0.561446	1068	616.29	779.968	943.646	0.730307
GO:0016776_phosphotransferase_activity__phosphate_group_as_acceptor	18	4	1.49316	-0.561446	1068	616.29	779.968	943.646	0.730307
GO:0017156_calcium_ion-dependent_exocytosis	18	4	1.49316	-0.561446	1068	616.29	779.968	943.646	0.730307
GO:0019362_pyridine_nucleotide_metabolic_process	18	4	1.49316	-0.561446	1068	616.29	779.968	943.646	0.730307
GO:0021782_glial_cell_development	18	4	1.49316	-0.561446	1068	616.29	779.968	943.646	0.730307
GO:0042393_histone_binding	18	4	1.49316	-0.561446	1068	616.29	779.968	943.646	0.730307
GO:0042645_mitochondrial_nucleoid	18	4	1.49316	-0.561446	1068	616.29	779.968	943.646	0.730307
GO:0046496_nicotinamide_nucleotide_metabolic_process	18	4	1.49316	-0.561446	1068	616.29	779.968	943.646	0.730307
GO:0000387_spliceosomal_snRNP_assembly	9	2	1.49316	-0.401703	1381	1000.53	1200.03	1399.54	0.86896
GO:0000746_conjugation	9	2	1.49316	-0.401703	1381	1000.53	1200.03	1399.54	0.86896
GO:0001504_neurotransmitter_uptake	9	2	1.49316	-0.401703	1381	1000.53	1200.03	1399.54	0.86896
GO:0001653_peptide_receptor_activity	9	2	1.49316	-0.401703	1381	1000.53	1200.03	1399.54	0.86896
GO:0001892_embryonic_placenta_development	9	2	1.49316	-0.401703	1381	1000.53	1200.03	1399.54	0.86896
GO:0001942_hair_follicle_development	9	2	1.49316	-0.401703	1381	1000.53	1200.03	1399.54	0.86896
GO:0006904_vesicle_docking_involved_in_exocytosis	9	2	1.49316	-0.401703	1381	1000.53	1200.03	1399.54	0.86896
GO:0007030_Golgi_organization	9	2	1.49316	-0.401703	1381	1000.53	1200.03	1399.54	0.86896
GO:0007094_mitotic_cell_cycle_spindle_assembly_checkpoint	9	2	1.49316	-0.401703	1381	1000.53	1200.03	1399.54	0.86896
GO:0007214_gamma-aminobutyric_acid_signaling_pathway	9	2	1.49316	-0.401703	1381	1000.53	1200.03	1399.54	0.86896
GO:0007391_dorsal_closure	9	2	1.49316	-0.401703	1381	1000.53	1200.03	1399.54	0.86896
GO:0009975_cyclase_activity	9	2	1.49316	-0.401703	1381	1000.53	1200.03	1399.54	0.86896
GO:0015085_calcium_ion_transmembrane_transporter_activity	9	2	1.49316	-0.401703	1381	1000.53	1200.03	1399.54	0.86896
GO:0016814_hydrolase_activity__acting_on_carbon-nitrogen_(but_not_peptide)_bonds__in_cyclic_amidines	9	2	1.49316	-0.401703	1381	1000.53	1200.03	1399.54	0.86896
GO:0019201_nucleotide_kinase_activity	9	2	1.49316	-0.401703	1381	1000.53	1200.03	1399.54	0.86896
GO:0021696_cerebellar_cortex_morphogenesis	9	2	1.49316	-0.401703	1381	1000.53	1200.03	1399.54	0.86896
GO:0022404_molting_cycle_process	9	2	1.49316	-0.401703	1381	1000.53	1200.03	1399.54	0.86896
GO:0022405_hair_cycle_process	9	2	1.49316	-0.401703	1381	1000.53	1200.03	1399.54	0.86896
GO:0031122_cytoplasmic_microtubule_organization	9	2	1.49316	-0.401703	1381	1000.53	1200.03	1399.54	0.86896
GO:0033334_fin_morphogenesis	9	2	1.49316	-0.401703	1381	1000.53	1200.03	1399.54	0.86896
GO:0033619_membrane_protein_proteolysis	9	2	1.49316	-0.401703	1381	1000.53	1200.03	1399.54	0.86896
GO:0035249_synaptic_transmission__glutamatergic	9	2	1.49316	-0.401703	1381	1000.53	1200.03	1399.54	0.86896
GO:0042475_odontogenesis_of_dentine-containing_tooth	9	2	1.49316	-0.401703	1381	1000.53	1200.03	1399.54	0.86896
GO:0042632_cholesterol_homeostasis	9	2	1.49316	-0.401703	1381	1000.53	1200.03	1399.54	0.86896
GO:0042633_hair_cycle	9	2	1.49316	-0.401703	1381	1000.53	1200.03	1399.54	0.86896
GO:0043487_regulation_of_RNA_stability	9	2	1.49316	-0.401703	1381	1000.53	1200.03	1399.54	0.86896
GO:0043488_regulation_of_mRNA_stability	9	2	1.49316	-0.401703	1381	1000.53	1200.03	1399.54	0.86896
GO:0045494_photoreceptor_cell_maintenance	9	2	1.49316	-0.401703	1381	1000.53	1200.03	1399.54	0.86896
GO:0045766_positive_regulation_of_angiogenesis	9	2	1.49316	-0.401703	1381	1000.53	1200.03	1399.54	0.86896
GO:0045931_positive_regulation_of_mitotic_cell_cycle	9	2	1.49316	-0.401703	1381	1000.53	1200.03	1399.54	0.86896
GO:0046580_negative_regulation_of_Ras_protein_signal_transduction	9	2	1.49316	-0.401703	1381	1000.53	1200.03	1399.54	0.86896
GO:0048016_inositol_phosphate-mediated_signaling	9	2	1.49316	-0.401703	1381	1000.53	1200.03	1399.54	0.86896
GO:0048041_focal_adhesion_assembly	9	2	1.49316	-0.401703	1381	1000.53	1200.03	1399.54	0.86896
GO:0050728_negative_regulation_of_inflammatory_response	9	2	1.49316	-0.401703	1381	1000.53	1200.03	1399.54	0.86896
GO:0055092_sterol_homeostasis	9	2	1.49316	-0.401703	1381	1000.53	1200.03	1399.54	0.86896
GO:0071173_spindle_assembly_checkpoint	9	2	1.49316	-0.401703	1381	1000.53	1200.03	1399.54	0.86896
GO:0071174_mitotic_cell_cycle_spindle_checkpoint	9	2	1.49316	-0.401703	1381	1000.53	1200.03	1399.54	0.86896
GO:0071852_fungal-type_cell_wall_organization_or_biogenesis	9	2	1.49316	-0.401703	1381	1000.53	1200.03	1399.54	0.86896
GO:2000104_negative_regulation_of_DNA-dependent_DNA_replication	9	2	1.49316	-0.401703	1381	1000.53	1200.03	1399.54	0.86896
GO:0022403_cell_cycle_phase	257	57	1.49026	-3.12369	154	-1.42438	1.484	4.39238	0.009636
GO:0005198_structural_molecule_activity	239	53	1.49004	-2.93455	173	-1.22834	2.336	5.90034	0.013503
GO:0003735_structural_constituent_of_ribosome	122	27	1.48704	-1.72273	322	17.0297	39.08	61.1303	0.121366
GO:0044456_synapse_part	113	25	1.48656	-1.62901	357	25.9191	52.942	79.9649	0.148297
GO:0044437_vacuolar_part	68	15	1.48218	-1.14882	531	107.82	172.052	236.284	0.324015
GO:0007243_intracellular_protein_kinase_cascade	168	37	1.47983	-2.14367	245	4.80783	16.178	27.5482	0.066033
GO:0023014_signal_transmission_via_phosphorylation_event	168	37	1.47983	-2.14367	245	4.80783	16.178	27.5482	0.066033
GO:0052548_regulation_of_endopeptidase_activity	50	11	1.47823	-0.945126	641	189.662	279.662	369.662	0.43629
GO:0030133_transport_vesicle	41	9	1.47495	-0.837939	728	263.902	371.618	479.334	0.510464
GO:0051604_protein_maturation	41	9	1.47495	-0.837939	728	263.902	371.618	479.334	0.510464
GO:0006006_glucose_metabolic_process	73	16	1.47271	-1.17528	520	100.981	162.486	223.991	0.312473
GO:0030414_peptidase_inhibitor_activity	32	7	1.46983	-0.724804	888	398.179	530.064	661.949	0.596919
GO:0048707_instar_larval_or_pupal_morphogenesis	32	7	1.46983	-0.724804	888	398.179	530.064	661.949	0.596919
GO:0006887_exocytosis	87	19	1.46742	-1.29907	481	79.9262	130.918	181.91	0.272179
GO:0015935_small_ribosomal_subunit	55	12	1.46601	-0.973674	635	183.064	270.396	357.728	0.42582
GO:0045860_positive_regulation_of_protein_kinase_activity	78	17	1.46445	-1.20187	509	93.7018	152.158	210.614	0.298935
GO:0006275_regulation_of_DNA_replication	23	5	1.4607	-0.601823	1026	564.101	720.388	876.675	0.702133
GO:0006289_nucleotide-excision_repair	23	5	1.4607	-0.601823	1026	564.101	720.388	876.675	0.702133
GO:0015698_inorganic_anion_transport	23	5	1.4607	-0.601823	1026	564.101	720.388	876.675	0.702133
GO:0045185_maintenance_of_protein_location	23	5	1.4607	-0.601823	1026	564.101	720.388	876.675	0.702133
GO:0046530_photoreceptor_cell_differentiation	23	5	1.4607	-0.601823	1026	564.101	720.388	876.675	0.702133
GO:0048011_nerve_growth_factor_receptor_signaling_pathway	83	18	1.45718	-1.22855	501	89.159	145.418	201.677	0.290255
GO:0005875_microtubule_associated_complex	60	13	1.45583	-1.00218	608	161.239	242.912	324.585	0.399526
GO:0045335_phagocytic_vesicle	60	13	1.45583	-1.00218	608	161.239	242.912	324.585	0.399526
GO:0003924_GTPase_activity	97	21	1.45468	-1.35142	438	58.5169	102.218	145.919	0.233374
GO:0006970_response_to_osmotic_stress	37	8	1.45281	-0.757963	847	364.588	489.852	615.116	0.578338
GO:0043010_camera-type_eye_development	37	8	1.45281	-0.757963	847	364.588	489.852	615.116	0.578338
GO:0050770_regulation_of_axonogenesis	37	8	1.45281	-0.757963	847	364.588	489.852	615.116	0.578338
GO:0051606_detection_of_stimulus	37	8	1.45281	-0.757963	847	364.588	489.852	615.116	0.578338
GO:0051240_positive_regulation_of_multicellular_organismal_process	51	11	1.44925	-0.898375	670	215.766	312.914	410.062	0.467036
GO:0007067_mitosis	79	17	1.44591	-1.15795	530	106.997	170.756	234.515	0.322181
GO:0033674_positive_regulation_of_kinase_activity	79	17	1.44591	-1.15795	530	106.997	170.756	234.515	0.322181
GO:0043434_response_to_peptide_hormone_stimulus	107	23	1.44432	-1.40412	427	54.0306	94.962	135.893	0.222393
GO:0070011_peptidase_activity__acting_on_L-amino_acid_peptides	149	32	1.44306	-1.76328	318	16.0312	37.046	58.0608	0.116497
GO:0008233_peptidase_activity	168	36	1.43983	-1.90789	287	10.8291	27.854	44.8789	0.097052
GO:0016881_acid-amino_acid_ligase_activity	98	21	1.43983	-1.30894	476	79.4507	130.098	180.745	0.273315
GO:0015849_organic_acid_transport	42	9	1.43983	-0.790456	751	282.094	395.782	509.47	0.527007
GO:0016197_endosome_transport	42	9	1.43983	-0.790456	751	282.094	395.782	509.47	0.527007
GO:0003755_peptidyl-prolyl_cis-trans_isomerase_activity	14	3	1.43983	-0.459387	1278	862.904	1051.65	1240.39	0.822886
GO:0005048_signal_sequence_binding	14	3	1.43983	-0.459387	1278	862.904	1051.65	1240.39	0.822886
GO:0006821_chloride_transport	14	3	1.43983	-0.459387	1278	862.904	1051.65	1240.39	0.822886
GO:0015179_L-amino_acid_transmembrane_transporter_activity	14	3	1.43983	-0.459387	1278	862.904	1051.65	1240.39	0.822886
GO:0016859_cis-trans_isomerase_activity	14	3	1.43983	-0.459387	1278	862.904	1051.65	1240.39	0.822886
GO:0017048_Rho_GTPase_binding	14	3	1.43983	-0.459387	1278	862.904	1051.65	1240.39	0.822886
GO:0019221_cytokine-mediated_signaling_pathway	14	3	1.43983	-0.459387	1278	862.904	1051.65	1240.39	0.822886
GO:0030010_establishment_of_cell_polarity	14	3	1.43983	-0.459387	1278	862.904	1051.65	1240.39	0.822886
GO:0030286_dynein_complex	14	3	1.43983	-0.459387	1278	862.904	1051.65	1240.39	0.822886
GO:0030516_regulation_of_axon_extension	14	3	1.43983	-0.459387	1278	862.904	1051.65	1240.39	0.822886
GO:0033205_cell_cycle_cytokinesis	14	3	1.43983	-0.459387	1278	862.904	1051.65	1240.39	0.822886
GO:0042446_hormone_biosynthetic_process	14	3	1.43983	-0.459387	1278	862.904	1051.65	1240.39	0.822886
GO:0033554_cellular_response_to_stress	304	65	1.43668	-3.04052	160	-1.33759	1.752	4.84159	0.01095
GO:0051046_regulation_of_secretion	75	16	1.43344	-1.08725	564	136.327	209.146	281.965	0.370826
GO:0006936_muscle_contraction	61	13	1.43197	-0.957844	638	186.094	274.694	363.294	0.430555
GO:0045087_innate_immune_response	61	13	1.43197	-0.957844	638	186.094	274.694	363.294	0.430555
GO:0046483_heterocycle_metabolic_process	254	54	1.4285	-2.54279	209	0.292193	6.732	13.1718	0.032211
GO:0005759_mitochondrial_matrix	160	34	1.42784	-1.77533	316	15.9145	36.762	57.6095	0.116335
GO:0007552_metamorphosis	33	7	1.42529	-0.676362	933	436.31	575.024	713.738	0.616317
GO:0019226_transmission_of_nerve_impulse	203	43	1.42328	-2.09212	250	5.53414	17.864	30.1939	0.071456
GO:0055086_nucleobase__nucleoside_and_nucleotide_metabolic_process	255	54	1.4229	-2.50373	212	0.285666	6.906	13.5263	0.032575
GO:0048584_positive_regulation_of_response_to_stimulus	85	18	1.4229	-1.14353	532	108.263	172.882	237.501	0.324966
GO:0050776_regulation_of_immune_response	71	15	1.41956	-1.01643	604	156.931	237.336	317.741	0.39294
GO:0010608_posttranscriptional_regulation_of_gene_expression	128	27	1.41734	-1.47042	411	48.9398	86.608	124.276	0.210725
GO:0031410_cytoplasmic_vesicle	323	68	1.41457	-2.96731	167	-1.38374	1.97	5.32374	0.011796
GO:0007249_I-kappaB_kinase_NF-kappaB_cascade	38	8	1.41457	-0.71147	900	407.578	541.33	675.082	0.601478
GO:0008544_epidermis_development	38	8	1.41457	-0.71147	900	407.578	541.33	675.082	0.601478
GO:2000241_regulation_of_reproductive_process	38	8	1.41457	-0.71147	900	407.578	541.33	675.082	0.601478
GO:0006626_protein_targeting_to_mitochondrion	19	4	1.41457	-0.508241	1175	742.428	919.954	1097.48	0.78294
GO:0007202_activation_of_phospholipase_C_activity	19	4	1.41457	-0.508241	1175	742.428	919.954	1097.48	0.78294
GO:0009295_nucleoid	19	4	1.41457	-0.508241	1175	742.428	919.954	1097.48	0.78294
GO:0010863_positive_regulation_of_phospholipase_C_activity	19	4	1.41457	-0.508241	1175	742.428	919.954	1097.48	0.78294
GO:0042326_negative_regulation_of_phosphorylation	19	4	1.41457	-0.508241	1175	742.428	919.954	1097.48	0.78294
GO:0043235_receptor_complex	19	4	1.41457	-0.508241	1175	742.428	919.954	1097.48	0.78294
GO:0070585_protein_localization_in_mitochondrion	19	4	1.41457	-0.508241	1175	742.428	919.954	1097.48	0.78294
GO:2000021_regulation_of_ion_homeostasis	19	4	1.41457	-0.508241	1175	742.428	919.954	1097.48	0.78294
GO:0022402_cell_cycle_process	309	65	1.41343	-2.84488	179	-1.02006	2.952	6.92406	0.016492
GO:0005524_ATP_binding	414	87	1.41201	-3.67152	119	-1.21662	0.456	2.12862	0.003832
GO:0044248_cellular_catabolic_process	425	89	1.40709	-3.69303	117	-1.156	0.444	2.04399	0.003795
GO:0065009_regulation_of_molecular_function	416	87	1.40522	-3.59489	125	-1.28897	0.548	2.38497	0.004384
GO:0030424_axon	110	23	1.40493	-1.28291	488	82.471	134.796	187.121	0.276221
GO:0005840_ribosome	144	30	1.39984	-1.51327	380	40.6049	74.304	108.003	0.195537
GO:0045859_regulation_of_protein_kinase_activity	120	25	1.39984	-1.33825	450	61.7807	106.556	151.331	0.236791
GO:0005905_coated_pit	24	5	1.39984	-0.552114	1124	672.206	841.416	1010.63	0.748591
GO:0006261_DNA-dependent_DNA_replication	24	5	1.39984	-0.552114	1124	672.206	841.416	1010.63	0.748591
GO:0009953_dorsal_ventral_pattern_formation	24	5	1.39984	-0.552114	1124	672.206	841.416	1010.63	0.748591
GO:0010563_negative_regulation_of_phosphorus_metabolic_process	24	5	1.39984	-0.552114	1124	672.206	841.416	1010.63	0.748591
GO:0010948_negative_regulation_of_cell_cycle_process	24	5	1.39984	-0.552114	1124	672.206	841.416	1010.63	0.748591
GO:0045936_negative_regulation_of_phosphate_metabolic_process	24	5	1.39984	-0.552114	1124	672.206	841.416	1010.63	0.748591
GO:0050792_regulation_of_viral_reproduction	24	5	1.39984	-0.552114	1124	672.206	841.416	1010.63	0.748591
GO:0051091_positive_regulation_of_transcription_factor_activity	24	5	1.39984	-0.552114	1124	672.206	841.416	1010.63	0.748591
GO:0032559_adenyl_ribonucleotide_binding	418	87	1.3985	-3.5194	128	-1.2391	0.668	2.57511	0.005219
GO:0032403_protein_complex_binding	101	21	1.39707	-1.18821	514	97.6946	157.726	217.757	0.30686
GO:0052547_regulation_of_peptidase_activity	53	11	1.39456	-0.811193	739	271.373	381.912	492.451	0.516796
GO:0050790_regulation_of_catalytic_activity	352	73	1.39348	-2.96	168	-1.38206	1.972	5.32606	0.011738
GO:0000087_M_phase_of_mitotic_cell_cycle	82	17	1.39301	-1.03444	591	149.774	227.976	306.178	0.385746
GO:0000280_nuclear_division	82	17	1.39301	-1.03444	591	149.774	227.976	306.178	0.385746
GO:0008234_cysteine-type_peptidase_activity	29	6	1.39019	-0.592747	1032	570.949	728.336	885.723	0.705752
GO:0033673_negative_regulation_of_kinase_activity	29	6	1.39019	-0.592747	1032	570.949	728.336	885.723	0.705752
GO:0031982_vesicle	334	69	1.3881	-2.77243	185	-1.00264	3.216	7.43464	0.017384
GO:0003012_muscle_system_process	63	13	1.38651	-0.874413	681	222.962	322.7	422.438	0.473862
GO:0006310_DNA_recombination	34	7	1.38337	-0.631086	1006	535.734	686.54	837.346	0.682445
GO:0030554_adenyl_nucleotide_binding	438	90	1.38066	-3.4262	135	-1.35758	0.742	2.84158	0.005496
GO:0015075_ion_transmembrane_transporter_activity	195	40	1.3783	-1.75036	319	16.0871	37.264	58.4409	0.116815
GO:0000956_nuclear-transcribed_mRNA_catabolic_process	39	8	1.3783	-0.667711	934	439.818	579.246	718.674	0.620178
GO:0009314_response_to_radiation	83	17	1.37623	-0.995887	611	163.311	245.694	328.077	0.402118
GO:0001882_nucleoside_binding	455	93	1.37338	-3.44605	131	-1.33086	0.72	2.77086	0.005496
GO:0016787_hydrolase_activity	656	134	1.37253	-4.93335	66	-0.137897	0.022	0.181897	0.000333
GO:0005085_guanyl-nucleotide_exchange_factor_activity	49	10	1.37127	-0.737221	882	390.004	519.662	649.32	0.589186
GO:0046873_metal_ion_transmembrane_transporter_activity	49	10	1.37127	-0.737221	882	390.004	519.662	649.32	0.589186
GO:0001883_purine_nucleoside_binding	451	92	1.37066	-3.38013	140	-1.3959	0.874	3.1439	0.006243
GO:0016023_cytoplasmic_membrane-bounded_vesicle	309	63	1.36994	-2.42493	213	0.602519	7.812	15.0215	0.036676
GO:0016879_ligase_activity__forming_carbon-nitrogen_bonds	113	23	1.36763	-1.17055	526	106.292	169.494	232.696	0.322232
GO:0007169_transmembrane_receptor_protein_tyrosine_kinase_signaling_pathway	172	35	1.36729	-1.54223	375	38.6377	70.93	103.222	0.189147
GO:0051338_regulation_of_transferase_activity	128	26	1.36484	-1.25585	495	86.6139	141.192	195.77	0.285236
GO:0030168_platelet_activation	64	13	1.36484	-0.83518	729	264.36	372.352	480.344	0.510771
GO:0060589_nucleoside-triphosphatase_regulator_activity	134	27	1.35387	-1.24923	497	87.889	143.152	198.415	0.288032
GO:0045202_synapse	154	31	1.35257	-1.36197	436	56.9404	99.826	142.712	0.228959
GO:0031988_membrane-bounded_vesicle	313	63	1.35243	-2.28958	225	1.23578	9.956	18.6762	0.044249
GO:0032555_purine_ribonucleotide_binding	532	107	1.35142	-3.63957	120	-1.19887	0.504	2.20688	0.0042
GO:0032940_secretion_by_cell	179	36	1.35135	-1.50165	383	40.8732	74.962	109.051	0.195723
GO:0046903_secretion	199	40	1.3506	-1.61291	359	26.5104	53.946	81.3816	0.150267
GO:0032553_ribonucleotide_binding	533	107	1.34889	-3.60559	121	-1.2719	0.54	2.3519	0.004463
GO:0043549_regulation_of_kinase_activity	125	25	1.34385	-1.15797	528	106.815	170.522	234.229	0.322958
GO:0004674_protein_serine_threonine_kinase_activity	110	22	1.34385	-1.07117	570	138.215	212.064	285.913	0.372042
GO:0048285_organelle_fission	90	18	1.34385	-0.952731	640	188.028	277.17	366.312	0.433078
GO:0000151_ubiquitin_ligase_complex	55	11	1.34385	-0.731793	883	391.809	521.99	652.171	0.591155
GO:0006112_energy_reserve_metabolic_process	50	10	1.34385	-0.697765	904	413.614	548.76	683.906	0.607035
GO:0030031_cell_projection_assembly	45	9	1.34385	-0.662747	937	443.059	583.146	723.233	0.622354
GO:0007626_locomotory_behavior	40	8	1.34385	-0.626513	1010	540.769	692.676	844.583	0.685818
GO:0009886_post-embryonic_morphogenesis	40	8	1.34385	-0.626513	1010	540.769	692.676	844.583	0.685818
GO:0008509_anion_transmembrane_transporter_activity	35	7	1.34385	-0.58875	1035	575.913	733.95	891.987	0.70913
GO:0043269_regulation_of_ion_transport	35	7	1.34385	-0.58875	1035	575.913	733.95	891.987	0.70913
GO:0005798_Golgi-associated_vesicle	30	6	1.34385	-0.549006	1138	681.418	851.62	1021.82	0.748348
GO:0007033_vacuole_organization	30	6	1.34385	-0.549006	1138	681.418	851.62	1021.82	0.748348
GO:0016566_specific_transcriptional_repressor_activity	30	6	1.34385	-0.549006	1138	681.418	851.62	1021.82	0.748348
GO:0035264_multicellular_organism_growth	30	6	1.34385	-0.549006	1138	681.418	851.62	1021.82	0.748348
GO:0045111_intermediate_filament_cytoskeleton	30	6	1.34385	-0.549006	1138	681.418	851.62	1021.82	0.748348
GO:0051348_negative_regulation_of_transferase_activity	30	6	1.34385	-0.549006	1138	681.418	851.62	1021.82	0.748348
GO:0007560_imaginal_disc_morphogenesis	25	5	1.34385	-0.506587	1179	747.602	925.6	1103.6	0.785072
GO:0018205_peptidyl-lysine_modification	25	5	1.34385	-0.506587	1179	747.602	925.6	1103.6	0.785072
GO:0048588_developmental_cell_growth	25	5	1.34385	-0.506587	1179	747.602	925.6	1103.6	0.785072
GO:0090047_positive_regulation_of_transcription_regulator_activity	25	5	1.34385	-0.506587	1179	747.602	925.6	1103.6	0.785072
GO:0000245_spliceosome_assembly	20	4	1.34385	-0.460348	1266	847.383	1034.92	1222.46	0.817476
GO:0006937_regulation_of_muscle_contraction	20	4	1.34385	-0.460348	1266	847.383	1034.92	1222.46	0.817476
GO:0010518_positive_regulation_of_phospholipase_activity	20	4	1.34385	-0.460348	1266	847.383	1034.92	1222.46	0.817476
GO:0045793_positive_regulation_of_cell_size	20	4	1.34385	-0.460348	1266	847.383	1034.92	1222.46	0.817476
GO:0051291_protein_heterooligomerization	20	4	1.34385	-0.460348	1266	847.383	1034.92	1222.46	0.817476
GO:0051605_protein_maturation_by_peptide_bond_cleavage	20	4	1.34385	-0.460348	1266	847.383	1034.92	1222.46	0.817476
GO:0010259_multicellular_organismal_aging	15	3	1.34385	-0.408158	1334	942.846	1138.85	1334.85	0.853708
GO:0019233_sensory_perception_of_pain	15	3	1.34385	-0.408158	1334	942.846	1138.85	1334.85	0.853708
GO:0031032_actomyosin_structure_organization	15	3	1.34385	-0.408158	1334	942.846	1138.85	1334.85	0.853708
GO:0031985_Golgi_cisterna	15	3	1.34385	-0.408158	1334	942.846	1138.85	1334.85	0.853708
GO:0035303_regulation_of_dephosphorylation	15	3	1.34385	-0.408158	1334	942.846	1138.85	1334.85	0.853708
GO:0042461_photoreceptor_cell_development	15	3	1.34385	-0.408158	1334	942.846	1138.85	1334.85	0.853708
GO:0044450_microtubule_organizing_center_part	15	3	1.34385	-0.408158	1334	942.846	1138.85	1334.85	0.853708
GO:0045862_positive_regulation_of_proteolysis	15	3	1.34385	-0.408158	1334	942.846	1138.85	1334.85	0.853708
GO:0051224_negative_regulation_of_protein_transport	15	3	1.34385	-0.408158	1334	942.846	1138.85	1334.85	0.853708
GO:0001950_plasma_membrane_enriched_fraction	10	2	1.34385	-0.345288	1474	1134.91	1342.05	1549.2	0.910484
GO:0003730_mRNA_3'-UTR_binding	10	2	1.34385	-0.345288	1474	1134.91	1342.05	1549.2	0.910484
GO:0004693_cyclin-dependent_protein_kinase_activity	10	2	1.34385	-0.345288	1474	1134.91	1342.05	1549.2	0.910484
GO:0006270_DNA-dependent_DNA_replication_initiation	10	2	1.34385	-0.345288	1474	1134.91	1342.05	1549.2	0.910484
GO:0006516_glycoprotein_catabolic_process	10	2	1.34385	-0.345288	1474	1134.91	1342.05	1549.2	0.910484
GO:0006890_retrograde_vesicle-mediated_transport__Golgi_to_ER	10	2	1.34385	-0.345288	1474	1134.91	1342.05	1549.2	0.910484
GO:0007215_glutamate_signaling_pathway	10	2	1.34385	-0.345288	1474	1134.91	1342.05	1549.2	0.910484
GO:0008186_RNA-dependent_ATPase_activity	10	2	1.34385	-0.345288	1474	1134.91	1342.05	1549.2	0.910484
GO:0009262_deoxyribonucleotide_metabolic_process	10	2	1.34385	-0.345288	1474	1134.91	1342.05	1549.2	0.910484
GO:0010171_body_morphogenesis	10	2	1.34385	-0.345288	1474	1134.91	1342.05	1549.2	0.910484
GO:0010921_regulation_of_phosphatase_activity	10	2	1.34385	-0.345288	1474	1134.91	1342.05	1549.2	0.910484
GO:0014073_response_to_tropane	10	2	1.34385	-0.345288	1474	1134.91	1342.05	1549.2	0.910484
GO:0016605_PML_body	10	2	1.34385	-0.345288	1474	1134.91	1342.05	1549.2	0.910484
GO:0021587_cerebellum_morphogenesis	10	2	1.34385	-0.345288	1474	1134.91	1342.05	1549.2	0.910484
GO:0030866_cortical_actin_cytoskeleton_organization	10	2	1.34385	-0.345288	1474	1134.91	1342.05	1549.2	0.910484
GO:0031146_SCF-dependent_proteasomal_ubiquitin-dependent_protein_catabolic_process	10	2	1.34385	-0.345288	1474	1134.91	1342.05	1549.2	0.910484
GO:0031577_spindle_checkpoint	10	2	1.34385	-0.345288	1474	1134.91	1342.05	1549.2	0.910484
GO:0042220_response_to_cocaine	10	2	1.34385	-0.345288	1474	1134.91	1342.05	1549.2	0.910484
GO:0043195_terminal_button	10	2	1.34385	-0.345288	1474	1134.91	1342.05	1549.2	0.910484
GO:0043198_dendritic_shaft	10	2	1.34385	-0.345288	1474	1134.91	1342.05	1549.2	0.910484
GO:0043954_cellular_component_maintenance	10	2	1.34385	-0.345288	1474	1134.91	1342.05	1549.2	0.910484
GO:0045639_positive_regulation_of_myeloid_cell_differentiation	10	2	1.34385	-0.345288	1474	1134.91	1342.05	1549.2	0.910484
GO:0045841_negative_regulation_of_mitotic_metaphase_anaphase_transition	10	2	1.34385	-0.345288	1474	1134.91	1342.05	1549.2	0.910484
GO:0046456_icosanoid_biosynthetic_process	10	2	1.34385	-0.345288	1474	1134.91	1342.05	1549.2	0.910484
GO:0048639_positive_regulation_of_developmental_growth	10	2	1.34385	-0.345288	1474	1134.91	1342.05	1549.2	0.910484
GO:0048706_embryonic_skeletal_system_development	10	2	1.34385	-0.345288	1474	1134.91	1342.05	1549.2	0.910484
GO:0050777_negative_regulation_of_immune_response	10	2	1.34385	-0.345288	1474	1134.91	1342.05	1549.2	0.910484
GO:0051058_negative_regulation_of_small_GTPase_mediated_signal_transduction	10	2	1.34385	-0.345288	1474	1134.91	1342.05	1549.2	0.910484
GO:0055085_transmembrane_transport	231	46	1.33803	-1.71454	325	17.2893	39.606	61.9227	0.121865
GO:0017076_purine_nucleotide_binding	553	110	1.33656	-3.53409	127	-1.28851	0.588	2.46451	0.00463
GO:0008324_cation_transmembrane_transporter_activity	156	31	1.33523	-1.29536	483	80.0844	131.288	182.492	0.271818
GO:0033043_regulation_of_organelle_organization	116	23	1.33226	-1.06645	572	138.791	213.01	287.229	0.372395
GO:0042981_regulation_of_apoptosis	349	69	1.32844	-2.26791	233	2.16143	11.426	20.6906	0.049039
GO:0005819_spindle	76	15	1.32616	-0.825386	735	267.618	376.672	485.726	0.512479
GO:0030234_enzyme_regulator_activity	279	55	1.32458	-1.87166	293	11.4465	29.126	46.8055	0.099406
GO:0002684_positive_regulation_of_immune_system_process	66	13	1.32349	-0.761362	833	352.24	475.572	598.904	0.570915
GO:0008022_protein_C-terminus_binding	66	13	1.32349	-0.761362	833	352.24	475.572	598.904	0.570915
GO:0007267_cell-cell_signaling	239	47	1.32136	-1.64813	351	23.7544	49.58	75.4056	0.141254
GO:0044430_cytoskeletal_part	351	69	1.32087	-2.20609	240	3.98147	14.564	25.1465	0.060683
GO:0010639_negative_regulation_of_organelle_organization	56	11	1.31985	-0.694789	906	415.429	551.042	686.655	0.608214
GO:0006417_regulation_of_translation	97	19	1.31614	-0.914735	669	213	309.008	405.016	0.461895
GO:0005625_soluble_fraction	164	32	1.31107	-1.2286	500	89.0069	145.188	201.369	0.290376
GO:0010843_promoter_binding	41	8	1.31107	-0.58772	1037	580.294	739.088	897.882	0.712717
GO:0043067_regulation_of_programmed_cell_death	354	69	1.30968	-2.11565	246	5.05708	16.746	28.4349	0.068073
GO:0044271_cellular_nitrogen_compound_biosynthetic_process	226	44	1.30817	-1.50396	382	40.8226	74.816	108.809	0.195853
GO:0002165_instar_larval_or_pupal_development	36	7	1.30652	-0.549149	1132	678.339	848.336	1018.33	0.749413
GO:0030426_growth_cone	36	7	1.30652	-0.549149	1132	678.339	848.336	1018.33	0.749413
GO:0006184_GTP_catabolic_process	62	12	1.3005	-0.693454	909	416.436	552.192	687.948	0.607472
GO:0034637_cellular_carbohydrate_biosynthetic_process	62	12	1.3005	-0.693454	909	416.436	552.192	687.948	0.607472
GO:0050804_regulation_of_synaptic_transmission	62	12	1.3005	-0.693454	909	416.436	552.192	687.948	0.607472
GO:0030117_membrane_coat	31	6	1.3005	-0.508438	1167	733.327	910.044	1086.76	0.779815
GO:0031346_positive_regulation_of_cell_projection_organization	31	6	1.3005	-0.508438	1167	733.327	910.044	1086.76	0.779815
GO:0048475_coated_membrane	31	6	1.3005	-0.508438	1167	733.327	910.044	1086.76	0.779815
GO:0009056_catabolic_process	497	96	1.29788	-2.66669	194	-0.432671	4.798	10.0287	0.024732
GO:0016779_nucleotidyltransferase_activity	52	10	1.29216	-0.624575	1012	544.356	696.846	849.336	0.688583
GO:0005088_Ras_guanyl-nucleotide_exchange_factor_activity	26	5	1.29216	-0.464844	1259	835.201	1021.62	1208.05	0.811457
GO:0005795_Golgi_stack	26	5	1.29216	-0.464844	1259	835.201	1021.62	1208.05	0.811457
GO:0006898_receptor-mediated_endocytosis	26	5	1.29216	-0.464844	1259	835.201	1021.62	1208.05	0.811457
GO:0048563_post-embryonic_organ_morphogenesis	26	5	1.29216	-0.464844	1259	835.201	1021.62	1208.05	0.811457
GO:0051017_actin_filament_bundle_assembly	26	5	1.29216	-0.464844	1259	835.201	1021.62	1208.05	0.811457
GO:0010941_regulation_of_cell_death	359	69	1.29144	-1.9709	264	7.27923	22.2	37.1208	0.084091
GO:0033267_axon_part	47	9	1.28666	-0.588562	1036	577.673	736.082	894.491	0.710504
GO:0016044_cellular_membrane_organization	209	40	1.28598	-1.30554	479	79.6401	130.474	181.308	0.272388
GO:0061024_membrane_organization	209	40	1.28598	-1.30554	479	79.6401	130.474	181.308	0.272388
GO:0015934_large_ribosomal_subunit	68	13	1.28456	-0.693346	912	417.188	553.164	689.14	0.606539
GO:0031347_regulation_of_defense_response	68	13	1.28456	-0.693346	912	417.188	553.164	689.14	0.606539
GO:0046039_GTP_metabolic_process	68	13	1.28456	-0.693346	912	417.188	553.164	689.14	0.606539
GO:0051969_regulation_of_transmission_of_nerve_impulse	63	12	1.27985	-0.659958	954	461.784	604.138	746.492	0.633268
GO:0000975_regulatory_region_DNA_binding	42	8	1.27985	-0.551184	1130	674.582	844.106	1013.63	0.746996
GO:0001067_regulatory_region_nucleic_acid_binding	42	8	1.27985	-0.551184	1130	674.582	844.106	1013.63	0.746996
GO:0006402_mRNA_catabolic_process	42	8	1.27985	-0.551184	1130	674.582	844.106	1013.63	0.746996
GO:0016616_oxidoreductase_activity__acting_on_the_CH-OH_group_of_donors__NAD_or_NADP_as_acceptor	42	8	1.27985	-0.551184	1130	674.582	844.106	1013.63	0.746996
GO:0044212_transcription_regulatory_region_DNA_binding	42	8	1.27985	-0.551184	1130	674.582	844.106	1013.63	0.746996
GO:0048592_eye_morphogenesis	42	8	1.27985	-0.551184	1130	674.582	844.106	1013.63	0.746996
GO:0004197_cysteine-type_endopeptidase_activity	21	4	1.27985	-0.417144	1317	914.585	1108.49	1302.39	0.841677
GO:0005178_integrin_binding	21	4	1.27985	-0.417144	1317	914.585	1108.49	1302.39	0.841677
GO:0006081_cellular_aldehyde_metabolic_process	21	4	1.27985	-0.417144	1317	914.585	1108.49	1302.39	0.841677
GO:0006475_internal_protein_amino_acid_acetylation	21	4	1.27985	-0.417144	1317	914.585	1108.49	1302.39	0.841677
GO:0006733_oxidoreduction_coenzyme_metabolic_process	21	4	1.27985	-0.417144	1317	914.585	1108.49	1302.39	0.841677
GO:0009582_detection_of_abiotic_stimulus	21	4	1.27985	-0.417144	1317	914.585	1108.49	1302.39	0.841677
GO:0015171_amino_acid_transmembrane_transporter_activity	21	4	1.27985	-0.417144	1317	914.585	1108.49	1302.39	0.841677
GO:0017148_negative_regulation_of_translation	21	4	1.27985	-0.417144	1317	914.585	1108.49	1302.39	0.841677
GO:0018393_internal_peptidyl-lysine_acetylation	21	4	1.27985	-0.417144	1317	914.585	1108.49	1302.39	0.841677
GO:0018394_peptidyl-lysine_acetylation	21	4	1.27985	-0.417144	1317	914.585	1108.49	1302.39	0.841677
GO:0035108_limb_morphogenesis	21	4	1.27985	-0.417144	1317	914.585	1108.49	1302.39	0.841677
GO:0060193_positive_regulation_of_lipase_activity	21	4	1.27985	-0.417144	1317	914.585	1108.49	1302.39	0.841677
GO:0000166_nucleotide_binding	694	132	1.27801	-3.29354	147	-1.42766	1.014	3.45567	0.006898
GO:0043234_protein_complex	960	182	1.27385	-4.56658	80	-0.346568	0.074	0.494568	0.000925
GO:0005996_monosaccharide_metabolic_process	95	18	1.27312	-0.789645	752	283.11	397.082	511.054	0.528035
GO:0008238_exopeptidase_activity	37	7	1.27121	-0.512094	1164	726.436	902.332	1078.23	0.775199
GO:0009628_response_to_abiotic_stimulus	196	37	1.26843	-1.16688	527	106.523	169.93	233.337	0.322448
GO:0007049_cell_cycle	408	77	1.26809	-1.9503	273	8.443	23.994	39.545	0.08789
GO:0035556_intracellular_signal_transduction	398	75	1.26619	-1.89445	291	10.9878	28.314	45.6402	0.097299
GO:0043065_positive_regulation_of_apoptosis	154	29	1.26531	-0.997659	609	161.746	243.768	325.79	0.400276
GO:0019318_hexose_metabolic_process	85	16	1.2648	-0.727476	886	394.278	524.964	655.65	0.59251
GO:0035467_negative_regulation_of_signaling_pathway	101	19	1.26401	-0.790544	749	280.751	394.282	507.813	0.526411
GO:0022618_ribonucleoprotein_complex_assembly	64	12	1.25986	-0.627898	1008	537.92	689.16	840.4	0.68369
GO:0030534_adult_behavior	32	6	1.25986	-0.470793	1208	779.108	961.356	1143.6	0.795825
GO:0032844_regulation_of_homeostatic_process	32	6	1.25986	-0.470793	1208	779.108	961.356	1143.6	0.795825
GO:0051287_NAD_or_NADH_binding	32	6	1.25986	-0.470793	1208	779.108	961.356	1143.6	0.795825
GO:0000209_protein_polyubiquitination	16	3	1.25986	-0.363107	1431	1073.85	1277.88	1481.9	0.892997
GO:0000236_mitotic_prometaphase	16	3	1.25986	-0.363107	1431	1073.85	1277.88	1481.9	0.892997
GO:0002573_myeloid_leukocyte_differentiation	16	3	1.25986	-0.363107	1431	1073.85	1277.88	1481.9	0.892997
GO:0004620_phospholipase_activity	16	3	1.25986	-0.363107	1431	1073.85	1277.88	1481.9	0.892997
GO:0006220_pyrimidine_nucleotide_metabolic_process	16	3	1.25986	-0.363107	1431	1073.85	1277.88	1481.9	0.892997
GO:0006370_mRNA_capping	16	3	1.25986	-0.363107	1431	1073.85	1277.88	1481.9	0.892997
GO:0006690_icosanoid_metabolic_process	16	3	1.25986	-0.363107	1431	1073.85	1277.88	1481.9	0.892997
GO:0006891_intra-Golgi_vesicle-mediated_transport	16	3	1.25986	-0.363107	1431	1073.85	1277.88	1481.9	0.892997
GO:0007338_single_fertilization	16	3	1.25986	-0.363107	1431	1073.85	1277.88	1481.9	0.892997
GO:0009452_RNA_capping	16	3	1.25986	-0.363107	1431	1073.85	1277.88	1481.9	0.892997
GO:0016251_general_RNA_polymerase_II_transcription_factor_activity	16	3	1.25986	-0.363107	1431	1073.85	1277.88	1481.9	0.892997
GO:0019205_nucleobase__nucleoside__nucleotide_kinase_activity	16	3	1.25986	-0.363107	1431	1073.85	1277.88	1481.9	0.892997
GO:0021954_central_nervous_system_neuron_development	16	3	1.25986	-0.363107	1431	1073.85	1277.88	1481.9	0.892997
GO:0031594_neuromuscular_junction	16	3	1.25986	-0.363107	1431	1073.85	1277.88	1481.9	0.892997
GO:0042597_periplasmic_space	16	3	1.25986	-0.363107	1431	1073.85	1277.88	1481.9	0.892997
GO:0050839_cell_adhesion_molecule_binding	16	3	1.25986	-0.363107	1431	1073.85	1277.88	1481.9	0.892997
GO:0050885_neuromuscular_process_controlling_balance	16	3	1.25986	-0.363107	1431	1073.85	1277.88	1481.9	0.892997
GO:0051087_chaperone_binding	16	3	1.25986	-0.363107	1431	1073.85	1277.88	1481.9	0.892997
GO:0022857_transmembrane_transporter_activity	251	47	1.25818	-1.30888	477	79.4561	130.114	180.772	0.272776
GO:0044267_cellular_protein_metabolic_process	892	167	1.25797	-3.81619	108	-0.870678	0.374	1.61868	0.003463
GO:0046907_intracellular_transport	369	69	1.25644	-1.70293	326	17.6682	40.456	63.2438	0.124098
GO:0023051_regulation_of_signaling_process	246	46	1.25644	-1.28168	489	82.524	134.936	187.348	0.275943
GO:0006915_apoptosis	439	82	1.25507	-1.9347	275	8.84522	24.728	40.6108	0.08992
GO:0030001_metal_ion_transport	134	25	1.25359	-0.883319	677	221.306	320.276	419.246	0.473081
GO:0051336_regulation_of_hydrolase_activity	134	25	1.25359	-0.883319	677	221.306	320.276	419.246	0.473081
GO:0060627_regulation_of_vesicle-mediated_transport	59	11	1.25274	-0.593622	1030	567.838	724.758	881.678	0.703649
GO:0022891_substrate-specific_transmembrane_transporter_activity	231	43	1.25077	-1.20015	510	93.7993	152.308	210.817	0.298643
GO:0015837_amine_transport	43	8	1.25009	-0.516772	1162	720.193	895.216	1070.24	0.77041
GO:0005856_cytoskeleton	486	90	1.2443	-1.98258	262	6.99373	21.562	36.1303	0.082298
GO:0009966_regulation_of_signal_transduction	243	45	1.2443	-1.20392	508	93.5437	151.902	210.26	0.29902
GO:0005083_small_GTPase_regulator_activity	81	15	1.2443	-0.666218	935	440.136	579.68	719.224	0.619979
GO:0004713_protein_tyrosine_kinase_activity	27	5	1.2443	-0.426533	1302	898.193	1090.79	1283.4	0.837783
GO:0006865_amino_acid_transport	27	5	1.2443	-0.426533	1302	898.193	1090.79	1283.4	0.837783
GO:0033692_cellular_polysaccharide_biosynthetic_process	27	5	1.2443	-0.426533	1302	898.193	1090.79	1283.4	0.837783
GO:0043112_receptor_metabolic_process	27	5	1.2443	-0.426533	1302	898.193	1090.79	1283.4	0.837783
GO:0012501_programmed_cell_death	449	83	1.24209	-1.83813	296	12.4712	31.032	49.5928	0.104838
GO:0003006_developmental_process_involved_in_reproduction	130	24	1.24047	-0.827557	732	267.221	376.022	484.823	0.513691
GO:0005543_phospholipid_binding	65	12	1.24047	-0.597215	1029	566.427	723.14	879.853	0.70276
GO:0071826_ribonucleoprotein_complex_subunit_organization	65	12	1.24047	-0.597215	1029	566.427	723.14	879.853	0.70276
GO:0019216_regulation_of_lipid_metabolic_process	38	7	1.23775	-0.477414	1201	771.434	952.474	1133.51	0.793067
GO:0035091_phosphoinositide_binding	38	7	1.23775	-0.477414	1201	771.434	952.474	1133.51	0.793067
GO:0010604_positive_regulation_of_macromolecule_metabolic_process	321	59	1.235	-1.38386	432	56.1884	98.256	140.324	0.227444
GO:0051402_neuron_apoptosis	49	9	1.23414	-0.522066	1142	696.15	868.69	1041.23	0.760674
GO:0070997_neuron_death	49	9	1.23414	-0.522066	1142	696.15	868.69	1041.23	0.760674
GO:0005215_transporter_activity	354	65	1.23376	-1.47226	410	48.8658	86.472	124.078	0.210907
GO:0043068_positive_regulation_of_programmed_cell_death	158	29	1.23328	-0.891962	672	216.537	313.938	411.339	0.46717
GO:0010324_membrane_invagination	142	26	1.23028	-0.832895	730	264.625	372.716	480.807	0.51057
GO:0050877_neurological_system_process	295	54	1.22996	-1.27497	490	83.2276	136.064	188.9	0.277682
GO:0032991_macromolecular_complex	1208	221	1.22926	-4.54066	82	-0.346589	0.076	0.498589	0.000927
GO:0008219_cell_death	487	89	1.22795	-1.8117	306	14.0492	33.59	53.1308	0.109771
GO:0016265_death	487	89	1.22795	-1.8117	306	14.0492	33.59	53.1308	0.109771
GO:0032870_cellular_response_to_hormone_stimulus	104	19	1.22755	-0.7069	903	408.703	542.812	676.921	0.601121
GO:0031325_positive_regulation_of_cellular_metabolic_process	334	61	1.22717	-1.36635	435	56.8034	99.548	142.293	0.228846
GO:0010648_negative_regulation_of_cell_communication	115	21	1.22699	-0.740075	878	388.302	517.544	646.786	0.589458
GO:0030695_GTPase_regulator_activity	126	23	1.22653	-0.772557	831	349.3	471.756	594.212	0.567697
GO:0051649_establishment_of_localization_in_cell	526	96	1.22632	-1.90955	286	10.779	27.792	44.805	0.097175
GO:0005525_GTP_binding	137	25	1.22614	-0.804471	746	276.744	388.548	500.352	0.520842
GO:0022892_substrate-specific_transporter_activity	291	53	1.22378	-1.22532	502	89.3444	145.742	202.14	0.290323
GO:0005509_calcium_ion_binding	143	26	1.22168	-0.807753	740	271.721	382.486	493.251	0.516873
GO:0007423_sensory_organ_development	99	18	1.22168	-0.676667	932	433.468	571.704	709.94	0.613416
GO:0060341_regulation_of_cellular_localization	99	18	1.22168	-0.676667	932	433.468	571.704	709.94	0.613416
GO:0006260_DNA_replication	66	12	1.22168	-0.567854	1055	604.231	766.362	928.493	0.726409
GO:0004518_nuclease_activity	44	8	1.22168	-0.484358	1198	764.269	944.396	1124.52	0.788311
GO:0006401_RNA_catabolic_process	44	8	1.22168	-0.484358	1198	764.269	944.396	1124.52	0.788311
GO:0016614_oxidoreductase_activity__acting_on_CH-OH_group_of_donors	44	8	1.22168	-0.484358	1198	764.269	944.396	1124.52	0.788311
GO:0043523_regulation_of_neuron_apoptosis	44	8	1.22168	-0.484358	1198	764.269	944.396	1124.52	0.788311
GO:0071705_nitrogen_compound_transport	44	8	1.22168	-0.484358	1198	764.269	944.396	1124.52	0.788311
GO:0006518_peptide_metabolic_process	33	6	1.22168	-0.435846	1295	885.188	1076.43	1267.67	0.83122
GO:0048569_post-embryonic_organ_development	33	6	1.22168	-0.435846	1295	885.188	1076.43	1267.67	0.83122
GO:0002683_negative_regulation_of_immune_system_process	22	4	1.22168	-0.378103	1402	1036.06	1237.89	1439.72	0.882949
GO:0008344_adult_locomotory_behavior	22	4	1.22168	-0.378103	1402	1036.06	1237.89	1439.72	0.882949
GO:0009581_detection_of_external_stimulus	22	4	1.22168	-0.378103	1402	1036.06	1237.89	1439.72	0.882949
GO:0016247_channel_regulator_activity	22	4	1.22168	-0.378103	1402	1036.06	1237.89	1439.72	0.882949
GO:0050803_regulation_of_synapse_structure_and_activity	22	4	1.22168	-0.378103	1402	1036.06	1237.89	1439.72	0.882949
GO:0000578_embryonic_axis_specification	11	2	1.22168	-0.297925	1557	1275.42	1488.72	1702.02	0.956149
GO:0001906_cell_killing	11	2	1.22168	-0.297925	1557	1275.42	1488.72	1702.02	0.956149
GO:0003887_DNA-directed_DNA_polymerase_activity	11	2	1.22168	-0.297925	1557	1275.42	1488.72	1702.02	0.956149
GO:0005665_DNA-directed_RNA_polymerase_II__core_complex	11	2	1.22168	-0.297925	1557	1275.42	1488.72	1702.02	0.956149
GO:0006383_transcription_from_RNA_polymerase_III_promoter	11	2	1.22168	-0.297925	1557	1275.42	1488.72	1702.02	0.956149
GO:0006541_glutamine_metabolic_process	11	2	1.22168	-0.297925	1557	1275.42	1488.72	1702.02	0.956149
GO:0007224_smoothened_signaling_pathway	11	2	1.22168	-0.297925	1557	1275.42	1488.72	1702.02	0.956149
GO:0008340_determination_of_adult_lifespan	11	2	1.22168	-0.297925	1557	1275.42	1488.72	1702.02	0.956149
GO:0021575_hindbrain_morphogenesis	11	2	1.22168	-0.297925	1557	1275.42	1488.72	1702.02	0.956149
GO:0021695_cerebellar_cortex_development	11	2	1.22168	-0.297925	1557	1275.42	1488.72	1702.02	0.956149
GO:0030071_regulation_of_mitotic_metaphase_anaphase_transition	11	2	1.22168	-0.297925	1557	1275.42	1488.72	1702.02	0.956149
GO:0030216_keratinocyte_differentiation	11	2	1.22168	-0.297925	1557	1275.42	1488.72	1702.02	0.956149
GO:0030865_cortical_cytoskeleton_organization	11	2	1.22168	-0.297925	1557	1275.42	1488.72	1702.02	0.956149
GO:0031348_negative_regulation_of_defense_response	11	2	1.22168	-0.297925	1557	1275.42	1488.72	1702.02	0.956149
GO:0032846_positive_regulation_of_homeostatic_process	11	2	1.22168	-0.297925	1557	1275.42	1488.72	1702.02	0.956149
GO:0035337_fatty-acyl-CoA_metabolic_process	11	2	1.22168	-0.297925	1557	1275.42	1488.72	1702.02	0.956149
GO:0042476_odontogenesis	11	2	1.22168	-0.297925	1557	1275.42	1488.72	1702.02	0.956149
GO:0046068_cGMP_metabolic_process	11	2	1.22168	-0.297925	1557	1275.42	1488.72	1702.02	0.956149
GO:0046949_fatty-acyl-CoA_biosynthetic_process	11	2	1.22168	-0.297925	1557	1275.42	1488.72	1702.02	0.956149
GO:0070566_adenylyltransferase_activity	11	2	1.22168	-0.297925	1557	1275.42	1488.72	1702.02	0.956149
GO:0090329_regulation_of_DNA-dependent_DNA_replication	11	2	1.22168	-0.297925	1557	1275.42	1488.72	1702.02	0.956149
GO:0009893_positive_regulation_of_metabolic_process	347	63	1.21992	-1.35021	439	58.5132	102.26	146.007	0.232938
GO:0010942_positive_regulation_of_cell_death	160	29	1.21786	-0.842539	726	262.373	369.708	477.043	0.50924
GO:0005829_cytosol	801	145	1.21634	-2.6111	197	-0.372627	5.102	10.5766	0.025898
GO:0009416_response_to_light_stimulus	61	11	1.21166	-0.533675	1140	688.179	859.638	1031.1	0.754068
GO:0071495_cellular_response_to_endogenous_stimulus	111	20	1.21067	-0.684944	929	432.049	569.76	707.471	0.613305
GO:0044282_small_molecule_catabolic_process	200	36	1.20946	-0.914909	668	212.748	308.65	404.552	0.462051
GO:0019899_enzyme_binding	239	43	1.2089	-1.00901	605	160.309	241.612	322.915	0.399359
GO:0019538_protein_metabolic_process	984	177	1.20864	-3.0624	157	-1.37704	1.658	4.69304	0.010561
GO:0044440_endosomal_part	89	16	1.20795	-0.615226	1019	553.647	707.842	862.037	0.694644
GO:0007017_microtubule-based_process	167	30	1.20705	-0.822572	737	268.086	377.374	486.662	0.512041
GO:0051716_cellular_response_to_stimulus	490	88	1.20672	-1.60625	360	26.6164	54.134	81.6516	0.150372
GO:0033124_regulation_of_GTP_catabolic_process	39	7	1.20602	-0.444953	1287	874.845	1065.15	1255.45	0.827621
GO:0043087_regulation_of_GTPase_activity	39	7	1.20602	-0.444953	1287	874.845	1065.15	1255.45	0.827621
GO:0031644_regulation_of_neurological_system_process	67	12	1.20344	-0.539763	1139	685.531	856.68	1027.83	0.752133
GO:0019001_guanyl_nucleotide_binding	140	25	1.19986	-0.731366	885	392.03	522.28	652.53	0.590147
GO:0032561_guanyl_ribonucleotide_binding	140	25	1.19986	-0.731366	885	392.03	522.28	652.53	0.590147
GO:0022603_regulation_of_anatomical_structure_morphogenesis	84	15	1.19986	-0.583939	1052	597.049	757.71	918.371	0.720257
GO:0010769_regulation_of_cell_morphogenesis_involved_in_differentiation	56	10	1.19986	-0.498602	1186	752.352	931.136	1109.92	0.785106
GO:0022604_regulation_of_cell_morphogenesis	56	10	1.19986	-0.498602	1186	752.352	931.136	1109.92	0.785106
GO:0048568_embryonic_organ_development	56	10	1.19986	-0.498602	1186	752.352	931.136	1109.92	0.785106
GO:0051258_protein_polymerization	56	10	1.19986	-0.498602	1186	752.352	931.136	1109.92	0.785106
GO:0005342_organic_acid_transmembrane_transporter_activity	28	5	1.19986	-0.391345	1392	1014.42	1214.9	1415.39	0.872774
GO:0016810_hydrolase_activity__acting_on_carbon-nitrogen_(but_not_peptide)_bonds	28	5	1.19986	-0.391345	1392	1014.42	1214.9	1415.39	0.872774
GO:0045927_positive_regulation_of_growth	28	5	1.19986	-0.391345	1392	1014.42	1214.9	1415.39	0.872774
GO:0046943_carboxylic_acid_transmembrane_transporter_activity	28	5	1.19986	-0.391345	1392	1014.42	1214.9	1415.39	0.872774
GO:0051047_positive_regulation_of_secretion	28	5	1.19986	-0.391345	1392	1014.42	1214.9	1415.39	0.872774
GO:0060191_regulation_of_lipase_activity	28	5	1.19986	-0.391345	1392	1014.42	1214.9	1415.39	0.872774
GO:0051130_positive_regulation_of_cellular_component_organization	101	18	1.19749	-0.62544	1011	541.964	694.106	846.248	0.686554
GO:0048583_regulation_of_response_to_stimulus	174	31	1.1971	-0.803922	747	276.836	388.694	500.552	0.52034
GO:0051641_cellular_localization	573	102	1.19609	-1.69705	327	17.7391	40.652	63.5649	0.124318
GO:0023034_intracellular_signaling_pathway	489	87	1.19545	-1.49632	385	41.0726	75.352	109.631	0.195719
GO:0030529_ribonucleoprotein_complex	293	52	1.19249	-1.04625	586	147.533	224.628	301.723	0.383324
GO:0019932_second-messenger-mediated_signaling	62	11	1.19212	-0.505758	1181	748.353	926.418	1104.48	0.784435
GO:0030141_stored_secretory_granule	62	11	1.19212	-0.505758	1181	748.353	926.418	1104.48	0.784435
GO:0003008_system_process	378	67	1.19097	-1.21696	507	92.7993	150.436	208.073	0.296718
GO:0031329_regulation_of_cellular_catabolic_process	79	14	1.19075	-0.552211	1116	665.711	834.02	1002.33	0.74733
GO:0005102_receptor_binding	215	38	1.18758	-0.857476	706	247.202	351.736	456.27	0.49821
GO:0010740_positive_regulation_of_intracellular_protein_kinase_cascade	51	9	1.18575	-0.46247	1260	838.194	1024.81	1211.42	0.81334
GO:0006813_potassium_ion_transport	34	6	1.18575	-0.403392	1342	953.741	1150.76	1347.78	0.857496
GO:0007601_visual_perception	34	6	1.18575	-0.403392	1342	953.741	1150.76	1347.78	0.857496
GO:0010001_glial_cell_differentiation	34	6	1.18575	-0.403392	1342	953.741	1150.76	1347.78	0.857496
GO:0044449_contractile_fiber_part	34	6	1.18575	-0.403392	1342	953.741	1150.76	1347.78	0.857496
GO:0046364_monosaccharide_biosynthetic_process	34	6	1.18575	-0.403392	1342	953.741	1150.76	1347.78	0.857496
GO:0007528_neuromuscular_junction_development	17	3	1.18575	-0.323347	1506	1192.22	1402.38	1612.54	0.931197
GO:0019217_regulation_of_fatty_acid_metabolic_process	17	3	1.18575	-0.323347	1506	1192.22	1402.38	1612.54	0.931197
GO:0030667_secretory_granule_membrane	17	3	1.18575	-0.323347	1506	1192.22	1402.38	1612.54	0.931197
GO:0042472_inner_ear_morphogenesis	17	3	1.18575	-0.323347	1506	1192.22	1402.38	1612.54	0.931197
GO:0051048_negative_regulation_of_secretion	17	3	1.18575	-0.323347	1506	1192.22	1402.38	1612.54	0.931197
GO:0050817_coagulation	91	16	1.1814	-0.564824	1058	605.195	767.624	930.053	0.725543
GO:0016192_vesicle-mediated_transport	308	54	1.17805	-0.99516	612	163.324	245.748	328.172	0.401549
GO:0009894_regulation_of_catabolic_process	97	17	1.1776	-0.571149	1054	602.63	764.512	926.394	0.725343
GO:0019220_regulation_of_phosphate_metabolic_process	177	31	1.17681	-0.738747	880	388.581	517.916	647.251	0.588541
GO:0051174_regulation_of_phosphorus_metabolic_process	177	31	1.17681	-0.738747	880	388.581	517.916	647.251	0.588541
GO:0003690_double-stranded_DNA_binding	40	7	1.17586	-0.414565	1323	922.142	1116.65	1311.15	0.844026
GO:0021700_developmental_maturation	40	7	1.17586	-0.414565	1323	922.142	1116.65	1311.15	0.844026
GO:0034330_cell_junction_organization	40	7	1.17586	-0.414565	1323	922.142	1116.65	1311.15	0.844026
GO:0046165_alcohol_biosynthetic_process	40	7	1.17586	-0.414565	1323	922.142	1116.65	1311.15	0.844026
GO:0016874_ligase_activity	166	29	1.17384	-0.707066	902	408.535	542.602	676.669	0.601554
GO:0006955_immune_response	132	23	1.17077	-0.630415	1007	537.359	688.512	839.665	0.683726
GO:0006897_endocytosis	138	24	1.16856	-0.63633	1005	530.229	680.376	830.523	0.676991
GO:0001932_regulation_of_protein_phosphorylation	69	12	1.16856	-0.48719	1193	760.838	940.676	1120.51	0.788496
GO:0005275_amine_transmembrane_transporter_activity	23	4	1.16856	-0.342772	1483	1152.61	1360.64	1568.67	0.91749
GO:0006473_protein_acetylation	23	4	1.16856	-0.342772	1483	1152.61	1360.64	1568.67	0.91749
GO:0031109_microtubule_polymerization_or_depolymerization	23	4	1.16856	-0.342772	1483	1152.61	1360.64	1568.67	0.91749
GO:0031333_negative_regulation_of_protein_complex_assembly	23	4	1.16856	-0.342772	1483	1152.61	1360.64	1568.67	0.91749
GO:0050905_neuromuscular_process	23	4	1.16856	-0.342772	1483	1152.61	1360.64	1568.67	0.91749
GO:0060173_limb_development	23	4	1.16856	-0.342772	1483	1152.61	1360.64	1568.67	0.91749
GO:0090257_regulation_of_muscle_system_process	23	4	1.16856	-0.342772	1483	1152.61	1360.64	1568.67	0.91749
GO:0006464_protein_modification_process	524	91	1.16689	-1.30417	480	79.6958	130.606	181.516	0.272096
GO:0042325_regulation_of_phosphorylation	167	29	1.16681	-0.686259	928	431.441	569.036	706.631	0.613185
GO:0008135_translation_factor_activity__nucleic_acid_binding	75	13	1.16467	-0.495084	1187	754.538	933.73	1112.92	0.78663
GO:0051051_negative_regulation_of_transport	52	9	1.16294	-0.435038	1296	887.708	1079.15	1270.6	0.832679
GO:0008092_cytoskeletal_protein_binding	197	34	1.15966	-0.714768	896	405.007	538.074	671.141	0.600529
GO:0006468_protein_phosphorylation	203	35	1.15849	-0.72049	890	398.856	530.928	663	0.596548
GO:0043005_neuron_projection	203	35	1.15849	-0.72049	890	398.856	530.928	663	0.596548
GO:0000793_condensed_chromosome	29	5	1.15849	-0.359006	1438	1085.44	1290.46	1495.47	0.897396
GO:0002576_platelet_degranulation	29	5	1.15849	-0.359006	1438	1085.44	1290.46	1495.47	0.897396
GO:0009405_pathogenesis	29	5	1.15849	-0.359006	1438	1085.44	1290.46	1495.47	0.897396
GO:0030323_respiratory_tube_development	29	5	1.15849	-0.359006	1438	1085.44	1290.46	1495.47	0.897396
GO:0010605_negative_regulation_of_macromolecule_metabolic_process	296	51	1.1577	-0.865933	687	227.357	328.596	429.835	0.478306
GO:0044283_small_molecule_biosynthetic_process	273	47	1.15679	-0.825528	734	267.428	376.418	485.408	0.512831
GO:0051049_regulation_of_transport	192	33	1.15487	-0.689576	915	420.644	557.12	693.596	0.608874
GO:0015031_protein_transport	326	56	1.15422	-0.893646	671	216.33	313.614	410.898	0.467383
GO:0006412_translation	262	45	1.15407	-0.796018	748	278.785	391.504	504.223	0.523401
GO:0010638_positive_regulation_of_organelle_organization	35	6	1.15187	-0.373247	1409	1043.93	1246.18	1448.44	0.884446
GO:0014069_postsynaptic_density	35	6	1.15187	-0.373247	1409	1043.93	1246.18	1448.44	0.884446
GO:0019207_kinase_regulator_activity	35	6	1.15187	-0.373247	1409	1043.93	1246.18	1448.44	0.884446
GO:0050953_sensory_perception_of_light_stimulus	35	6	1.15187	-0.373247	1409	1043.93	1246.18	1448.44	0.884446
GO:0031324_negative_regulation_of_cellular_metabolic_process	292	50	1.15055	-0.824346	736	267.755	376.864	485.973	0.512043
GO:0007600_sensory_perception	82	14	1.14719	-0.479585	1199	767.005	947.452	1127.9	0.790202
GO:0007126_meiosis	41	7	1.14719	-0.386117	1396	1019.48	1220.37	1421.25	0.874188
GO:0051321_meiotic_cell_cycle	41	7	1.14719	-0.386117	1396	1019.48	1220.37	1421.25	0.874188
GO:0051327_M_phase_of_meiotic_cell_cycle	41	7	1.14719	-0.386117	1396	1019.48	1220.37	1421.25	0.874188
GO:0010008_endosome_membrane	88	15	1.14532	-0.487754	1192	760.072	939.798	1119.52	0.788421
GO:0006259_DNA_metabolic_process	182	31	1.14448	-0.639339	1004	529.286	679.238	829.19	0.676532
GO:0006874_cellular_calcium_ion_homeostasis	47	8	1.1437	-0.397983	1383	1004.88	1204.61	1404.33	0.871009
GO:0055074_calcium_ion_homeostasis	47	8	1.1437	-0.397983	1383	1004.88	1204.61	1404.33	0.871009
GO:0045184_establishment_of_protein_localization	335	57	1.14327	-0.847237	711	254.629	360.98	467.331	0.507707
GO:0055080_cation_homeostasis	100	17	1.14227	-0.503572	1182	749.101	927.288	1105.47	0.784508
GO:0071844_cellular_component_assembly_at_cellular_level	353	60	1.14208	-0.864671	688	227.528	328.848	430.168	0.477977
GO:0005976_polysaccharide_metabolic_process	53	9	1.141	-0.409078	1325	925.392	1120.21	1315.03	0.845443
GO:0016032_viral_reproduction	177	30	1.13885	-0.614298	1021	553.989	708.248	862.507	0.693681
GO:0006403_RNA_localization	59	10	1.13885	-0.419561	1304	903.157	1096.29	1289.41	0.84071
GO:0001558_regulation_of_cell_growth	77	13	1.13442	-0.448339	1285	871.943	1061.87	1251.81	0.826361
GO:0005938_cell_cortex	77	13	1.13442	-0.448339	1285	871.943	1061.87	1251.81	0.826361
GO:0048193_Golgi_vesicle_transport	77	13	1.13442	-0.448339	1285	871.943	1061.87	1251.81	0.826361
GO:0070727_cellular_macromolecule_localization	249	42	1.13336	-0.690071	914	420.495	556.914	693.333	0.609315
GO:0048518_positive_regulation_of_biological_process	718	121	1.13235	-1.25509	496	86.7581	141.442	196.126	0.285165
GO:0030003_cellular_cation_homeostasis	95	16	1.13166	-0.474352	1202	772.931	954.274	1135.62	0.793905
GO:0044057_regulation_of_system_process	107	18	1.13034	-0.490634	1190	759.247	938.832	1118.42	0.788934
GO:0043412_macromolecule_modification	548	92	1.12805	-1.00877	606	160.313	241.648	322.983	0.398759
GO:0009892_negative_regulation_of_metabolic_process	316	53	1.12696	-0.741146	877	388.088	517.238	646.388	0.589781
GO:0006397_mRNA_processing	167	28	1.12658	-0.564382	1059	605.73	768.258	930.786	0.725456
GO:0016071_mRNA_metabolic_process	191	32	1.12573	-0.591634	1033	571.145	728.574	886.003	0.705299
GO:0048522_positive_regulation_of_cellular_process	659	110	1.12157	-1.0771	569	137.482	210.964	284.446	0.370763
GO:0033036_macromolecule_localization	486	81	1.11987	-0.881285	680	221.73	320.87	420.01	0.471868
GO:0007167_enzyme_linked_receptor_protein_signaling_pathway	216	36	1.11987	-0.601343	1027	564.228	720.526	876.824	0.701583
GO:0002682_regulation_of_immune_system_process	126	21	1.11987	-0.494782	1188	755.313	934.544	1113.77	0.786653
GO:0007596_blood_coagulation	90	15	1.11987	-0.444914	1289	875.536	1065.96	1256.38	0.826964
GO:0045664_regulation_of_neuron_differentiation	90	15	1.11987	-0.444914	1289	875.536	1065.96	1256.38	0.826964
GO:0051345_positive_regulation_of_hydrolase_activity	72	12	1.11987	-0.416661	1318	915.428	1109.42	1303.41	0.841745
GO:0031406_carboxylic_acid_binding	60	10	1.11987	-0.3958	1385	1007.58	1207.52	1407.46	0.871856
GO:0030427_site_of_polarized_growth	48	8	1.11987	-0.372476	1410	1046.87	1249.23	1451.6	0.885982
GO:0005765_lysosomal_membrane	42	7	1.11987	-0.359486	1434	1080.81	1285.43	1490.06	0.896397
GO:0047485_protein_N-terminus_binding	42	7	1.11987	-0.359486	1434	1080.81	1285.43	1490.06	0.896397
GO:0070201_regulation_of_establishment_of_protein_localization	42	7	1.11987	-0.359486	1434	1080.81	1285.43	1490.06	0.896397
GO:0006354_transcription_elongation__DNA-dependent	36	6	1.11987	-0.345242	1476	1140.27	1347.52	1554.77	0.912955
GO:0034329_cell_junction_assembly	36	6	1.11987	-0.345242	1476	1140.27	1347.52	1554.77	0.912955
GO:0006368_transcription_elongation_from_RNA_polymerase_II_promoter	30	5	1.11987	-0.329269	1496	1172.7	1381.9	1591.1	0.923729
GO:0015293_symporter_activity	30	5	1.11987	-0.329269	1496	1172.7	1381.9	1591.1	0.923729
GO:0016591_DNA-directed_RNA_polymerase_II__holoenzyme	30	5	1.11987	-0.329269	1496	1172.7	1381.9	1591.1	0.923729
GO:0019887_protein_kinase_regulator_activity	30	5	1.11987	-0.329269	1496	1172.7	1381.9	1591.1	0.923729
GO:0003704_specific_RNA_polymerase_II_transcription_factor_activity	24	4	1.11987	-0.31076	1523	1222.1	1433.55	1644.99	0.941265
GO:0021953_central_nervous_system_neuron_differentiation	24	4	1.11987	-0.31076	1523	1222.1	1433.55	1644.99	0.941265
GO:0090305_nucleic_acid_phosphodiester_bond_hydrolysis	24	4	1.11987	-0.31076	1523	1222.1	1433.55	1644.99	0.941265
GO:0008081_phosphoric_diester_hydrolase_activity	18	3	1.11987	-0.288154	1568	1307.25	1521.1	1734.94	0.970087
GO:0016298_lipase_activity	18	3	1.11987	-0.288154	1568	1307.25	1521.1	1734.94	0.970087
GO:0032507_maintenance_of_protein_location_in_cell	18	3	1.11987	-0.288154	1568	1307.25	1521.1	1734.94	0.970087
GO:0033559_unsaturated_fatty_acid_metabolic_process	18	3	1.11987	-0.288154	1568	1307.25	1521.1	1734.94	0.970087
GO:0042471_ear_morphogenesis	18	3	1.11987	-0.288154	1568	1307.25	1521.1	1734.94	0.970087
GO:0043393_regulation_of_protein_binding	18	3	1.11987	-0.288154	1568	1307.25	1521.1	1734.94	0.970087
GO:0046890_regulation_of_lipid_biosynthetic_process	18	3	1.11987	-0.288154	1568	1307.25	1521.1	1734.94	0.970087
GO:0000272_polysaccharide_catabolic_process	12	2	1.11987	-0.257817	1637	1388.86	1603.48	1818.09	0.979521
GO:0005791_rough_endoplasmic_reticulum	12	2	1.11987	-0.257817	1637	1388.86	1603.48	1818.09	0.979521
GO:0006213_pyrimidine_nucleoside_metabolic_process	12	2	1.11987	-0.257817	1637	1388.86	1603.48	1818.09	0.979521
GO:0006636_unsaturated_fatty_acid_biosynthetic_process	12	2	1.11987	-0.257817	1637	1388.86	1603.48	1818.09	0.979521
GO:0007006_mitochondrial_membrane_organization	12	2	1.11987	-0.257817	1637	1388.86	1603.48	1818.09	0.979521
GO:0007040_lysosome_organization	12	2	1.11987	-0.257817	1637	1388.86	1603.48	1818.09	0.979521
GO:0007566_embryo_implantation	12	2	1.11987	-0.257817	1637	1388.86	1603.48	1818.09	0.979521
GO:0007618_mating	12	2	1.11987	-0.257817	1637	1388.86	1603.48	1818.09	0.979521
GO:0008156_negative_regulation_of_DNA_replication	12	2	1.11987	-0.257817	1637	1388.86	1603.48	1818.09	0.979521
GO:0009127_purine_nucleoside_monophosphate_biosynthetic_process	12	2	1.11987	-0.257817	1637	1388.86	1603.48	1818.09	0.979521
GO:0009156_ribonucleoside_monophosphate_biosynthetic_process	12	2	1.11987	-0.257817	1637	1388.86	1603.48	1818.09	0.979521
GO:0009168_purine_ribonucleoside_monophosphate_biosynthetic_process	12	2	1.11987	-0.257817	1637	1388.86	1603.48	1818.09	0.979521
GO:0015300_solute:solute_antiporter_activity	12	2	1.11987	-0.257817	1637	1388.86	1603.48	1818.09	0.979521
GO:0016849_phosphorus-oxygen_lyase_activity	12	2	1.11987	-0.257817	1637	1388.86	1603.48	1818.09	0.979521
GO:0030239_myofibril_assembly	12	2	1.11987	-0.257817	1637	1388.86	1603.48	1818.09	0.979521
GO:0030448_hyphal_growth	12	2	1.11987	-0.257817	1637	1388.86	1603.48	1818.09	0.979521
GO:0031201_SNARE_complex	12	2	1.11987	-0.257817	1637	1388.86	1603.48	1818.09	0.979521
GO:0033333_fin_development	12	2	1.11987	-0.257817	1637	1388.86	1603.48	1818.09	0.979521
GO:0035088_establishment_or_maintenance_of_apical_basal_cell_polarity	12	2	1.11987	-0.257817	1637	1388.86	1603.48	1818.09	0.979521
GO:0042098_T_cell_proliferation	12	2	1.11987	-0.257817	1637	1388.86	1603.48	1818.09	0.979521
GO:0042551_neuron_maturation	12	2	1.11987	-0.257817	1637	1388.86	1603.48	1818.09	0.979521
GO:0042562_hormone_binding	12	2	1.11987	-0.257817	1637	1388.86	1603.48	1818.09	0.979521
GO:0043209_myelin_sheath	12	2	1.11987	-0.257817	1637	1388.86	1603.48	1818.09	0.979521
GO:0045665_negative_regulation_of_neuron_differentiation	12	2	1.11987	-0.257817	1637	1388.86	1603.48	1818.09	0.979521
GO:0045666_positive_regulation_of_neuron_differentiation	12	2	1.11987	-0.257817	1637	1388.86	1603.48	1818.09	0.979521
GO:0048169_regulation_of_long-term_neuronal_synaptic_plasticity	12	2	1.11987	-0.257817	1637	1388.86	1603.48	1818.09	0.979521
GO:0051219_phosphoprotein_binding	12	2	1.11987	-0.257817	1637	1388.86	1603.48	1818.09	0.979521
GO:0051963_regulation_of_synaptogenesis	12	2	1.11987	-0.257817	1637	1388.86	1603.48	1818.09	0.979521
GO:2000027_regulation_of_organ_morphogenesis	12	2	1.11987	-0.257817	1637	1388.86	1603.48	1818.09	0.979521
GO:0044281_small_molecule_metabolic_process	643	107	1.11813	-1.02877	592	150.652	229.198	307.744	0.387159
GO:0007154_cell_communication	465	77	1.11265	-0.813318	738	270.377	380.562	490.747	0.515667
GO:0023033_signaling_pathway	749	124	1.1124	-1.08196	565	136.708	209.788	282.868	0.371306
GO:0008104_protein_localization	405	67	1.11158	-0.751768	872	381.658	509.242	636.826	0.583993
GO:0008361_regulation_of_cell_size	109	18	1.1096	-0.45144	1282	870.031	1059.63	1249.24	0.826548
GO:0050767_regulation_of_neurogenesis	103	17	1.109	-0.442776	1290	877.514	1068.11	1258.7	0.827991
GO:0023060_signal_transmission	788	130	1.1085	-1.07998	566	136.743	209.894	283.045	0.370837
GO:0023046_signaling_process	790	130	1.1057	-1.0527	575	141.414	216.95	292.486	0.377304
GO:0004672_protein_kinase_activity	152	25	1.10514	-0.489973	1191	759.322	938.918	1118.51	0.788344
GO:0023056_positive_regulation_of_signaling_process	73	12	1.10453	-0.395202	1386	1008.69	1208.72	1408.75	0.872091
GO:0006810_transport	975	160	1.10264	-1.1909	512	95.5059	155	214.494	0.302734
GO:0043623_cellular_protein_complex_assembly	128	21	1.10237	-0.458299	1279	863.854	1052.65	1241.45	0.823026
GO:0008047_enzyme_activator_activity	116	19	1.10056	-0.44152	1291	878.202	1068.83	1259.46	0.82791
GO:0044106_cellular_amine_metabolic_process	202	33	1.0977	-0.516689	1163	720.258	895.284	1070.31	0.769806
GO:0007599_hemostasis	92	15	1.09553	-0.405285	1337	947.181	1143.74	1340.3	0.855454
GO:0051234_establishment_of_localization	988	161	1.09493	-1.10532	560	130.826	201.58	272.334	0.359964
GO:0009952_anterior_posterior_pattern_formation	43	7	1.09383	-0.334558	1488	1163.33	1371.77	1580.21	0.921891
GO:0030811_regulation_of_nucleotide_catabolic_process	43	7	1.09383	-0.334558	1488	1163.33	1371.77	1580.21	0.921891
GO:0031965_nuclear_membrane	43	7	1.09383	-0.334558	1488	1163.33	1371.77	1580.21	0.921891
GO:0033121_regulation_of_purine_nucleotide_catabolic_process	43	7	1.09383	-0.334558	1488	1163.33	1371.77	1580.21	0.921891
GO:0000267_cell_fraction	406	66	1.09229	-0.649735	1003	523.916	672.866	821.816	0.670853
GO:0051050_positive_regulation_of_transport	80	13	1.09187	-0.385318	1397	1020.39	1221.38	1422.36	0.874285
GO:0022607_cellular_component_assembly	431	70	1.09129	-0.661716	953	459.375	601.358	743.341	0.631016
GO:0016051_carbohydrate_biosynthetic_process	74	12	1.0896	-0.374702	1405	1039.39	1241.37	1443.34	0.883535
GO:0006353_transcription_termination__DNA-dependent	37	6	1.0896	-0.319223	1510	1199.38	1410.13	1620.88	0.933861
GO:0008236_serine-type_peptidase_activity	37	6	1.0896	-0.319223	1510	1199.38	1410.13	1620.88	0.933861
GO:0008360_regulation_of_cell_shape	37	6	1.0896	-0.319223	1510	1199.38	1410.13	1620.88	0.933861
GO:0043176_amine_binding	37	6	1.0896	-0.319223	1510	1199.38	1410.13	1620.88	0.933861
GO:0044260_cellular_macromolecule_metabolic_process	1506	244	1.08864	-1.49825	384	40.9252	75.148	109.371	0.195698
GO:0030054_cell_junction	179	29	1.08859	-0.471987	1205	774.167	955.74	1137.31	0.793145
GO:0035466_regulation_of_signaling_pathway	309	50	1.08725	-0.561055	1069	617.114	780.996	944.878	0.730586
GO:0016597_amino_acid_binding	31	5	1.08375	-0.301917	1530	1237.4	1448.92	1660.44	0.947005
GO:0043524_negative_regulation_of_neuron_apoptosis	31	5	1.08375	-0.301917	1530	1237.4	1448.92	1660.44	0.947005
GO:0048469_cell_maturation	31	5	1.08375	-0.301917	1530	1237.4	1448.92	1660.44	0.947005
GO:0008380_RNA_splicing	137	22	1.079	-0.416249	1319	915.89	1109.91	1303.94	0.841481
GO:0034622_cellular_macromolecular_complex_assembly	218	35	1.07878	-0.472388	1204	773.922	955.432	1136.94	0.793548
GO:0060255_regulation_of_macromolecule_metabolic_process	854	137	1.07791	-0.825974	733	267.353	376.28	485.207	0.513342
GO:0043228_non-membrane-bounded_organelle	954	153	1.07761	-0.882225	679	221.57	320.568	419.566	0.472118
GO:0043232_intracellular_non-membrane-bounded_organelle	954	153	1.07761	-0.882225	679	221.57	320.568	419.566	0.472118
GO:0051094_positive_regulation_of_developmental_process	106	17	1.07761	-0.388195	1393	1015.88	1216.42	1416.96	0.873238
GO:0001775_cell_activation	131	21	1.07713	-0.407689	1336	943.45	1139.53	1335.61	0.852943
GO:0015980_energy_derivation_by_oxidation_of_organic_compounds	156	25	1.0768	-0.425484	1303	899.044	1091.72	1284.4	0.837851
GO:0007166_cell_surface_receptor_linked_signaling_pathway	412	66	1.07638	-0.574966	1053	600.655	762.06	923.465	0.723704
GO:0006886_intracellular_protein_transport	206	33	1.07638	-0.457835	1280	864.11	1052.92	1241.73	0.822594
GO:0048523_negative_regulation_of_cellular_process	656	105	1.07549	-0.697296	905	413.786	548.986	684.186	0.606614
GO:0006950_response_to_stress	681	109	1.07547	-0.710278	901	408.191	542.146	676.101	0.601716
GO:0007283_spermatogenesis	75	12	1.07508	-0.355123	1442	1088.49	1293.52	1498.54	0.897029
GO:0016337_cell-cell_adhesion	75	12	1.07508	-0.355123	1442	1088.49	1293.52	1498.54	0.897029
GO:0048232_male_gamete_generation	75	12	1.07508	-0.355123	1442	1088.49	1293.52	1498.54	0.897029
GO:0005769_early_endosome	50	8	1.07508	-0.325853	1498	1176.42	1385.87	1595.31	0.925144
GO:0002443_leukocyte_mediated_immunity	25	4	1.07508	-0.281728	1583	1321.74	1535.93	1750.12	0.970264
GO:0006369_termination_of_RNA_polymerase_II_transcription	25	4	1.07508	-0.281728	1583	1321.74	1535.93	1750.12	0.970264
GO:0009799_specification_of_symmetry	25	4	1.07508	-0.281728	1583	1321.74	1535.93	1750.12	0.970264
GO:0009855_determination_of_bilateral_symmetry	25	4	1.07508	-0.281728	1583	1321.74	1535.93	1750.12	0.970264
GO:0030532_small_nuclear_ribonucleoprotein_complex	25	4	1.07508	-0.281728	1583	1321.74	1535.93	1750.12	0.970264
GO:0032886_regulation_of_microtubule-based_process	25	4	1.07508	-0.281728	1583	1321.74	1535.93	1750.12	0.970264
GO:0045216_cell-cell_junction_organization	25	4	1.07508	-0.281728	1583	1321.74	1535.93	1750.12	0.970264
GO:0045787_positive_regulation_of_cell_cycle	25	4	1.07508	-0.281728	1583	1321.74	1535.93	1750.12	0.970264
GO:0007005_mitochondrion_organization	94	15	1.07222	-0.368664	1412	1049.81	1252.41	1455	0.886973
GO:0043170_macromolecule_metabolic_process	1599	255	1.07155	-1.2399	498	88.3371	143.99	199.643	0.289137
GO:0048519_negative_regulation_of_biological_process	697	111	1.07006	-0.678695	930	432.916	570.954	708.992	0.613929
GO:0008565_protein_transporter_activity	44	7	1.06897	-0.311227	1519	1211.52	1422.56	1633.59	0.936508
GO:0050808_synapse_organization	44	7	1.06897	-0.311227	1519	1211.52	1422.56	1633.59	0.936508
GO:0051173_positive_regulation_of_nitrogen_compound_metabolic_process	214	34	1.06754	-0.437804	1293	880.812	1071.7	1262.58	0.828846
GO:0003824_catalytic_activity	1436	228	1.06684	-1.03761	589	149.347	227.22	305.093	0.385772
GO:0005624_membrane_fraction	285	45	1.06093	-0.451958	1281	869.4	1058.92	1248.43	0.826632
GO:0007186_G-protein_coupled_receptor_protein_signaling_pathway	95	15	1.06093	-0.351421	1443	1092.48	1297.67	1502.87	0.899288
GO:0009791_post-embryonic_development	76	12	1.06093	-0.336431	1484	1158.97	1367.28	1575.59	0.921348
GO:0010720_positive_regulation_of_cell_development	38	6	1.06093	-0.295049	1560	1281.86	1495.19	1708.52	0.958454
GO:0017171_serine_hydrolase_activity	38	6	1.06093	-0.295049	1560	1281.86	1495.19	1708.52	0.958454
GO:0042445_hormone_metabolic_process	38	6	1.06093	-0.295049	1560	1281.86	1495.19	1708.52	0.958454
GO:0004497_monooxygenase_activity	19	3	1.06093	-0.256931	1649	1403.98	1618.57	1833.15	0.981544
GO:0006826_iron_ion_transport	19	3	1.06093	-0.256931	1649	1403.98	1618.57	1833.15	0.981544
GO:0008016_regulation_of_heart_contraction	19	3	1.06093	-0.256931	1649	1403.98	1618.57	1833.15	0.981544
GO:0009880_embryonic_pattern_specification	19	3	1.06093	-0.256931	1649	1403.98	1618.57	1833.15	0.981544
GO:0031110_regulation_of_microtubule_polymerization_or_depolymerization	19	3	1.06093	-0.256931	1649	1403.98	1618.57	1833.15	0.981544
GO:0031225_anchored_to_membrane	19	3	1.06093	-0.256931	1649	1403.98	1618.57	1833.15	0.981544
GO:0031984_organelle_subcompartment	19	3	1.06093	-0.256931	1649	1403.98	1618.57	1833.15	0.981544
GO:0032272_negative_regulation_of_protein_polymerization	19	3	1.06093	-0.256931	1649	1403.98	1618.57	1833.15	0.981544
GO:0033293_monocarboxylic_acid_binding	19	3	1.06093	-0.256931	1649	1403.98	1618.57	1833.15	0.981544
GO:0034765_regulation_of_ion_transmembrane_transport	19	3	1.06093	-0.256931	1649	1403.98	1618.57	1833.15	0.981544
GO:0048675_axon_extension	19	3	1.06093	-0.256931	1649	1403.98	1618.57	1833.15	0.981544
GO:0051607_defense_response_to_virus	19	3	1.06093	-0.256931	1649	1403.98	1618.57	1833.15	0.981544
GO:0034613_cellular_protein_localization	241	38	1.05946	-0.428017	1298	893.174	1085.33	1277.49	0.836157
GO:0006140_regulation_of_nucleotide_metabolic_process	70	11	1.05588	-0.324641	1501	1178.43	1387.88	1597.33	0.924636
GO:0009967_positive_regulation_of_signal_transduction	70	11	1.05588	-0.324641	1501	1178.43	1387.88	1597.33	0.924636
GO:0051640_organelle_localization	70	11	1.05588	-0.324641	1501	1178.43	1387.88	1597.33	0.924636
GO:0015291_secondary_active_transmembrane_transporter_activity	51	8	1.054	-0.304575	1527	1228.58	1440.04	1651.5	0.943054
GO:0051656_establishment_of_organelle_localization	51	8	1.054	-0.304575	1527	1228.58	1440.04	1651.5	0.943054
GO:0005626_insoluble_fraction	300	47	1.05268	-0.430509	1297	890.98	1082.92	1274.86	0.834942
GO:0005768_endosome	147	23	1.05131	-0.364878	1413	1051.99	1254.73	1457.46	0.887987
GO:0019222_regulation_of_metabolic_process	1081	169	1.05046	-0.665183	936	440.457	580.068	719.679	0.619731
GO:0000041_transition_metal_ion_transport	32	5	1.04988	-0.27675	1589	1330.99	1545.25	1759.5	0.972464
GO:0007444_imaginal_disc_development	32	5	1.04988	-0.27675	1589	1330.99	1545.25	1759.5	0.972464
GO:0031902_late_endosome_membrane	32	5	1.04988	-0.27675	1589	1330.99	1545.25	1759.5	0.972464
GO:0060560_developmental_growth_involved_in_morphogenesis	32	5	1.04988	-0.27675	1589	1330.99	1545.25	1759.5	0.972464
GO:0007165_signal_transduction	637	99	1.04428	-0.492274	1189	756.328	935.668	1115.01	0.786937
GO:0016049_cell_growth	103	16	1.04376	-0.329307	1492	1168.71	1377.63	1586.54	0.923342
GO:0009308_amine_metabolic_process	219	34	1.04317	-0.374877	1404	1038.7	1240.63	1442.55	0.883637
GO:0023052_signaling	1026	159	1.04128	-0.566552	1057	604.82	767.14	929.46	0.725771
GO:0010975_regulation_of_neuron_projection_development	71	11	1.04101	-0.306573	1525	1225.61	1436.98	1648.36	0.942283
GO:0044087_regulation_of_cellular_component_biogenesis	97	15	1.03906	-0.318958	1511	1200.42	1411.18	1621.93	0.933936
GO:0051179_localization	1119	173	1.03881	-0.567218	1056	604.621	766.892	929.163	0.726223
GO:0060284_regulation_of_cell_development	123	19	1.03793	-0.328999	1497	1173.12	1382.42	1591.73	0.923463
GO:0006520_cellular_amino_acid_metabolic_process	175	27	1.03668	-0.345381	1446	1098.07	1303.6	1509.13	0.901524
GO:0065003_macromolecular_complex_assembly	305	47	1.03542	-0.376883	1403	1036.59	1238.44	1440.29	0.882708
GO:0051128_regulation_of_cellular_component_organization	299	46	1.03373	-0.370376	1411	1048.97	1251.44	1453.91	0.886917
GO:0004857_enzyme_inhibitor_activity	78	12	1.03373	-0.301567	1532	1238.99	1450.59	1662.19	0.946862
GO:0045597_positive_regulation_of_cell_differentiation	78	12	1.03373	-0.301567	1532	1238.99	1450.59	1662.19	0.946862
GO:0072503_cellular_divalent_inorganic_cation_homeostasis	52	8	1.03373	-0.284555	1572	1312.39	1526.32	1740.25	0.970941
GO:0072507_divalent_inorganic_cation_homeostasis	52	8	1.03373	-0.284555	1572	1312.39	1526.32	1740.25	0.970941
GO:0051223_regulation_of_protein_transport	39	6	1.03373	-0.272591	1593	1338.79	1553.07	1767.36	0.974935
GO:0010646_regulation_of_cell_communication	267	41	1.03179	-0.357712	1439	1086.29	1291.24	1496.2	0.89732
GO:0048646_anatomical_structure_formation_involved_in_morphogenesis	176	27	1.03079	-0.333141	1491	1164.81	1373.42	1582.02	0.921137
GO:0042493_response_to_drug	111	17	1.02907	-0.309643	1524	1222.81	1434.22	1645.62	0.941088
GO:0005515_protein_binding	2168	332	1.02896	-0.713627	897	405.265	538.432	671.599	0.600259
GO:0080090_regulation_of_primary_metabolic_process	896	137	1.02738	-0.439204	1292	879.386	1070.07	1260.76	0.828231
GO:0005794_Golgi_apparatus	301	46	1.02686	-0.350479	1445	1092.73	1297.96	1503.19	0.898241
GO:0044238_primary_metabolic_process	1950	298	1.02684	-0.614494	1020	553.763	707.97	862.177	0.694088
GO:0032535_regulation_of_cellular_component_size	144	22	1.02655	-0.315941	1516	1204.05	1414.91	1625.77	0.933318
GO:0070013_intracellular_organelle_lumen	779	119	1.02643	-0.417638	1305	903.83	1097.06	1290.28	0.840656
GO:0016301_kinase_activity	236	36	1.02497	-0.33353	1490	1164.14	1372.67	1581.19	0.921254
GO:0032879_regulation_of_localization	236	36	1.02497	-0.33353	1490	1164.14	1372.67	1581.19	0.921254
GO:0043233_organelle_lumen	787	120	1.02453	-0.407864	1335	942.893	1138.9	1334.9	0.853107
GO:0000279_M_phase	164	25	1.02427	-0.316802	1515	1203.44	1414.26	1625.08	0.933505
GO:0051129_negative_regulation_of_cellular_component_organization	105	16	1.02388	-0.299518	1536	1240.73	1452.39	1664.06	0.945568
GO:0010876_lipid_localization	46	7	1.02249	-0.268966	1599	1345.11	1559.29	1773.47	0.975166
GO:0003674_molecular_function	3393	516	1.02185	-3.44142	132	-1.32864	0.722	2.77264	0.00547
GO:0045935_positive_regulation_of_nucleobase__nucleoside__nucleotide_and_nucleic_acid_metabolic_process	204	31	1.02106	-0.31844	1512	1202.35	1413.15	1623.95	0.93462
GO:0000287_magnesium_ion_binding	66	10	1.01806	-0.276495	1590	1332.57	1546.82	1761.06	0.97284
GO:0008150_biological_process	3369	510	1.01716	-1.84905	294	11.8526	29.952	48.0514	0.101878
GO:0044237_cellular_metabolic_process	2023	306	1.01635	-0.47413	1203	772.969	954.308	1135.65	0.793273
GO:0050878_regulation_of_body_fluid_levels	106	16	1.01422	-0.285487	1569	1308.27	1522.18	1736.1	0.970162
GO:0002252_immune_effector_process	53	8	1.01422	-0.265722	1601	1349.67	1563.84	1778.01	0.97679
GO:0031974_membrane-enclosed_lumen	802	121	1.01375	-0.350751	1444	1092.62	1297.84	1503.06	0.898784
GO:0006082_organic_acid_metabolic_process	305	46	1.01339	-0.313142	1517	1206.24	1417.15	1628.05	0.934177
GO:0016788_hydrolase_activity__acting_on_ester_bonds	199	30	1.01295	-0.300163	1534	1239.77	1451.46	1663.16	0.946196
GO:0044444_cytoplasmic_part	1898	286	1.01249	-0.412631	1324	922.805	1117.36	1311.92	0.843929
GO:0050801_ion_homeostasis	146	22	1.01249	-0.291205	1561	1285.66	1498.91	1712.16	0.960222
GO:0010033_response_to_organic_substance	379	57	1.01054	-0.311025	1520	1211.57	1422.61	1633.65	0.935928
GO:0000139_Golgi_membrane	133	20	1.01041	-0.285381	1570	1308.62	1522.54	1736.46	0.969769
GO:0005737_cytoplasm	2365	355	1.00859	-0.39766	1384	1005.01	1204.77	1404.53	0.870497
GO:0007265_Ras_protein_signal_transduction	100	15	1.00788	-0.274999	1592	1333.42	1547.7	1761.97	0.972171
GO:0032583_regulation_of_gene-specific_transcription	80	12	1.00788	-0.269847	1595	1342.78	1556.91	1771.04	0.976117
GO:0043254_regulation_of_protein_complex_assembly	60	9	1.00788	-0.262765	1604	1353.52	1567.73	1781.93	0.977385
GO:0050896_response_to_stimulus	1116	167	1.00548	-0.317283	1513	1202.97	1413.77	1624.57	0.934415
GO:0005773_vacuole	127	19	1.00524	-0.276073	1591	1332.9	1547.17	1761.43	0.972449
GO:0030425_dendrite	107	16	1.00474	-0.272009	1594	1340.38	1554.73	1769.08	0.975363
GO:0006916_anti-apoptosis	87	13	1.00402	-0.266892	1600	1347.19	1561.39	1775.59	0.975869
GO:0065007_biological_regulation	1821	272	1.00364	-0.317208	1514	1203.02	1413.82	1624.62	0.93383
GO:0006461_protein_complex_assembly	221	33	1.00332	-0.281961	1575	1315.09	1529.08	1743.06	0.970842
GO:0009725_response_to_hormone_stimulus	221	33	1.00332	-0.281961	1575	1315.09	1529.08	1743.06	0.970842
GO:0070271_protein_complex_biogenesis	221	33	1.00332	-0.281961	1575	1315.09	1529.08	1743.06	0.970842
GO:0005667_transcription_factor_complex	67	10	1.00287	-0.260034	1608	1357.21	1571.39	1785.56	0.97723
GO:0034641_cellular_nitrogen_compound_metabolic_process	1260	188	1.00255	-0.301414	1533	1239.02	1450.63	1662.24	0.946269
GO:0051960_regulation_of_nervous_system_development	114	17	1.00199	-0.269194	1598	1343.69	1557.87	1772.05	0.974889
GO:0050789_regulation_of_biological_process	1717	256	1.00182	-0.299938	1535	1239.81	1451.5	1663.18	0.9456
GO:0019752_carboxylic_acid_metabolic_process	302	45	1.00121	-0.281065	1585	1322.45	1536.66	1750.87	0.9695
GO:0043436_oxoacid_metabolic_process	302	45	1.00121	-0.281065	1585	1322.45	1536.66	1750.87	0.9695
GO:0006807_nitrogen_compound_metabolic_process	1280	190	0.997386	-0.269222	1597	1343.17	1557.35	1771.54	0.975175
GO:0007610_behavior	128	19	0.997386	-0.263999	1602	1351.26	1565.47	1779.68	0.977196
GO:0071842_cellular_component_organization_at_cellular_level	809	120	0.996672	-0.26952	1596	1343.08	1557.24	1771.39	0.975713
GO:0009792_embryo_development_ending_in_birth_or_egg_hatching	135	20	0.995442	-0.261586	1606	1354.34	1568.51	1782.67	0.976654
GO:0044085_cellular_component_biogenesis	500	74	0.994446	-0.2637	1603	1351.49	1565.71	1779.94	0.976739
GO:0043066_negative_regulation_of_apoptosis	169	25	0.993969	-0.261048	1607	1355.69	1569.84	1783.98	0.976875
GO:0016772_transferase_activity__transferring_phosphorus-containing_groups	284	42	0.993689	-0.262519	1605	1353.64	1567.83	1782.03	0.976844
GO:all_all	3494	520	1	0	4171	4171	4171	4171	1
GO:0000002_mitochondrial_genome_maintenance	10	0	0	0	4171	4171	4171	4171	1
GO:0000018_regulation_of_DNA_recombination	6	0	0	0	4171	4171	4171	4171	1
GO:0000027_ribosomal_large_subunit_assembly	9	0	0	0	4171	4171	4171	4171	1
GO:0000038_very_long-chain_fatty_acid_metabolic_process	11	0	0	0	4171	4171	4171	4171	1
GO:0000045_autophagic_vacuole_assembly	6	0	0	0	4171	4171	4171	4171	1
GO:0000062_acyl-CoA_binding	8	0	0	0	4171	4171	4171	4171	1
GO:0000096_sulfur_amino_acid_metabolic_process	12	0	0	0	4171	4171	4171	4171	1
GO:0000097_sulfur_amino_acid_biosynthetic_process	9	0	0	0	4171	4171	4171	4171	1
GO:0000154_rRNA_modification	6	0	0	0	4171	4171	4171	4171	1
GO:0000155_two-component_sensor_activity	6	0	0	0	4171	4171	4171	4171	1
GO:0000184_nuclear-transcribed_mRNA_catabolic_process__nonsense-mediated_decay	13	0	0	0	4171	4171	4171	4171	1
GO:0000299_integral_to_membrane_of_membrane_fraction	9	0	0	0	4171	4171	4171	4171	1
GO:0000307_cyclin-dependent_protein_kinase_holoenzyme_complex	7	0	0	0	4171	4171	4171	4171	1
GO:0000312_plastid_small_ribosomal_subunit	10	0	0	0	4171	4171	4171	4171	1
GO:0000460_maturation_of_5.8S_rRNA	6	0	0	0	4171	4171	4171	4171	1
GO:0000463_maturation_of_LSU-rRNA_from_tricistronic_rRNA_transcript_(SSU-rRNA__5.8S_rRNA__LSU-rRNA)	6	0	0	0	4171	4171	4171	4171	1
GO:0000466_maturation_of_5.8S_rRNA_from_tricistronic_rRNA_transcript_(SSU-rRNA__5.8S_rRNA__LSU-rRNA)	6	0	0	0	4171	4171	4171	4171	1
GO:0000469_cleavage_involved_in_rRNA_processing	6	0	0	0	4171	4171	4171	4171	1
GO:0000470_maturation_of_LSU-rRNA	6	0	0	0	4171	4171	4171	4171	1
GO:0000737_DNA_catabolic_process__endonucleolytic	8	0	0	0	4171	4171	4171	4171	1
GO:0000786_nucleosome	7	0	0	0	4171	4171	4171	4171	1
GO:0001510_RNA_methylation	6	0	0	0	4171	4171	4171	4171	1
GO:0001541_ovarian_follicle_development	11	0	0	0	4171	4171	4171	4171	1
GO:0001570_vasculogenesis	12	0	0	0	4171	4171	4171	4171	1
GO:0001657_ureteric_bud_development	11	0	0	0	4171	4171	4171	4171	1
GO:0001658_branching_involved_in_ureteric_bud_morphogenesis	6	0	0	0	4171	4171	4171	4171	1
GO:0001662_behavioral_fear_response	6	0	0	0	4171	4171	4171	4171	1
GO:0001667_ameboidal_cell_migration	23	0	0	0	4171	4171	4171	4171	1
GO:0001676_long-chain_fatty_acid_metabolic_process	6	0	0	0	4171	4171	4171	4171	1
GO:0001702_gastrulation_with_mouth_forming_second	7	0	0	0	4171	4171	4171	4171	1
GO:0001704_formation_of_primary_germ_layer	13	0	0	0	4171	4171	4171	4171	1
GO:0001707_mesoderm_formation	12	0	0	0	4171	4171	4171	4171	1
GO:0001727_lipid_kinase_activity	9	0	0	0	4171	4171	4171	4171	1
GO:0001750_photoreceptor_outer_segment	6	0	0	0	4171	4171	4171	4171	1
GO:0001763_morphogenesis_of_a_branching_structure	28	0	0	0	4171	4171	4171	4171	1
GO:0001889_liver_development	28	0	0	0	4171	4171	4171	4171	1
GO:0001952_regulation_of_cell-matrix_adhesion	9	0	0	0	4171	4171	4171	4171	1
GO:0001974_blood_vessel_remodeling	6	0	0	0	4171	4171	4171	4171	1
GO:0001975_response_to_amphetamine	7	0	0	0	4171	4171	4171	4171	1
GO:0002020_protease_binding	10	0	0	0	4171	4171	4171	4171	1
GO:0002039_p53_binding	6	0	0	0	4171	4171	4171	4171	1
GO:0002455_humoral_immune_response_mediated_by_circulating_immunoglobulin	6	0	0	0	4171	4171	4171	4171	1
GO:0002456_T_cell_mediated_immunity	6	0	0	0	4171	4171	4171	4171	1
GO:0002474_antigen_processing_and_presentation_of_peptide_antigen_via_MHC_class_I	6	0	0	0	4171	4171	4171	4171	1
GO:0002526_acute_inflammatory_response	11	0	0	0	4171	4171	4171	4171	1
GO:0002698_negative_regulation_of_immune_effector_process	9	0	0	0	4171	4171	4171	4171	1
GO:0002699_positive_regulation_of_immune_effector_process	8	0	0	0	4171	4171	4171	4171	1
GO:0002700_regulation_of_production_of_molecular_mediator_of_immune_response	7	0	0	0	4171	4171	4171	4171	1
GO:0002703_regulation_of_leukocyte_mediated_immunity	10	0	0	0	4171	4171	4171	4171	1
GO:0002705_positive_regulation_of_leukocyte_mediated_immunity	6	0	0	0	4171	4171	4171	4171	1
GO:0002706_regulation_of_lymphocyte_mediated_immunity	9	0	0	0	4171	4171	4171	4171	1
GO:0002708_positive_regulation_of_lymphocyte_mediated_immunity	6	0	0	0	4171	4171	4171	4171	1
GO:0002792_negative_regulation_of_peptide_secretion	7	0	0	0	4171	4171	4171	4171	1
GO:0002819_regulation_of_adaptive_immune_response	10	0	0	0	4171	4171	4171	4171	1
GO:0002822_regulation_of_adaptive_immune_response_based_on_somatic_recombination_of_immune_receptors_built_from_immunoglobulin_superfamily_domains	10	0	0	0	4171	4171	4171	4171	1
GO:0002920_regulation_of_humoral_immune_response	6	0	0	0	4171	4171	4171	4171	1
GO:0003208_cardiac_ventricle_morphogenesis	8	0	0	0	4171	4171	4171	4171	1
GO:0003231_cardiac_ventricle_development	8	0	0	0	4171	4171	4171	4171	1
GO:0003401_axis_elongation	6	0	0	0	4171	4171	4171	4171	1
GO:0003707_steroid_hormone_receptor_activity	8	0	0	0	4171	4171	4171	4171	1
GO:0003954_NADH_dehydrogenase_activity	34	0	0	0	4171	4171	4171	4171	1
GO:0003995_acyl-CoA_dehydrogenase_activity	6	0	0	0	4171	4171	4171	4171	1
GO:0004029_aldehyde_dehydrogenase_(NAD)_activity	6	0	0	0	4171	4171	4171	4171	1
GO:0004030_aldehyde_dehydrogenase_[NAD(P)+]_activity	8	0	0	0	4171	4171	4171	4171	1
GO:0004222_metalloendopeptidase_activity	17	0	0	0	4171	4171	4171	4171	1
GO:0004312_fatty_acid_synthase_activity	6	0	0	0	4171	4171	4171	4171	1
GO:0004364_glutathione_transferase_activity	9	0	0	0	4171	4171	4171	4171	1
GO:0004428_inositol_or_phosphatidylinositol_kinase_activity	11	0	0	0	4171	4171	4171	4171	1
GO:0004437_inositol_or_phosphatidylinositol_phosphatase_activity	12	0	0	0	4171	4171	4171	4171	1
GO:0004576_oligosaccharyl_transferase_activity	6	0	0	0	4171	4171	4171	4171	1
GO:0004579_dolichyl-diphosphooligosaccharide-protein_glycotransferase_activity	6	0	0	0	4171	4171	4171	4171	1
GO:0004601_peroxidase_activity	18	0	0	0	4171	4171	4171	4171	1
GO:0004602_glutathione_peroxidase_activity	8	0	0	0	4171	4171	4171	4171	1
GO:0004673_protein_histidine_kinase_activity	6	0	0	0	4171	4171	4171	4171	1
GO:0004714_transmembrane_receptor_protein_tyrosine_kinase_activity	11	0	0	0	4171	4171	4171	4171	1
GO:0004715_non-membrane_spanning_protein_tyrosine_kinase_activity	8	0	0	0	4171	4171	4171	4171	1
GO:0004879_ligand-dependent_nuclear_receptor_activity	9	0	0	0	4171	4171	4171	4171	1
GO:0004896_cytokine_receptor_activity	6	0	0	0	4171	4171	4171	4171	1
GO:0005249_voltage-gated_potassium_channel_activity	16	0	0	0	4171	4171	4171	4171	1
GO:0005267_potassium_channel_activity	24	0	0	0	4171	4171	4171	4171	1
GO:0005381_iron_ion_transmembrane_transporter_activity	6	0	0	0	4171	4171	4171	4171	1
GO:0005484_SNAP_receptor_activity	6	0	0	0	4171	4171	4171	4171	1
GO:0005501_retinoid_binding	6	0	0	0	4171	4171	4171	4171	1
GO:0005523_tropomyosin_binding	6	0	0	0	4171	4171	4171	4171	1
GO:0005657_replication_fork	9	0	0	0	4171	4171	4171	4171	1
GO:0005671_Ada2_Gcn5_Ada3_transcription_activator_complex	8	0	0	0	4171	4171	4171	4171	1
GO:0005747_mitochondrial_respiratory_chain_complex_I	31	0	0	0	4171	4171	4171	4171	1
GO:0005778_peroxisomal_membrane	15	0	0	0	4171	4171	4171	4171	1
GO:0005885_Arp2_3_protein_complex	7	0	0	0	4171	4171	4171	4171	1
GO:0005902_microvillus	10	0	0	0	4171	4171	4171	4171	1
GO:0005984_disaccharide_metabolic_process	6	0	0	0	4171	4171	4171	4171	1
GO:0006013_mannose_metabolic_process	8	0	0	0	4171	4171	4171	4171	1
GO:0006023_aminoglycan_biosynthetic_process	8	0	0	0	4171	4171	4171	4171	1
GO:0006085_acetyl-CoA_biosynthetic_process	6	0	0	0	4171	4171	4171	4171	1
GO:0006120_mitochondrial_electron_transport__NADH_to_ubiquinone	27	0	0	0	4171	4171	4171	4171	1
GO:0006144_purine_base_metabolic_process	14	0	0	0	4171	4171	4171	4171	1
GO:0006188_IMP_biosynthetic_process	7	0	0	0	4171	4171	4171	4171	1
GO:0006309_DNA_fragmentation_involved_in_apoptotic_nuclear_change	7	0	0	0	4171	4171	4171	4171	1
GO:0006378_mRNA_polyadenylation	10	0	0	0	4171	4171	4171	4171	1
GO:0006400_tRNA_modification	10	0	0	0	4171	4171	4171	4171	1
GO:0006407_rRNA_export_from_nucleus	9	0	0	0	4171	4171	4171	4171	1
GO:0006471_protein_ADP-ribosylation	7	0	0	0	4171	4171	4171	4171	1
GO:0006486_protein_glycosylation	32	0	0	0	4171	4171	4171	4171	1
GO:0006487_protein_N-linked_glycosylation	20	0	0	0	4171	4171	4171	4171	1
GO:0006493_protein_O-linked_glycosylation	7	0	0	0	4171	4171	4171	4171	1
GO:0006505_GPI_anchor_metabolic_process	7	0	0	0	4171	4171	4171	4171	1
GO:0006506_GPI_anchor_biosynthetic_process	7	0	0	0	4171	4171	4171	4171	1
GO:0006525_arginine_metabolic_process	8	0	0	0	4171	4171	4171	4171	1
GO:0006534_cysteine_metabolic_process	6	0	0	0	4171	4171	4171	4171	1
GO:0006536_glutamate_metabolic_process	9	0	0	0	4171	4171	4171	4171	1
GO:0006537_glutamate_biosynthetic_process	7	0	0	0	4171	4171	4171	4171	1
GO:0006563_L-serine_metabolic_process	9	0	0	0	4171	4171	4171	4171	1
GO:0006595_polyamine_metabolic_process	12	0	0	0	4171	4171	4171	4171	1
GO:0006596_polyamine_biosynthetic_process	8	0	0	0	4171	4171	4171	4171	1
GO:0006607_NLS-bearing_substrate_import_into_nucleus	7	0	0	0	4171	4171	4171	4171	1
GO:0006613_cotranslational_protein_targeting_to_membrane	11	0	0	0	4171	4171	4171	4171	1
GO:0006614_SRP-dependent_cotranslational_protein_targeting_to_membrane	7	0	0	0	4171	4171	4171	4171	1
GO:0006625_protein_targeting_to_peroxisome	6	0	0	0	4171	4171	4171	4171	1
GO:0006661_phosphatidylinositol_biosynthetic_process	6	0	0	0	4171	4171	4171	4171	1
GO:0006664_glycolipid_metabolic_process	12	0	0	0	4171	4171	4171	4171	1
GO:0006687_glycosphingolipid_metabolic_process	11	0	0	0	4171	4171	4171	4171	1
GO:0006695_cholesterol_biosynthetic_process	15	0	0	0	4171	4171	4171	4171	1
GO:0006706_steroid_catabolic_process	6	0	0	0	4171	4171	4171	4171	1
GO:0006775_fat-soluble_vitamin_metabolic_process	10	0	0	0	4171	4171	4171	4171	1
GO:0006779_porphyrin_biosynthetic_process	11	0	0	0	4171	4171	4171	4171	1
GO:0006783_heme_biosynthetic_process	9	0	0	0	4171	4171	4171	4171	1
GO:0006801_superoxide_metabolic_process	6	0	0	0	4171	4171	4171	4171	1
GO:0006825_copper_ion_transport	8	0	0	0	4171	4171	4171	4171	1
GO:0006878_cellular_copper_ion_homeostasis	10	0	0	0	4171	4171	4171	4171	1
GO:0006893_Golgi_to_plasma_membrane_transport	8	0	0	0	4171	4171	4171	4171	1
GO:0006903_vesicle_targeting	14	0	0	0	4171	4171	4171	4171	1
GO:0006953_acute-phase_response	6	0	0	0	4171	4171	4171	4171	1
GO:0006956_complement_activation	7	0	0	0	4171	4171	4171	4171	1
GO:0006958_complement_activation__classical_pathway	6	0	0	0	4171	4171	4171	4171	1
GO:0006959_humoral_immune_response	15	0	0	0	4171	4171	4171	4171	1
GO:0006968_cellular_defense_response	7	0	0	0	4171	4171	4171	4171	1
GO:0007031_peroxisome_organization	9	0	0	0	4171	4171	4171	4171	1
GO:0007098_centrosome_cycle	6	0	0	0	4171	4171	4171	4171	1
GO:0007158_neuron_cell-cell_adhesion	7	0	0	0	4171	4171	4171	4171	1
GO:0007193_inhibition_of_adenylate_cyclase_activity_by_G-protein_signaling_pathway	7	0	0	0	4171	4171	4171	4171	1
GO:0007218_neuropeptide_signaling_pathway	15	0	0	0	4171	4171	4171	4171	1
GO:0007297_ovarian_follicle_cell_migration	7	0	0	0	4171	4171	4171	4171	1
GO:0007298_border_follicle_cell_migration	6	0	0	0	4171	4171	4171	4171	1
GO:0007424_open_tracheal_system_development	13	0	0	0	4171	4171	4171	4171	1
GO:0007492_endoderm_development	8	0	0	0	4171	4171	4171	4171	1
GO:0007498_mesoderm_development	21	0	0	0	4171	4171	4171	4171	1
GO:0007616_long-term_memory	8	0	0	0	4171	4171	4171	4171	1
GO:0007617_mating_behavior	8	0	0	0	4171	4171	4171	4171	1
GO:0007635_chemosensory_behavior	8	0	0	0	4171	4171	4171	4171	1
GO:0008013_beta-catenin_binding	13	0	0	0	4171	4171	4171	4171	1
GO:0008023_transcription_elongation_factor_complex	6	0	0	0	4171	4171	4171	4171	1
GO:0008076_voltage-gated_potassium_channel_complex	16	0	0	0	4171	4171	4171	4171	1
GO:0008121_ubiquinol-cytochrome-c_reductase_activity	6	0	0	0	4171	4171	4171	4171	1
GO:0008137_NADH_dehydrogenase_(ubiquinone)_activity	33	0	0	0	4171	4171	4171	4171	1
GO:0008170_N-methyltransferase_activity	13	0	0	0	4171	4171	4171	4171	1
GO:0008173_RNA_methyltransferase_activity	6	0	0	0	4171	4171	4171	4171	1
GO:0008187_poly-pyrimidine_tract_binding	6	0	0	0	4171	4171	4171	4171	1
GO:0008203_cholesterol_metabolic_process	26	0	0	0	4171	4171	4171	4171	1
GO:0008333_endosome_to_lysosome_transport	8	0	0	0	4171	4171	4171	4171	1
GO:0008347_glial_cell_migration	7	0	0	0	4171	4171	4171	4171	1
GO:0008356_asymmetric_cell_division	7	0	0	0	4171	4171	4171	4171	1
GO:0008374_O-acyltransferase_activity	17	0	0	0	4171	4171	4171	4171	1
GO:0008375_acetylglucosaminyltransferase_activity	7	0	0	0	4171	4171	4171	4171	1
GO:0008483_transaminase_activity	14	0	0	0	4171	4171	4171	4171	1
GO:0008543_fibroblast_growth_factor_receptor_signaling_pathway	13	0	0	0	4171	4171	4171	4171	1
GO:0008585_female_gonad_development	18	0	0	0	4171	4171	4171	4171	1
GO:0008593_regulation_of_Notch_signaling_pathway	6	0	0	0	4171	4171	4171	4171	1
GO:0008614_pyridoxine_metabolic_process	7	0	0	0	4171	4171	4171	4171	1
GO:0008615_pyridoxine_biosynthetic_process	7	0	0	0	4171	4171	4171	4171	1
GO:0008780_acyl-[acyl-carrier-protein]-UDP-N-acetylglucosamine_O-acyltransferase_activity	6	0	0	0	4171	4171	4171	4171	1
GO:0009066_aspartate_family_amino_acid_metabolic_process	16	0	0	0	4171	4171	4171	4171	1
GO:0009067_aspartate_family_amino_acid_biosynthetic_process	12	0	0	0	4171	4171	4171	4171	1
GO:0009070_serine_family_amino_acid_biosynthetic_process	8	0	0	0	4171	4171	4171	4171	1
GO:0009072_aromatic_amino_acid_family_metabolic_process	8	0	0	0	4171	4171	4171	4171	1
GO:0009073_aromatic_amino_acid_family_biosynthetic_process	6	0	0	0	4171	4171	4171	4171	1
GO:0009082_branched_chain_family_amino_acid_biosynthetic_process	6	0	0	0	4171	4171	4171	4171	1
GO:0009101_glycoprotein_biosynthetic_process	33	0	0	0	4171	4171	4171	4171	1
GO:0009112_nucleobase_metabolic_process	18	0	0	0	4171	4171	4171	4171	1
GO:0009113_purine_base_biosynthetic_process	6	0	0	0	4171	4171	4171	4171	1
GO:0009163_nucleoside_biosynthetic_process	9	0	0	0	4171	4171	4171	4171	1
GO:0009247_glycolipid_biosynthetic_process	6	0	0	0	4171	4171	4171	4171	1
GO:0009279_cell_outer_membrane	6	0	0	0	4171	4171	4171	4171	1
GO:0009303_rRNA_transcription	6	0	0	0	4171	4171	4171	4171	1
GO:0009311_oligosaccharide_metabolic_process	18	0	0	0	4171	4171	4171	4171	1
GO:0009312_oligosaccharide_biosynthetic_process	9	0	0	0	4171	4171	4171	4171	1
GO:0009415_response_to_water	7	0	0	0	4171	4171	4171	4171	1
GO:0009451_RNA_modification	25	0	0	0	4171	4171	4171	4171	1
GO:0009526_plastid_envelope	11	0	0	0	4171	4171	4171	4171	1
GO:0009579_thylakoid	9	0	0	0	4171	4171	4171	4171	1
GO:0009620_response_to_fungus	6	0	0	0	4171	4171	4171	4171	1
GO:0009737_response_to_abscisic_acid_stimulus	9	0	0	0	4171	4171	4171	4171	1
GO:0009842_cyanelle	27	0	0	0	4171	4171	4171	4171	1
GO:0009881_photoreceptor_activity	6	0	0	0	4171	4171	4171	4171	1
GO:0009941_chloroplast_envelope	11	0	0	0	4171	4171	4171	4171	1
GO:0010269_response_to_selenium_ion	6	0	0	0	4171	4171	4171	4171	1
GO:0010288_response_to_lead_ion	7	0	0	0	4171	4171	4171	4171	1
GO:0010506_regulation_of_autophagy	9	0	0	0	4171	4171	4171	4171	1
GO:0010507_negative_regulation_of_autophagy	6	0	0	0	4171	4171	4171	4171	1
GO:0010594_regulation_of_endothelial_cell_migration	6	0	0	0	4171	4171	4171	4171	1
GO:0010712_regulation_of_collagen_metabolic_process	6	0	0	0	4171	4171	4171	4171	1
GO:0010717_regulation_of_epithelial_to_mesenchymal_transition	7	0	0	0	4171	4171	4171	4171	1
GO:0010810_regulation_of_cell-substrate_adhesion	14	0	0	0	4171	4171	4171	4171	1
GO:0010811_positive_regulation_of_cell-substrate_adhesion	9	0	0	0	4171	4171	4171	4171	1
GO:0014012_peripheral_nervous_system_axon_regeneration	6	0	0	0	4171	4171	4171	4171	1
GO:0014029_neural_crest_formation	6	0	0	0	4171	4171	4171	4171	1
GO:0014032_neural_crest_cell_development	6	0	0	0	4171	4171	4171	4171	1
GO:0014033_neural_crest_cell_differentiation	9	0	0	0	4171	4171	4171	4171	1
GO:0014812_muscle_cell_migration	9	0	0	0	4171	4171	4171	4171	1
GO:0014855_striated_muscle_cell_proliferation	7	0	0	0	4171	4171	4171	4171	1
GO:0014902_myotube_differentiation	8	0	0	0	4171	4171	4171	4171	1
GO:0014909_smooth_muscle_cell_migration	9	0	0	0	4171	4171	4171	4171	1
GO:0014910_regulation_of_smooth_muscle_cell_migration	9	0	0	0	4171	4171	4171	4171	1
GO:0015030_Cajal_body	13	0	0	0	4171	4171	4171	4171	1
GO:0015035_protein_disulfide_oxidoreductase_activity	6	0	0	0	4171	4171	4171	4171	1
GO:0015036_disulfide_oxidoreductase_activity	8	0	0	0	4171	4171	4171	4171	1
GO:0015144_carbohydrate_transmembrane_transporter_activity	10	0	0	0	4171	4171	4171	4171	1
GO:0015288_porin_activity	6	0	0	0	4171	4171	4171	4171	1
GO:0015295_solute:hydrogen_symporter_activity	6	0	0	0	4171	4171	4171	4171	1
GO:0015485_cholesterol_binding	6	0	0	0	4171	4171	4171	4171	1
GO:0015669_gas_transport	6	0	0	0	4171	4171	4171	4171	1
GO:0015800_acidic_amino_acid_transport	9	0	0	0	4171	4171	4171	4171	1
GO:0015813_L-glutamate_transport	8	0	0	0	4171	4171	4171	4171	1
GO:0015918_sterol_transport	13	0	0	0	4171	4171	4171	4171	1
GO:0015923_mannosidase_activity	8	0	0	0	4171	4171	4171	4171	1
GO:0015936_coenzyme_A_metabolic_process	6	0	0	0	4171	4171	4171	4171	1
GO:0015939_pantothenate_metabolic_process	6	0	0	0	4171	4171	4171	4171	1
GO:0015979_photosynthesis	9	0	0	0	4171	4171	4171	4171	1
GO:0016073_snRNA_metabolic_process	6	0	0	0	4171	4171	4171	4171	1
GO:0016125_sterol_metabolic_process	32	0	0	0	4171	4171	4171	4171	1
GO:0016126_sterol_biosynthetic_process	17	0	0	0	4171	4171	4171	4171	1
GO:0016208_AMP_binding	9	0	0	0	4171	4171	4171	4171	1
GO:0016209_antioxidant_activity	25	0	0	0	4171	4171	4171	4171	1
GO:0016234_inclusion_body	11	0	0	0	4171	4171	4171	4171	1
GO:0016338_calcium-independent_cell-cell_adhesion	8	0	0	0	4171	4171	4171	4171	1
GO:0016417_S-acyltransferase_activity	6	0	0	0	4171	4171	4171	4171	1
GO:0016538_cyclin-dependent_protein_kinase_regulator_activity	7	0	0	0	4171	4171	4171	4171	1
GO:0016556_mRNA_modification	6	0	0	0	4171	4171	4171	4171	1
GO:0016571_histone_methylation	12	0	0	0	4171	4171	4171	4171	1
GO:0016638_oxidoreductase_activity__acting_on_the_CH-NH2_group_of_donors	11	0	0	0	4171	4171	4171	4171	1
GO:0016641_oxidoreductase_activity__acting_on_the_CH-NH2_group_of_donors__oxygen_as_acceptor	7	0	0	0	4171	4171	4171	4171	1
GO:0016645_oxidoreductase_activity__acting_on_the_CH-NH_group_of_donors	6	0	0	0	4171	4171	4171	4171	1
GO:0016651_oxidoreductase_activity__acting_on_NADH_or_NADPH	44	0	0	0	4171	4171	4171	4171	1
GO:0016655_oxidoreductase_activity__acting_on_NADH_or_NADPH__quinone_or_similar_compound_as_acceptor	36	0	0	0	4171	4171	4171	4171	1
GO:0016681_oxidoreductase_activity__acting_on_diphenols_and_related_substances_as_donors__cytochrome_as_acceptor	6	0	0	0	4171	4171	4171	4171	1
GO:0016684_oxidoreductase_activity__acting_on_peroxide_as_acceptor	18	0	0	0	4171	4171	4171	4171	1
GO:0016763_transferase_activity__transferring_pentosyl_groups	13	0	0	0	4171	4171	4171	4171	1
GO:0016774_phosphotransferase_activity__carboxyl_group_as_acceptor	10	0	0	0	4171	4171	4171	4171	1
GO:0016775_phosphotransferase_activity__nitrogenous_group_as_acceptor	10	0	0	0	4171	4171	4171	4171	1
GO:0016780_phosphotransferase_activity__for_other_substituted_phosphate_groups	9	0	0	0	4171	4171	4171	4171	1
GO:0016799_hydrolase_activity__hydrolyzing_N-glycosyl_compounds	9	0	0	0	4171	4171	4171	4171	1
GO:0016812_hydrolase_activity__acting_on_carbon-nitrogen_(but_not_peptide)_bonds__in_cyclic_amides	6	0	0	0	4171	4171	4171	4171	1
GO:0016831_carboxy-lyase_activity	16	0	0	0	4171	4171	4171	4171	1
GO:0016836_hydro-lyase_activity	26	0	0	0	4171	4171	4171	4171	1
GO:0016860_intramolecular_oxidoreductase_activity	15	0	0	0	4171	4171	4171	4171	1
GO:0016861_intramolecular_oxidoreductase_activity__interconverting_aldoses_and_ketoses	6	0	0	0	4171	4171	4171	4171	1
GO:0016877_ligase_activity__forming_carbon-sulfur_bonds	8	0	0	0	4171	4171	4171	4171	1
GO:0017085_response_to_insecticide	6	0	0	0	4171	4171	4171	4171	1
GO:0017101_aminoacyl-tRNA_synthetase_multienzyme_complex	6	0	0	0	4171	4171	4171	4171	1
GO:0017134_fibroblast_growth_factor_binding	6	0	0	0	4171	4171	4171	4171	1
GO:0018196_peptidyl-asparagine_modification	12	0	0	0	4171	4171	4171	4171	1
GO:0018279_protein_N-linked_glycosylation_via_asparagine	12	0	0	0	4171	4171	4171	4171	1
GO:0018298_protein-chromophore_linkage	6	0	0	0	4171	4171	4171	4171	1
GO:0018410_C-terminal_protein_amino_acid_modification	7	0	0	0	4171	4171	4171	4171	1
GO:0019048_virus-host_interaction	13	0	0	0	4171	4171	4171	4171	1
GO:0019199_transmembrane_receptor_protein_kinase_activity	16	0	0	0	4171	4171	4171	4171	1
GO:0019200_carbohydrate_kinase_activity	7	0	0	0	4171	4171	4171	4171	1
GO:0019439_aromatic_compound_catabolic_process	8	0	0	0	4171	4171	4171	4171	1
GO:0019827_stem_cell_maintenance	6	0	0	0	4171	4171	4171	4171	1
GO:0019838_growth_factor_binding	21	0	0	0	4171	4171	4171	4171	1
GO:0019840_isoprenoid_binding	7	0	0	0	4171	4171	4171	4171	1
GO:0019882_antigen_processing_and_presentation	15	0	0	0	4171	4171	4171	4171	1
GO:0019884_antigen_processing_and_presentation_of_exogenous_antigen	6	0	0	0	4171	4171	4171	4171	1
GO:0020011_apicoplast	6	0	0	0	4171	4171	4171	4171	1
GO:0021510_spinal_cord_development	8	0	0	0	4171	4171	4171	4171	1
GO:0021846_cell_proliferation_in_forebrain	6	0	0	0	4171	4171	4171	4171	1
GO:0022600_digestive_system_process	8	0	0	0	4171	4171	4171	4171	1
GO:0022829_wide_pore_channel_activity	8	0	0	0	4171	4171	4171	4171	1
GO:0022839_ion_gated_channel_activity	6	0	0	0	4171	4171	4171	4171	1
GO:0030027_lamellipodium	28	0	0	0	4171	4171	4171	4171	1
GO:0030032_lamellipodium_assembly	9	0	0	0	4171	4171	4171	4171	1
GO:0030048_actin_filament-based_movement	11	0	0	0	4171	4171	4171	4171	1
GO:0030049_muscle_filament_sliding	7	0	0	0	4171	4171	4171	4171	1
GO:0030098_lymphocyte_differentiation	23	0	0	0	4171	4171	4171	4171	1
GO:0030134_ER_to_Golgi_transport_vesicle	6	0	0	0	4171	4171	4171	4171	1
GO:0030137_COPI-coated_vesicle	8	0	0	0	4171	4171	4171	4171	1
GO:0030148_sphingolipid_biosynthetic_process	10	0	0	0	4171	4171	4171	4171	1
GO:0030159_receptor_signaling_complex_scaffold_activity	6	0	0	0	4171	4171	4171	4171	1
GO:0030170_pyridoxal_phosphate_binding	23	0	0	0	4171	4171	4171	4171	1
GO:0030173_integral_to_Golgi_membrane	8	0	0	0	4171	4171	4171	4171	1
GO:0030177_positive_regulation_of_Wnt_receptor_signaling_pathway	9	0	0	0	4171	4171	4171	4171	1
GO:0030183_B_cell_differentiation	6	0	0	0	4171	4171	4171	4171	1
GO:0030198_extracellular_matrix_organization	22	0	0	0	4171	4171	4171	4171	1
GO:0030217_T_cell_differentiation	16	0	0	0	4171	4171	4171	4171	1
GO:0030252_growth_hormone_secretion	6	0	0	0	4171	4171	4171	4171	1
GO:0030262_apoptotic_nuclear_change	10	0	0	0	4171	4171	4171	4171	1
GO:0030282_bone_mineralization	8	0	0	0	4171	4171	4171	4171	1
GO:0030301_cholesterol_transport	12	0	0	0	4171	4171	4171	4171	1
GO:0030325_adrenal_gland_development	7	0	0	0	4171	4171	4171	4171	1
GO:0030384_phosphoinositide_metabolic_process	23	0	0	0	4171	4171	4171	4171	1
GO:0030509_BMP_signaling_pathway	18	0	0	0	4171	4171	4171	4171	1
GO:0030510_regulation_of_BMP_signaling_pathway	12	0	0	0	4171	4171	4171	4171	1
GO:0030514_negative_regulation_of_BMP_signaling_pathway	9	0	0	0	4171	4171	4171	4171	1
GO:0030515_snoRNA_binding	8	0	0	0	4171	4171	4171	4171	1
GO:0030521_androgen_receptor_signaling_pathway	14	0	0	0	4171	4171	4171	4171	1
GO:0030530_heterogeneous_nuclear_ribonucleoprotein_complex	8	0	0	0	4171	4171	4171	4171	1
GO:0030663_COPI_coated_vesicle_membrane	6	0	0	0	4171	4171	4171	4171	1
GO:0030684_preribosome	24	0	0	0	4171	4171	4171	4171	1
GO:0030686_90S_preribosome	15	0	0	0	4171	4171	4171	4171	1
GO:0030687_preribosome__large_subunit_precursor	8	0	0	0	4171	4171	4171	4171	1
GO:0030850_prostate_gland_development	7	0	0	0	4171	4171	4171	4171	1
GO:0030856_regulation_of_epithelial_cell_differentiation	6	0	0	0	4171	4171	4171	4171	1
GO:0030864_cortical_actin_cytoskeleton	18	0	0	0	4171	4171	4171	4171	1
GO:0030867_rough_endoplasmic_reticulum_membrane	6	0	0	0	4171	4171	4171	4171	1
GO:0030888_regulation_of_B_cell_proliferation	6	0	0	0	4171	4171	4171	4171	1
GO:0030964_NADH_dehydrogenase_complex	31	0	0	0	4171	4171	4171	4171	1
GO:0030968_endoplasmic_reticulum_unfolded_protein_response	9	0	0	0	4171	4171	4171	4171	1
GO:0031100_organ_regeneration	13	0	0	0	4171	4171	4171	4171	1
GO:0031228_intrinsic_to_Golgi_membrane	8	0	0	0	4171	4171	4171	4171	1
GO:0031256_leading_edge_membrane	22	0	0	0	4171	4171	4171	4171	1
GO:0031290_retinal_ganglion_cell_axon_guidance	8	0	0	0	4171	4171	4171	4171	1
GO:0031306_intrinsic_to_mitochondrial_outer_membrane	7	0	0	0	4171	4171	4171	4171	1
GO:0031307_integral_to_mitochondrial_outer_membrane	6	0	0	0	4171	4171	4171	4171	1
GO:0031365_N-terminal_protein_amino_acid_modification	11	0	0	0	4171	4171	4171	4171	1
GO:0031519_PcG_protein_complex	8	0	0	0	4171	4171	4171	4171	1
GO:0031532_actin_cytoskeleton_reorganization	11	0	0	0	4171	4171	4171	4171	1
GO:0031670_cellular_response_to_nutrient	12	0	0	0	4171	4171	4171	4171	1
GO:0031903_microbody_membrane	15	0	0	0	4171	4171	4171	4171	1
GO:0032008_positive_regulation_of_TOR_signaling_cascade	8	0	0	0	4171	4171	4171	4171	1
GO:0032024_positive_regulation_of_insulin_secretion	9	0	0	0	4171	4171	4171	4171	1
GO:0032040_small-subunit_processome	7	0	0	0	4171	4171	4171	4171	1
GO:0032088_negative_regulation_of_NF-kappaB_transcription_factor_activity	10	0	0	0	4171	4171	4171	4171	1
GO:0032104_regulation_of_response_to_extracellular_stimulus	8	0	0	0	4171	4171	4171	4171	1
GO:0032107_regulation_of_response_to_nutrient_levels	8	0	0	0	4171	4171	4171	4171	1
GO:0032233_positive_regulation_of_actin_filament_bundle_assembly	9	0	0	0	4171	4171	4171	4171	1
GO:0032371_regulation_of_sterol_transport	8	0	0	0	4171	4171	4171	4171	1
GO:0032374_regulation_of_cholesterol_transport	8	0	0	0	4171	4171	4171	4171	1
GO:0032388_positive_regulation_of_intracellular_transport	11	0	0	0	4171	4171	4171	4171	1
GO:0032526_response_to_retinoic_acid	16	0	0	0	4171	4171	4171	4171	1
GO:0032570_response_to_progesterone_stimulus	10	0	0	0	4171	4171	4171	4171	1
GO:0032587_ruffle_membrane	10	0	0	0	4171	4171	4171	4171	1
GO:0032589_neuron_projection_membrane	9	0	0	0	4171	4171	4171	4171	1
GO:0032592_integral_to_mitochondrial_membrane	8	0	0	0	4171	4171	4171	4171	1
GO:0032934_sterol_binding	9	0	0	0	4171	4171	4171	4171	1
GO:0032946_positive_regulation_of_mononuclear_cell_proliferation	8	0	0	0	4171	4171	4171	4171	1
GO:0032963_collagen_metabolic_process	8	0	0	0	4171	4171	4171	4171	1
GO:0033002_muscle_cell_proliferation	23	0	0	0	4171	4171	4171	4171	1
GO:0033014_tetrapyrrole_biosynthetic_process	11	0	0	0	4171	4171	4171	4171	1
GO:0033057_multicellular_organismal_reproductive_behavior	7	0	0	0	4171	4171	4171	4171	1
GO:0033077_T_cell_differentiation_in_thymus	8	0	0	0	4171	4171	4171	4171	1
[truncated: 8,950 more rows]
