# Supplementary material for: Knowledge-based compact disease models identify new molecular players contributing to early-stage Alzheimer’s disease
Source: BMC Syst Biol. 2013 Nov 7;7:121. doi: 10.1186/1752-0509-7-121 (PMC3827844; doi:10.1186/1752-0509-7-121)
Supplement: Additional file 5 — The outputs of GO-MINER ontological analysis of the genes within Consistency Tier 3. [file 1752-0509-7-121-S5.xls]

## Sheet: GO-MINER, Intensity normalized 
HYPERLINKED GO CATEGORY	TOTAL GENES	CHANGED GENES	ENRICHMENT	LOG10(p)	CUMULATIVE NUMBER OF CATEGORIES	CUMULATIVE RANDOMS LOWER BOUND	CUMULATIVE RANDOMS MEAN	CUMULATIVE RANDOMS UPPER BOUND	FALSE DISCOVERY RATE
GO:0019894_kinesin_binding	9	6	11.9453	-5.68923	2	-0.257941	0.014	0.285941	0.007
GO:0060198_clathrin_sculpted_vesicle	5	3	10.7508	-2.80274	58	-0.634715	3.424	7.48271	0.059034
GO:0008298_intracellular_mRNA_localization	9	5	9.95442	-4.26781	18	-0.776892	0.162	1.10089	0.009
GO:0005871_kinesin_complex	8	4	8.95897	-3.25832	35	-1.07716	1.012	3.10116	0.028914
GO:0042288_MHC_class_I_protein_binding	6	3	8.95897	-2.51991	78	0.219794	6.24	12.2602	0.08
GO:0045298_tubulin_complex	6	3	8.95897	-2.51991	78	0.219794	6.24	12.2602	0.08
GO:0005834_heterotrimeric_G-protein_complex	12	5	7.46581	-3.52961	26	-1.02684	0.61	2.24684	0.023462
GO:0005881_cytoplasmic_microtubule	15	5	5.97265	-3.01071	45	-1.01423	1.776	4.56623	0.039467
GO:0008088_axon_cargo_transport	15	5	5.97265	-3.01071	45	-1.01423	1.776	4.56623	0.039467
GO:0008277_regulation_of_G-protein_coupled_receptor_protein_signaling_pathway	12	4	5.97265	-2.48584	83	0.530194	6.926	13.3218	0.083446
GO:0014047_glutamate_secretion	12	4	5.97265	-2.48584	83	0.530194	6.926	13.3218	0.083446
GO:0032182_small_conjugating_protein_binding	16	5	5.59936	-2.86791	53	-1.00637	2.37	5.74637	0.044717
GO:0043130_ubiquitin_binding	16	5	5.59936	-2.86791	53	-1.00637	2.37	5.74637	0.044717
GO:0006458_'de_novo'_protein_folding	26	8	5.51321	-4.27284	17	-0.773364	0.154	1.08136	0.009059
GO:0006941_striated_muscle_contraction	13	4	5.51321	-2.3453	92	1.17026	8.768	16.3657	0.095304
GO:0072384_organelle_transport_along_microtubule	13	4	5.51321	-2.3453	92	1.17026	8.768	16.3657	0.095304
GO:0051084_'de_novo'_posttranslational_protein_folding	24	7	5.22607	-3.6336	25	-0.971991	0.452	1.87599	0.01808
GO:0005876_spindle_microtubule	18	5	4.97721	-2.61509	72	-0.523973	4.758	10.04	0.066083
GO:0005200_structural_constituent_of_cytoskeleton	33	9	4.88671	-4.28164	16	-0.773364	0.154	1.08136	0.009625
GO:0010970_microtubule-based_transport	26	7	4.82406	-3.39624	30	-1.05194	0.68	2.41194	0.022667
GO:0030705_cytoskeleton-dependent_intracellular_transport	26	7	4.82406	-3.39624	30	-1.05194	0.68	2.41194	0.022667
GO:0030672_synaptic_vesicle_membrane	27	7	4.64539	-3.28665	31	-1.08157	0.85	2.78157	0.027419
GO:0050852_T_cell_receptor_signaling_pathway	20	5	4.47949	-2.39719	89	0.746603	7.878	15.0094	0.088517
GO:0000922_spindle_pole	29	7	4.32502	-3.08317	40	-1.06417	1.416	3.89617	0.0354
GO:0007018_microtubule-based_movement	54	13	4.31358	-5.30178	3	-0.319687	0.034	0.387687	0.011333
GO:0008021_synaptic_vesicle	50	12	4.30031	-4.91666	6	-0.457966	0.064	0.585966	0.010667
GO:0043679_axon_terminus	21	5	4.26618	-2.29888	94	1.3093	9.234	17.1587	0.098234
GO:0044306_neuron_projection_terminus	21	5	4.26618	-2.29888	94	1.3093	9.234	17.1587	0.098234
GO:0030665_clathrin_coated_vesicle_membrane	49	11	4.0224	-4.25684	19	-0.775611	0.164	1.10361	0.008632
GO:0019897_extrinsic_to_plasma_membrane	28	6	3.83956	-2.42585	87	0.588447	7.388	14.1876	0.08492
GO:0007269_neurotransmitter_secretion	47	10	3.81233	-3.70704	24	-0.935557	0.408	1.75156	0.017
GO:0048489_synaptic_vesicle_transport	34	7	3.68899	-2.64907	69	-0.689767	4.258	9.20577	0.06171
GO:0030136_clathrin-coated_vesicle	80	16	3.58359	-5.26478	4	-0.319687	0.034	0.387687	0.0085
GO:0005874_microtubule	101	20	3.54811	-6.39482	1	0	0	0	0
GO:0030662_coated_vesicle_membrane	59	11	3.34063	-3.48841	27	-1.05314	0.636	2.32515	0.023556
GO:0001505_regulation_of_neurotransmitter_levels	60	11	3.28496	-3.42183	28	-1.05354	0.668	2.38954	0.023857
GO:0042277_peptide_binding	56	10	3.19963	-3.06111	42	-1.05512	1.446	3.94712	0.034429
GO:0030135_coated_vesicle	94	16	3.04986	-4.33671	15	-0.775859	0.15	1.07586	0.01
GO:0015631_tubulin_binding	56	9	2.87967	-2.47417	84	0.529129	7.006	13.4829	0.083405
GO:0044456_synapse_part	113	18	2.85419	-4.41366	13	-0.713117	0.112	0.937117	0.008615
GO:0006836_neurotransmitter_transport	63	10	2.84412	-2.65456	68	-0.582748	4.172	8.92675	0.061353
GO:0030424_axon	110	17	2.76914	-4.02358	21	-0.807955	0.226	1.25995	0.010762
GO:0003001_generation_of_a_signal_involved_in_cell-cell_signaling	93	14	2.69733	-3.278	33	-1.07089	0.866	2.80289	0.026242
GO:0023061_signal_release	93	14	2.69733	-3.278	33	-1.07089	0.866	2.80289	0.026242
GO:0006887_exocytosis	87	13	2.6774	-3.04728	43	-1.05503	1.468	3.99104	0.03414
GO:0030659_cytoplasmic_vesicle_membrane	97	14	2.5861	-3.08877	39	-1.07317	1.394	3.86117	0.035744
GO:0045202_synapse	154	22	2.55971	-4.51691	12	-0.707481	0.104	0.915481	0.008667
GO:0012506_vesicle_membrane	99	14	2.53385	-2.99869	46	-0.968042	1.856	4.68004	0.040348
GO:0044433_cytoplasmic_vesicle_part	107	15	2.51186	-3.13761	37	-1.0793	1.274	3.6273	0.034432
GO:0007268_synaptic_transmission	180	25	2.4886	-4.85809	9	-0.457966	0.064	0.585966	0.007111
GO:0019226_transmission_of_nerve_impulse	203	27	2.38318	-4.85924	8	-0.457966	0.064	0.585966	0.008
GO:0007017_microtubule-based_process	167	22	2.36045	-3.96811	22	-0.826657	0.254	1.33466	0.011545
GO:0006457_protein_folding	101	13	2.30627	-2.44595	86	0.547144	7.16	13.7729	0.083256
GO:0005815_microtubule_organizing_center	117	15	2.29717	-2.73141	62	-0.5583	3.79	8.1383	0.061129
GO:0007267_cell-cell_signaling	239	29	2.17414	-4.41154	14	-0.713117	0.112	0.937117	0.008
GO:0009199_ribonucleoside_triphosphate_metabolic_process	142	17	2.14511	-2.69795	65	-0.578673	3.958	8.49467	0.060892
GO:0009205_purine_ribonucleoside_triphosphate_metabolic_process	142	17	2.14511	-2.69795	65	-0.578673	3.958	8.49467	0.060892
GO:0009144_purine_nucleoside_triphosphate_metabolic_process	144	17	2.11531	-2.63167	70	-0.551213	4.612	9.77521	0.065886
GO:0032940_secretion_by_cell	179	21	2.10211	-3.10666	38	-1.077	1.372	3.821	0.036105
GO:0009141_nucleoside_triphosphate_metabolic_process	145	17	2.10073	-2.59914	73	-0.514004	4.856	10.226	0.066521
GO:0007610_behavior	128	15	2.09976	-2.34663	90	0.850484	8.264	15.6775	0.091822
GO:0046903_secretion	199	23	2.07092	-3.26672	34	-1.06995	0.872	2.81395	0.025647
GO:0015630_microtubule_cytoskeleton	260	30	2.06746	-4.13047	20	-0.769817	0.198	1.16582	0.0099
GO:0050877_neurological_system_process	295	34	2.06512	-4.63323	10	-0.552989	0.084	0.720989	0.0084
GO:0030054_cell_junction	179	20	2.00201	-2.71615	63	-0.579971	3.9	8.37997	0.061905
GO:0008092_cytoskeletal_protein_binding	197	22	2.00099	-2.94026	48	-0.96334	1.982	4.92734	0.041292
GO:0005102_receptor_binding	215	24	2.00014	-3.16588	36	-1.05105	1.24	3.53105	0.034444
GO:0003008_system_process	378	41	1.94348	-4.8811	7	-0.457966	0.064	0.585966	0.009143
GO:0043005_neuron_projection	203	22	1.94185	-2.76751	60	-0.604279	3.612	7.82828	0.0602
GO:0007154_cell_communication	465	48	1.8496	-5.0959	5	-0.326447	0.038	0.402447	0.0076
GO:0044430_cytoskeletal_part	351	36	1.83774	-3.78918	23	-0.90485	0.35	1.60485	0.015217
GO:0006753_nucleoside_phosphate_metabolic_process	238	24	1.80685	-2.54744	76	-0.449329	5.136	10.7213	0.067579
GO:0009117_nucleotide_metabolic_process	238	24	1.80685	-2.54744	76	-0.449329	5.136	10.7213	0.067579
GO:0005856_cytoskeleton	486	48	1.76967	-4.56316	11	-0.660259	0.096	0.852259	0.008727
GO:0055086_nucleobase__nucleoside_and_nucleotide_metabolic_process	255	25	1.75666	-2.46826	85	0.52673	7.046	13.5653	0.082894
GO:0031410_cytoplasmic_vesicle	323	31	1.71968	-2.81276	56	-0.968493	2.678	6.32449	0.047821
GO:0031982_vesicle	334	32	1.71669	-2.87926	51	-1.03739	2.198	5.43339	0.043098
GO:0016023_cytoplasmic_membrane-bounded_vesicle	309	29	1.68162	-2.50791	79	0.254654	6.346	12.4373	0.080329
GO:0031988_membrane-bounded_vesicle	313	29	1.66013	-2.42491	88	0.592087	7.392	14.1919	0.084
GO:0050790_regulation_of_catalytic_activity	352	32	1.6289	-2.50399	81	0.254654	6.346	12.4373	0.078346
GO:0065009_regulation_of_molecular_function	416	37	1.59366	-2.66954	67	-0.589608	4.088	8.76561	0.061015
GO:0051641_cellular_localization	573	49	1.53225	-3.06121	41	-1.06293	1.438	3.93893	0.035073
GO:0051649_establishment_of_localization_in_cell	526	44	1.49884	-2.57179	74	-0.458192	5.05	10.5582	0.068243
GO:0023060_signal_transmission	788	62	1.40979	-2.85335	54	-1.01316	2.382	5.77716	0.044111
GO:0005829_cytosol	801	63	1.40928	-2.89648	50	-0.990395	2.096	5.18239	0.04192
GO:0023046_signaling_process	790	62	1.40622	-2.82413	55	-1.06638	2.462	5.99038	0.044764
GO:0043234_protein_complex	960	73	1.36251	-2.93363	49	-0.962174	1.99	4.94217	0.040612
GO:0051234_establishment_of_localization	988	74	1.34203	-2.77724	59	-0.586339	3.588	7.76234	0.060814
GO:0006810_transport	975	73	1.34155	-2.73147	61	-0.561355	3.788	8.13735	0.062098
GO:0051179_localization	1119	82	1.31302	-2.80394	57	-0.960796	2.718	6.3968	0.047684
GO:0023052_signaling	1026	75	1.30979	-2.50407	80	0.254654	6.346	12.4373	0.079325
GO:0005515_protein_binding	2168	140	1.15706	-2.67091	66	-0.583791	4.076	8.73579	0.061758
GO:0005737_cytoplasm	2365	150	1.13644	-2.62786	71	-0.55079	4.62	9.79079	0.06507
GO:0005488_binding	2765	171	1.10813	-2.99428	47	-0.956496	1.87	4.6965	0.039787
GO:0007186_G-protein_coupled_receptor_protein_signaling_pathway	95	12	2.26332	-2.22781	108	2.17624	11.418	20.6598	0.105722
GO:0009143_nucleoside_triphosphate_catabolic_process	95	12	2.26332	-2.22781	108	2.17624	11.418	20.6598	0.105722
GO:0009146_purine_nucleoside_triphosphate_catabolic_process	95	12	2.26332	-2.22781	108	2.17624	11.418	20.6598	0.105722
GO:0009203_ribonucleoside_triphosphate_catabolic_process	95	12	2.26332	-2.22781	108	2.17624	11.418	20.6598	0.105722
GO:0009207_purine_ribonucleoside_triphosphate_catabolic_process	95	12	2.26332	-2.22781	108	2.17624	11.418	20.6598	0.105722
GO:0007608_sensory_perception_of_smell	7	3	7.67912	-2.29501	99	2.08675	10.474	18.8613	0.105798
GO:0031593_polyubiquitin_binding	7	3	7.67912	-2.29501	99	2.08675	10.474	18.8613	0.105798
GO:0042287_MHC_protein_binding	7	3	7.67912	-2.29501	99	2.08675	10.474	18.8613	0.105798
GO:0047496_vesicle_transport_along_microtubule	7	3	7.67912	-2.29501	99	2.08675	10.474	18.8613	0.105798
GO:0051279_regulation_of_release_of_sequestered_calcium_ion_into_cytosol	7	3	7.67912	-2.29501	99	2.08675	10.474	18.8613	0.105798
GO:0035466_regulation_of_signaling_pathway	309	28	1.62363	-2.21933	109	2.19441	11.544	20.8936	0.105908
GO:0005813_centrosome	84	11	2.3464	-2.19903	117	2.59218	12.408	22.2238	0.106051
GO:0002429_immune_response-activating_cell_surface_receptor_signaling_pathway	22	5	4.07226	-2.20668	116	2.58753	12.322	22.0565	0.106224
GO:0002768_immune_response-regulating_cell_surface_receptor_signaling_pathway	22	5	4.07226	-2.20668	116	2.58753	12.322	22.0565	0.106224
GO:0030658_transport_vesicle_membrane	22	5	4.07226	-2.20668	116	2.58753	12.322	22.0565	0.106224
GO:0050851_antigen_receptor-mediated_signaling_pathway	22	5	4.07226	-2.20668	116	2.58753	12.322	22.0565	0.106224
GO:0009150_purine_ribonucleotide_metabolic_process	158	17	1.92788	-2.20994	112	2.44083	12.05	21.6592	0.107589
GO:0009154_purine_ribonucleotide_catabolic_process	97	12	2.21665	-2.15508	122	2.81323	13.188	23.5628	0.108098
GO:0009261_ribonucleotide_catabolic_process	97	12	2.21665	-2.15508	122	2.81323	13.188	23.5628	0.108098
GO:0007166_cell_surface_receptor_linked_signaling_pathway	412	35	1.52216	-2.2134	111	2.45183	12.026	21.6002	0.108342
GO:0009259_ribonucleotide_metabolic_process	159	17	1.91576	-2.18242	118	2.73923	12.816	22.8928	0.10861
GO:0032501_multicellular_organismal_process	1268	88	1.24352	-2.25186	101	2.16477	10.97	19.7752	0.108614
GO:0060589_nucleoside-triphosphatase_regulator_activity	134	15	2.00574	-2.16006	120	2.80238	13.082	23.3616	0.109017
GO:0072341_modified_amino_acid_binding	14	4	5.11941	-2.2183	110	2.48913	11.994	21.4989	0.109036
GO:0030133_transport_vesicle	41	7	3.05916	-2.17195	119	2.79161	12.992	23.1924	0.109176
GO:0006163_purine_nucleotide_metabolic_process	196	20	1.82836	-2.25357	100	2.16351	10.966	19.7685	0.10966
GO:0007281_germ_cell_development	40	7	3.13564	-2.23274	103	2.20591	11.344	20.4821	0.110136
GO:0021700_developmental_maturation	40	7	3.13564	-2.23274	103	2.20591	11.344	20.4821	0.110136
GO:0042995_cell_projection	300	27	1.61261	-2.11521	123	3.23082	14.09	24.9492	0.114553
GO:0016616_oxidoreductase_activity__acting_on_the_CH-OH_group_of_donors__NAD_or_NADP_as_acceptor	42	7	2.98632	-2.11326	124	3.26974	14.21	25.1503	0.114597
GO:0010522_regulation_of_calcium_ion_transport_into_cytosol	8	3	6.71923	-2.10899	128	4.35284	15.792	27.2312	0.123375
GO:0016811_hydrolase_activity__acting_on_carbon-nitrogen_(but_not_peptide)_bonds__in_linear_amides	8	3	6.71923	-2.10899	128	4.35284	15.792	27.2312	0.123375
GO:0030431_sleep	8	3	6.71923	-2.10899	128	4.35284	15.792	27.2312	0.123375
GO:0031177_phosphopantetheine_binding	8	3	6.71923	-2.10899	128	4.35284	15.792	27.2312	0.123375
GO:0001745_compound_eye_morphogenesis	15	4	4.77812	-2.1027	130	4.73613	16.402	28.0679	0.126169
GO:0016079_synaptic_vesicle_exocytosis	15	4	4.77812	-2.1027	130	4.73613	16.402	28.0679	0.126169
GO:0051082_unfolded_protein_binding	75	10	2.38906	-2.0961	131	4.78454	16.536	28.2875	0.126229
GO:0044092_negative_regulation_of_molecular_function	137	15	1.96182	-2.07229	133	4.80973	16.928	29.0463	0.127278
GO:0023033_signaling_pathway	749	56	1.33966	-2.07992	132	4.79221	16.822	28.8518	0.127439
GO:0043086_negative_regulation_of_catalytic_activity	114	13	2.04327	-1.99893	147	5.49018	18.742	31.9938	0.127497
GO:0046700_heterocycle_catabolic_process	114	13	2.04327	-1.99893	147	5.49018	18.742	31.9938	0.127497
GO:0023051_regulation_of_signaling_process	246	23	1.67525	-2.05523	136	4.98077	17.418	29.8552	0.128074
GO:0046034_ATP_metabolic_process	76	10	2.35763	-2.05589	135	4.98382	17.398	29.8122	0.128874
GO:0044281_small_molecule_metabolic_process	643	49	1.36544	-2.00099	145	5.5087	18.694	31.8793	0.128924
GO:0019898_extrinsic_to_membrane	43	7	2.91688	-2.05658	134	4.98165	17.38	29.7783	0.129701
GO:0000086_G2_M_transition_of_mitotic_cell_cycle	44	7	2.85058	-2.00178	144	5.50778	18.688	31.8682	0.129778
GO:0016614_oxidoreductase_activity__acting_on_CH-OH_group_of_donors	44	7	2.85058	-2.00178	144	5.50778	18.688	31.8682	0.129778
GO:0016462_pyrophosphatase_activity	277	25	1.61714	-2.00423	142	5.45283	18.522	31.5912	0.130437
GO:0016817_hydrolase_activity__acting_on_acid_anhydrides	277	25	1.61714	-2.00423	142	5.45283	18.522	31.5912	0.130437
GO:0016818_hydrolase_activity__acting_on_acid_anhydrides__in_phosphorus-containing_anhydrides	277	25	1.61714	-2.00423	142	5.45283	18.522	31.5912	0.130437
GO:0044270_cellular_nitrogen_compound_catabolic_process	113	13	2.06136	-2.03016	138	5.31811	18.1	30.8819	0.131159
GO:0030695_GTPase_regulator_activity	126	14	1.99088	-2.01932	139	5.3392	18.234	31.1288	0.13118
GO:0007204_elevation_of_cytosolic_calcium_ion_concentration	24	5	3.73291	-2.03821	137	5.28005	17.996	30.712	0.131358
GO:0007631_feeding_behavior	16	4	4.47949	-1.99681	149	6.09261	19.596	33.0994	0.131517
GO:0021761_limbic_system_development	16	4	4.47949	-1.99681	149	6.09261	19.596	33.0994	0.131517
GO:0001664_G-protein-coupled_receptor_binding	34	6	3.16199	-1.99434	150	6.21331	19.982	33.7507	0.133213
GO:0044424_intracellular_part	2803	169	1.08032	-1.98275	151	6.27808	20.186	34.0939	0.133682
GO:0010648_negative_regulation_of_cell_communication	115	13	2.02551	-1.96818	152	6.35145	20.43	34.5085	0.134408
GO:0048588_developmental_cell_growth	25	5	3.58359	-1.96098	153	6.5655	20.788	35.0105	0.135869
GO:0032410_negative_regulation_of_transporter_activity	9	3	5.97265	-1.95094	155	7.86668	22.814	37.7613	0.147187
GO:0048854_brain_morphogenesis	9	3	5.97265	-1.95094	155	7.86668	22.814	37.7613	0.147187
GO:0017111_nucleoside-triphosphatase_activity	266	24	1.61666	-1.93945	157	7.98847	23.22	38.4515	0.147898
GO:0007067_mitosis	79	10	2.2681	-1.94023	156	7.98427	23.198	38.4117	0.148705
GO:0010646_regulation_of_cell_communication	267	24	1.6106	-1.92027	158	8.15806	23.622	39.0859	0.149506
GO:0009987_cellular_process	2797	168	1.07623	-1.82271	178	9.43192	26.742	44.0521	0.150236
GO:0009966_regulation_of_signal_transduction	243	22	1.6222	-1.8298	177	9.39861	26.6	43.8014	0.150282
GO:0000087_M_phase_of_mitotic_cell_cycle	82	10	2.18512	-1.83156	176	9.3979	26.574	43.7501	0.150989
GO:0000280_nuclear_division	82	10	2.18512	-1.83156	176	9.3979	26.574	43.7501	0.150989
GO:0007409_axonogenesis	170	17	1.7918	-1.90007	159	8.26918	24.01	39.7508	0.151006
GO:0051648_vesicle_localization	27	5	3.31814	-1.81855	179	9.70852	27.134	44.5595	0.151587
GO:0044459_plasma_membrane_part	479	38	1.42147	-1.88345	166	8.91248	25.212	41.5115	0.15188
GO:0007399_nervous_system_development	528	41	1.39136	-1.85203	171	9.24103	26.006	42.771	0.152082
GO:0044282_small_molecule_catabolic_process	200	19	1.7022	-1.84257	173	9.31814	26.352	43.3859	0.152324
GO:0006195_purine_nucleotide_catabolic_process	105	12	2.04777	-1.88785	165	8.90612	25.152	41.3979	0.152436
GO:0006140_regulation_of_nucleotide_metabolic_process	70	9	2.30374	-1.8334	174	9.3855	26.526	43.6665	0.152448
GO:0050770_regulation_of_axonogenesis	37	6	2.90561	-1.81691	180	9.92928	27.478	45.0267	0.152656
GO:0006811_ion_transport	227	21	1.65761	-1.8651	169	9.19877	25.826	42.4532	0.152817
GO:0007169_transmembrane_receptor_protein_tyrosine_kinase_signaling_pathway	172	17	1.77096	-1.85251	170	9.24077	26.004	42.7672	0.152965
GO:0033267_axon_part	47	7	2.66863	-1.84789	172	9.30514	26.312	43.3189	0.152977
GO:0005795_Golgi_stack	26	5	3.44576	-1.88787	164	8.87752	25.092	41.3065	0.153
GO:0051480_cytosolic_calcium_ion_homeostasis	26	5	3.44576	-1.88787	164	8.87752	25.092	41.3065	0.153
GO:0051592_response_to_calcium_ion	26	5	3.44576	-1.88787	164	8.87752	25.092	41.3065	0.153
GO:0032409_regulation_of_transporter_activity	17	4	4.21599	-1.89932	160	8.55912	24.508	40.4569	0.153175
GO:0046483_heterocycle_metabolic_process	254	23	1.62249	-1.89422	161	8.63802	24.678	40.718	0.15328
GO:0005083_small_GTPase_regulator_activity	81	10	2.21209	-1.86704	168	9.19844	25.788	42.3776	0.1535
GO:0030426_growth_cone	36	6	2.98632	-1.87369	167	9.12212	25.676	42.2299	0.153749
GO:0032991_macromolecular_complex	1208	82	1.21629	-1.81223	191	11.3193	29.482	47.6447	0.154356
GO:0007606_sensory_perception_of_chemical_stimulus	10	3	5.37538	-1.81402	190	11.3151	29.446	47.5769	0.154979
GO:0009994_oocyte_differentiation	10	3	5.37538	-1.81402	190	11.3151	29.446	47.5769	0.154979
GO:0017137_Rab_GTPase_binding	10	3	5.37538	-1.81402	190	11.3151	29.446	47.5769	0.154979
GO:0019674_NAD_metabolic_process	10	3	5.37538	-1.81402	190	11.3151	29.446	47.5769	0.154979
GO:0043022_ribosome_binding	10	3	5.37538	-1.81402	190	11.3151	29.446	47.5769	0.154979
GO:0046928_regulation_of_neurotransmitter_secretion	10	3	5.37538	-1.81402	190	11.3151	29.446	47.5769	0.154979
GO:0051209_release_of_sequestered_calcium_ion_into_cytosol	10	3	5.37538	-1.81402	190	11.3151	29.446	47.5769	0.154979
GO:0051282_regulation_of_sequestering_of_calcium_ion	10	3	5.37538	-1.81402	190	11.3151	29.446	47.5769	0.154979
GO:0051283_negative_regulation_of_sequestering_of_calcium_ion	10	3	5.37538	-1.81402	190	11.3151	29.446	47.5769	0.154979
GO:0051588_regulation_of_neurotransmitter_transport	10	3	5.37538	-1.81402	190	11.3151	29.446	47.5769	0.154979
GO:0005977_glycogen_metabolic_process	18	4	3.98177	-1.80916	195	11.8758	30.348	48.8202	0.155631
GO:0019362_pyridine_nucleotide_metabolic_process	18	4	3.98177	-1.80916	195	11.8758	30.348	48.8202	0.155631
GO:0046496_nicotinamide_nucleotide_metabolic_process	18	4	3.98177	-1.80916	195	11.8758	30.348	48.8202	0.155631
GO:0048749_compound_eye_development	18	4	3.98177	-1.80916	195	11.8758	30.348	48.8202	0.155631
GO:0009166_nucleotide_catabolic_process	108	12	1.99088	-1.79655	196	12.042	30.938	49.834	0.157847
GO:0005875_microtubule_associated_complex	60	8	2.38906	-1.76759	198	12.2681	31.558	50.8479	0.159384
GO:0031406_carboxylic_acid_binding	60	8	2.38906	-1.76759	198	12.2681	31.558	50.8479	0.159384
GO:0009968_negative_regulation_of_signal_transduction	38	6	2.82915	-1.76232	200	12.5847	32.084	51.5833	0.16042
GO:0023057_negative_regulation_of_signaling_process	38	6	2.82915	-1.76232	200	12.5847	32.084	51.5833	0.16042
GO:0043123_positive_regulation_of_I-kappaB_kinase_NF-kappaB_cascade	28	5	3.19963	-1.75271	201	12.9975	33.018	53.0385	0.164269
GO:0034655_nucleobase__nucleoside__nucleotide_and_nucleic_acid_catabolic_process	110	12	1.95469	-1.73814	203	13.1596	33.44	53.7204	0.164729
GO:0034656_nucleobase__nucleoside_and_nucleotide_catabolic_process	110	12	1.95469	-1.73814	203	13.1596	33.44	53.7204	0.164729
GO:0006006_glucose_metabolic_process	73	9	2.20906	-1.72185	206	13.891	34.806	55.721	0.168961
GO:0007286_spermatid_development	19	4	3.7722	-1.72544	205	13.8345	34.704	55.5735	0.169288
GO:0048488_synaptic_vesicle_endocytosis	19	4	3.7722	-1.72544	205	13.8345	34.704	55.5735	0.169288
GO:0009165_nucleotide_biosynthetic_process	124	13	1.8785	-1.7116	207	14.0632	35.108	56.1528	0.169604
GO:0006112_energy_reserve_metabolic_process	50	7	2.50851	-1.70808	208	14.3692	35.72	57.0708	0.171731
GO:0002274_myeloid_leukocyte_activation	11	3	4.88671	-1.69366	214	15.9034	38.164	60.4246	0.178336
GO:0005978_glycogen_biosynthetic_process	11	3	4.88671	-1.69366	214	15.9034	38.164	60.4246	0.178336
GO:0007097_nuclear_migration	11	3	4.88671	-1.69366	214	15.9034	38.164	60.4246	0.178336
GO:0021766_hippocampus_development	11	3	4.88671	-1.69366	214	15.9034	38.164	60.4246	0.178336
GO:0030594_neurotransmitter_receptor_activity	11	3	4.88671	-1.69366	214	15.9034	38.164	60.4246	0.178336
GO:0042439_ethanolamine-containing_compound_metabolic_process	11	3	4.88671	-1.69366	214	15.9034	38.164	60.4246	0.178336
GO:0030141_stored_secretory_granule	62	8	2.31199	-1.68774	216	16.2759	38.816	61.3561	0.179704
GO:0043122_regulation_of_I-kappaB_kinase_NF-kappaB_cascade	29	5	3.0893	-1.69009	215	16.1749	38.668	61.1611	0.179851
GO:0000226_microtubule_cytoskeleton_organization	126	13	1.84868	-1.65917	218	16.9899	40.346	63.7021	0.185073
GO:0007626_locomotory_behavior	40	6	2.68769	-1.6592	217	16.9183	40.236	63.5537	0.185419
GO:0043085_positive_regulation_of_catalytic_activity	195	18	1.65396	-1.65291	219	17.1055	40.652	64.1985	0.185626
GO:0005198_structural_molecule_activity	239	21	1.57438	-1.63376	224	18.0864	42.21	66.3336	0.188438
GO:0043228_non-membrane-bounded_organelle	954	66	1.23961	-1.64031	223	18.0293	42.1	66.1707	0.188789
GO:0043232_intracellular_non-membrane-bounded_organelle	954	66	1.23961	-1.64031	223	18.0293	42.1	66.1707	0.188789
GO:0048515_spermatid_differentiation	20	4	3.58359	-1.64743	221	17.9642	42	66.0358	0.190045
GO:0051924_regulation_of_calcium_ion_transport	20	4	3.58359	-1.64743	221	17.9642	42	66.0358	0.190045
GO:0035467_negative_regulation_of_signaling_pathway	101	11	1.95146	-1.62601	225	18.6471	43.16	67.6729	0.191822
GO:0043405_regulation_of_MAP_kinase_activity	52	7	2.41203	-1.62181	226	18.763	43.464	68.165	0.192319
GO:0008017_microtubule_binding	41	6	2.62214	-1.61045	227	19.1565	44.15	69.1435	0.194493
GO:0044093_positive_regulation_of_molecular_function	227	20	1.57867	-1.58791	229	19.4404	44.892	70.3436	0.196035
GO:0015980_energy_derivation_by_oxidation_of_organic_compounds	156	15	1.72288	-1.59025	228	19.4022	44.788	70.1738	0.196439
GO:0033036_macromolecule_localization	486	37	1.36412	-1.581	233	21.1387	47.336	73.5333	0.203159
GO:0000036_acyl_carrier_activity	12	3	4.47949	-1.5866	232	21.0612	47.154	73.2468	0.20325
GO:0042165_neurotransmitter_binding	12	3	4.47949	-1.5866	232	21.0612	47.154	73.2468	0.20325
GO:0045103_intermediate_filament-based_process	12	3	4.47949	-1.5866	232	21.0612	47.154	73.2468	0.20325
GO:0006081_cellular_aldehyde_metabolic_process	21	4	3.41294	-1.57452	236	22.1653	49.042	75.9187	0.207805
GO:0006733_oxidoreduction_coenzyme_metabolic_process	21	4	3.41294	-1.57452	236	22.1653	49.042	75.9187	0.207805
GO:0007270_nerve-nerve_synaptic_transmission	21	4	3.41294	-1.57452	236	22.1653	49.042	75.9187	0.207805
GO:0034404_nucleobase__nucleoside_and_nucleotide_biosynthetic_process	130	13	1.7918	-1.55888	243	23.3906	51.074	78.7574	0.210181
GO:0034654_nucleobase__nucleoside__nucleotide_and_nucleic_acid_biosynthetic_process	130	13	1.7918	-1.55888	243	23.3906	51.074	78.7574	0.210181
GO:0005622_intracellular	2842	169	1.06549	-1.56381	240	23.0645	50.52	77.9755	0.2105
GO:0048469_cell_maturation	31	5	2.88999	-1.57355	237	22.7632	49.976	77.1888	0.210869
GO:0051186_cofactor_metabolic_process	103	11	1.91357	-1.56949	239	22.9998	50.398	77.7962	0.21087
GO:0048285_organelle_fission	90	10	1.99088	-1.57195	238	22.9096	50.246	77.5824	0.211118
GO:0048592_eye_morphogenesis	42	6	2.55971	-1.56344	241	23.3477	50.904	78.4603	0.21122
GO:0004470_malic_enzyme_activity	5	2	7.16718	-1.55737	259	33.0883	63.164	93.2397	0.243876
GO:0007220_Notch_receptor_processing	5	2	7.16718	-1.55737	259	33.0883	63.164	93.2397	0.243876
GO:0007308_oocyte_construction	5	2	7.16718	-1.55737	259	33.0883	63.164	93.2397	0.243876
GO:0007309_oocyte_axis_specification	5	2	7.16718	-1.55737	259	33.0883	63.164	93.2397	0.243876
GO:0009263_deoxyribonucleotide_biosynthetic_process	5	2	7.16718	-1.55737	259	33.0883	63.164	93.2397	0.243876
GO:0010524_positive_regulation_of_calcium_ion_transport_into_cytosol	5	2	7.16718	-1.55737	259	33.0883	63.164	93.2397	0.243876
GO:0031293_membrane_protein_intracellular_domain_proteolysis	5	2	7.16718	-1.55737	259	33.0883	63.164	93.2397	0.243876
GO:0034063_stress_granule_assembly	5	2	7.16718	-1.55737	259	33.0883	63.164	93.2397	0.243876
GO:0035267_NuA4_histone_acetyltransferase_complex	5	2	7.16718	-1.55737	259	33.0883	63.164	93.2397	0.243876
GO:0043113_receptor_clustering	5	2	7.16718	-1.55737	259	33.0883	63.164	93.2397	0.243876
GO:0043230_extracellular_organelle	5	2	7.16718	-1.55737	259	33.0883	63.164	93.2397	0.243876
GO:0045576_mast_cell_activation	5	2	7.16718	-1.55737	259	33.0883	63.164	93.2397	0.243876
GO:0046173_polyol_biosynthetic_process	5	2	7.16718	-1.55737	259	33.0883	63.164	93.2397	0.243876
GO:0051322_anaphase	5	2	7.16718	-1.55737	259	33.0883	63.164	93.2397	0.243876
GO:0051668_localization_within_membrane	5	2	7.16718	-1.55737	259	33.0883	63.164	93.2397	0.243876
GO:0065010_extracellular_membrane-bounded_organelle	5	2	7.16718	-1.55737	259	33.0883	63.164	93.2397	0.243876
GO:0065007_biological_regulation	1821	115	1.13156	-1.54487	260	33.2769	63.646	94.0151	0.244792
GO:0030534_adult_behavior	32	5	2.79968	-1.51923	264	34.0946	65.318	96.5414	0.247417
GO:0043388_positive_regulation_of_DNA_binding	32	5	2.79968	-1.51923	264	34.0946	65.318	96.5414	0.247417
GO:0051287_NAD_or_NADH_binding	32	5	2.79968	-1.51923	264	34.0946	65.318	96.5414	0.247417
GO:0060560_developmental_growth_involved_in_morphogenesis	32	5	2.79968	-1.51923	264	34.0946	65.318	96.5414	0.247417
GO:0035107_appendage_morphogenesis	43	6	2.50018	-1.5181	265	34.3755	65.792	97.2085	0.248272
GO:0022008_neurogenesis	336	27	1.43983	-1.51115	266	34.5442	66.088	97.6318	0.248451
GO:0022892_substrate-specific_transporter_activity	291	24	1.47777	-1.50487	269	35.81	68.014	100.218	0.25284
GO:0006302_double-strand_break_repair	22	4	3.25781	-1.50619	268	35.6845	67.798	99.9115	0.252978
GO:0010517_regulation_of_phospholipase_activity	22	4	3.25781	-1.50619	268	35.6845	67.798	99.9115	0.252978
GO:0000152_nuclear_ubiquitin_ligase_complex	13	3	4.13491	-1.49049	277	38.4578	71.742	105.026	0.258996
GO:0009948_anterior_posterior_axis_specification	13	3	4.13491	-1.49049	277	38.4578	71.742	105.026	0.258996
GO:0031330_negative_regulation_of_cellular_catabolic_process	13	3	4.13491	-1.49049	277	38.4578	71.742	105.026	0.258996
GO:0040023_establishment_of_nucleus_localization	13	3	4.13491	-1.49049	277	38.4578	71.742	105.026	0.258996
GO:0043547_positive_regulation_of_GTPase_activity	13	3	4.13491	-1.49049	277	38.4578	71.742	105.026	0.258996
GO:0050661_NADP_or_NADPH_binding	13	3	4.13491	-1.49049	277	38.4578	71.742	105.026	0.258996
GO:0051208_sequestering_of_calcium_ion	13	3	4.13491	-1.49049	277	38.4578	71.742	105.026	0.258996
GO:0061077_chaperone-mediated_protein_folding	13	3	4.13491	-1.49049	277	38.4578	71.742	105.026	0.258996
GO:0071944_cell_periphery	921	63	1.22566	-1.47463	278	38.6806	72.426	106.171	0.260525
GO:0016787_hydrolase_activity	656	47	1.28375	-1.47188	280	39.0692	73.172	107.275	0.261329
GO:0005215_transporter_activity	354	28	1.41724	-1.47278	279	39.0716	73.104	107.136	0.262022
GO:0051336_regulation_of_hydrolase_activity	134	13	1.73831	-1.46436	282	39.8928	74.358	108.823	0.263681
GO:0006200_ATP_catabolic_process	33	5	2.71484	-1.46731	281	39.7689	74.2	108.631	0.264057
GO:0006164_purine_nucleotide_biosynthetic_process	107	11	1.84203	-1.46223	283	40.0928	74.75	109.407	0.264134
GO:0007010_cytoskeleton_organization	280	23	1.47183	-1.44214	284	40.4232	75.438	110.453	0.265627
GO:0048858_cell_projection_morphogenesis	206	18	1.56565	-1.44151	287	41.5031	77.076	112.649	0.268557
GO:0006073_cellular_glucan_metabolic_process	23	4	3.11617	-1.44199	286	41.4416	76.96	112.478	0.269091
GO:0015698_inorganic_anion_transport	23	4	3.11617	-1.44199	286	41.4416	76.96	112.478	0.269091
GO:0030182_neuron_differentiation	296	24	1.45281	-1.42843	290	42.1007	78.436	114.771	0.270469
GO:0005625_soluble_fraction	164	15	1.63884	-1.42025	291	42.3362	78.876	115.416	0.271052
GO:0007600_sensory_perception	82	9	1.9666	-1.42862	289	42.1039	78.394	114.684	0.27126
GO:0048667_cell_morphogenesis_involved_in_neuron_differentiation	193	17	1.57827	-1.41391	295	43.128	80.116	117.104	0.27158
GO:0048812_neuron_projection_morphogenesis	193	17	1.57827	-1.41391	295	43.128	80.116	117.104	0.27158
GO:0005996_monosaccharide_metabolic_process	95	10	1.8861	-1.4292	288	42.0348	78.264	114.493	0.27175
GO:0032990_cell_part_morphogenesis	208	18	1.55059	-1.40571	296	43.4183	80.666	117.914	0.27252
GO:0006090_pyruvate_metabolic_process	34	5	2.63499	-1.41763	293	43.1241	80.064	117.004	0.273256
GO:0044449_contractile_fiber_part	34	5	2.63499	-1.41763	293	43.1241	80.064	117.004	0.273256
GO:0001933_negative_regulation_of_protein_phosphorylation	14	3	3.83956	-1.40353	302	45.3963	83.292	121.188	0.275801
GO:0030125_clathrin_vesicle_coat	14	3	3.83956	-1.40353	302	45.3963	83.292	121.188	0.275801
GO:0030516_regulation_of_axon_extension	14	3	3.83956	-1.40353	302	45.3963	83.292	121.188	0.275801
GO:0043154_negative_regulation_of_caspase_activity	14	3	3.83956	-1.40353	302	45.3963	83.292	121.188	0.275801
GO:0050821_protein_stabilization	14	3	3.83956	-1.40353	302	45.3963	83.292	121.188	0.275801
GO:0060402_calcium_ion_transport_into_cytosol	14	3	3.83956	-1.40353	302	45.3963	83.292	121.188	0.275801
GO:0048011_nerve_growth_factor_receptor_signaling_pathway	83	9	1.94291	-1.39943	303	45.691	83.806	121.921	0.276587
GO:0048699_generation_of_neurons	314	25	1.42659	-1.3879	321	56.3624	97.398	138.434	0.303421
GO:0030154_cell_differentiation	599	43	1.28626	-1.38617	322	56.4794	97.758	139.037	0.303596
GO:0016044_cellular_membrane_organization	209	18	1.54317	-1.38811	320	56.3464	97.364	138.382	0.304262
GO:0061024_membrane_organization	209	18	1.54317	-1.38811	320	56.3464	97.364	138.382	0.304262
GO:0004435_phosphoinositide_phospholipase_C_activity	6	2	5.97265	-1.39735	317	55.8989	96.612	137.325	0.30477
GO:0005816_spindle_pole_body	6	2	5.97265	-1.39735	317	55.8989	96.612	137.325	0.30477
GO:0006734_NADH_metabolic_process	6	2	5.97265	-1.39735	317	55.8989	96.612	137.325	0.30477
GO:0007588_excretion	6	2	5.97265	-1.39735	317	55.8989	96.612	137.325	0.30477
GO:0008090_retrograde_axon_cargo_transport	6	2	5.97265	-1.39735	317	55.8989	96.612	137.325	0.30477
GO:0010676_positive_regulation_of_cellular_carbohydrate_metabolic_process	6	2	5.97265	-1.39735	317	55.8989	96.612	137.325	0.30477
GO:0015909_long-chain_fatty_acid_transport	6	2	5.97265	-1.39735	317	55.8989	96.612	137.325	0.30477
GO:0016010_dystrophin-associated_glycoprotein_complex	6	2	5.97265	-1.39735	317	55.8989	96.612	137.325	0.30477
GO:0042987_amyloid_precursor_protein_catabolic_process	6	2	5.97265	-1.39735	317	55.8989	96.612	137.325	0.30477
GO:0043014_alpha-tubulin_binding	6	2	5.97265	-1.39735	317	55.8989	96.612	137.325	0.30477
GO:0043274_phospholipase_binding	6	2	5.97265	-1.39735	317	55.8989	96.612	137.325	0.30477
GO:0045739_positive_regulation_of_DNA_repair	6	2	5.97265	-1.39735	317	55.8989	96.612	137.325	0.30477
GO:0045913_positive_regulation_of_carbohydrate_metabolic_process	6	2	5.97265	-1.39735	317	55.8989	96.612	137.325	0.30477
GO:0046487_glyoxylate_metabolic_process	6	2	5.97265	-1.39735	317	55.8989	96.612	137.325	0.30477
GO:0048037_cofactor_binding	124	12	1.73399	-1.37821	327	57.7035	99.826	141.948	0.305278
GO:0019899_enzyme_binding	239	20	1.49941	-1.38032	326	57.6348	99.674	141.713	0.305748
GO:0006839_mitochondrial_transport	46	6	2.33712	-1.39118	318	56.2914	97.246	138.201	0.305805
GO:0005929_cilium	24	4	2.98632	-1.38155	325	57.5413	99.54	141.539	0.306277
GO:0043021_ribonucleoprotein_binding	24	4	2.98632	-1.38155	325	57.5413	99.54	141.539	0.306277
GO:0044042_glucan_metabolic_process	24	4	2.98632	-1.38155	325	57.5413	99.54	141.539	0.306277
GO:0008509_anion_transmembrane_transporter_activity	35	5	2.55971	-1.37006	328	58.6294	101.4	144.171	0.309146
GO:0006403_RNA_localization	59	7	2.12586	-1.35683	329	59.0587	102.168	145.277	0.310541
GO:0044271_cellular_nitrogen_compound_biosynthetic_process	226	19	1.50638	-1.3498	330	59.5925	103.216	146.839	0.312776
GO:0019318_hexose_metabolic_process	85	9	1.89719	-1.34287	331	59.8716	103.664	147.456	0.313184
GO:0002757_immune_response-activating_signal_transduction	36	5	2.4886	-1.32446	335	62.0411	106.95	151.859	0.319254
GO:0002764_immune_response-regulating_signaling_pathway	36	5	2.4886	-1.32446	335	62.0411	106.95	151.859	0.319254
GO:0008624_induction_of_apoptosis_by_extracellular_signals	36	5	2.4886	-1.32446	335	62.0411	106.95	151.859	0.319254
GO:0034329_cell_junction_assembly	36	5	2.4886	-1.32446	335	62.0411	106.95	151.859	0.319254
GO:0009250_glucan_biosynthetic_process	15	3	3.58359	-1.32434	340	64.6091	110.384	156.159	0.324659
GO:0031985_Golgi_cisterna	15	3	3.58359	-1.32434	340	64.6091	110.384	156.159	0.324659
GO:0043407_negative_regulation_of_MAP_kinase_activity	15	3	3.58359	-1.32434	340	64.6091	110.384	156.159	0.324659
GO:0046933_hydrogen_ion_transporting_ATP_synthase_activity__rotational_mechanism	15	3	3.58359	-1.32434	340	64.6091	110.384	156.159	0.324659
GO:0060401_cytosolic_calcium_ion_transport	15	3	3.58359	-1.32434	340	64.6091	110.384	156.159	0.324659
GO:0006812_cation_transport	184	16	1.55808	-1.31313	343	65.3049	111.592	157.879	0.325341
GO:0030427_site_of_polarized_growth	48	6	2.23974	-1.31348	342	65.2863	111.568	157.85	0.326222
GO:0048736_appendage_development	48	6	2.23974	-1.31348	342	65.2863	111.568	157.85	0.326222
GO:0043229_intracellular_organelle	2482	149	1.07565	-1.29678	344	65.6454	112.392	159.139	0.326721
GO:0006936_muscle_contraction	61	7	2.05616	-1.29027	345	66.0341	113.112	160.19	0.327861
GO:0044463_cell_projection_part	143	13	1.6289	-1.2709	355	68.2982	116.648	164.998	0.328586
GO:0006091_generation_of_precursor_metabolites_and_energy	201	17	1.51545	-1.27267	354	68.2329	116.514	164.795	0.329136
GO:0007167_enzyme_linked_receptor_protein_signaling_pathway	216	18	1.49316	-1.27007	359	69.3358	118.276	167.216	0.32946
GO:0043226_organelle	2484	149	1.07479	-1.28093	346	66.6539	114.11	161.566	0.329798
GO:0048869_cellular_developmental_process	610	43	1.26307	-1.27352	353	68.1745	116.42	164.665	0.329802
GO:0006469_negative_regulation_of_protein_kinase_activity	26	4	2.75661	-1.27063	358	69.3208	118.192	167.063	0.330145
GO:0010959_regulation_of_metal_ion_transport	26	4	2.75661	-1.27063	358	69.3208	118.192	167.063	0.330145
GO:0042058_regulation_of_epidermal_growth_factor_receptor_signaling_pathway	26	4	2.75661	-1.27063	358	69.3208	118.192	167.063	0.330145
GO:0071844_cellular_component_assembly_at_cellular_level	353	27	1.3705	-1.27888	349	67.5215	115.382	163.242	0.330607
GO:0046907_intracellular_transport	369	28	1.35963	-1.27449	352	68.1676	116.404	164.64	0.330693
GO:0016469_proton-transporting_two-sector_ATPase_complex	37	5	2.42134	-1.28072	348	67.4911	115.326	163.161	0.331397
GO:0043176_amine_binding	37	5	2.42134	-1.28072	348	67.4911	115.326	163.161	0.331397
GO:0032403_protein_complex_binding	101	10	1.77405	-1.27491	351	68.1558	116.386	164.616	0.331584
GO:0048522_positive_regulation_of_cellular_process	659	46	1.25072	-1.27631	350	68.0262	116.16	164.294	0.331886
GO:0006184_GTP_catabolic_process	62	7	2.02299	-1.25833	392	79.1786	130.704	182.229	0.333429
GO:0034637_cellular_carbohydrate_biosynthetic_process	62	7	2.02299	-1.25833	392	79.1786	130.704	182.229	0.333429
GO:0006066_alcohol_metabolic_process	172	15	1.56261	-1.2668	390	78.8589	130.062	181.265	0.333492
GO:0051046_regulation_of_secretion	75	8	1.91125	-1.25574	393	79.6129	131.29	182.967	0.334071
GO:0001751_compound_eye_photoreceptor_cell_differentiation	7	2	5.11941	-1.26722	389	78.8248	130.02	181.215	0.334242
GO:0001909_leukocyte_mediated_cytotoxicity	7	2	5.11941	-1.26722	389	78.8248	130.02	181.215	0.334242
GO:0006108_malate_metabolic_process	7	2	5.11941	-1.26722	389	78.8248	130.02	181.215	0.334242
GO:0006172_ADP_biosynthetic_process	7	2	5.11941	-1.26722	389	78.8248	130.02	181.215	0.334242
GO:0006817_phosphate_transport	7	2	5.11941	-1.26722	389	78.8248	130.02	181.215	0.334242
GO:0007028_cytoplasm_organization	7	2	5.11941	-1.26722	389	78.8248	130.02	181.215	0.334242
GO:0007029_endoplasmic_reticulum_organization	7	2	5.11941	-1.26722	389	78.8248	130.02	181.215	0.334242
GO:0007172_signal_complex_assembly	7	2	5.11941	-1.26722	389	78.8248	130.02	181.215	0.334242
GO:0008171_O-methyltransferase_activity	7	2	5.11941	-1.26722	389	78.8248	130.02	181.215	0.334242
GO:0009136_purine_nucleoside_diphosphate_biosynthetic_process	7	2	5.11941	-1.26722	389	78.8248	130.02	181.215	0.334242
GO:0009180_purine_ribonucleoside_diphosphate_biosynthetic_process	7	2	5.11941	-1.26722	389	78.8248	130.02	181.215	0.334242
GO:0016615_malate_dehydrogenase_activity	7	2	5.11941	-1.26722	389	78.8248	130.02	181.215	0.334242
GO:0016917_GABA_receptor_activity	7	2	5.11941	-1.26722	389	78.8248	130.02	181.215	0.334242
GO:0022412_cellular_process_involved_in_reproduction_in_multicellular_organism	7	2	5.11941	-1.26722	389	78.8248	130.02	181.215	0.334242
GO:0030062_mitochondrial_tricarboxylic_acid_cycle_enzyme_complex	7	2	5.11941	-1.26722	389	78.8248	130.02	181.215	0.334242
GO:0030285_integral_to_synaptic_vesicle_membrane	7	2	5.11941	-1.26722	389	78.8248	130.02	181.215	0.334242
GO:0030669_clathrin-coated_endocytic_vesicle_membrane	7	2	5.11941	-1.26722	389	78.8248	130.02	181.215	0.334242
GO:0032813_tumor_necrosis_factor_receptor_superfamily_binding	7	2	5.11941	-1.26722	389	78.8248	130.02	181.215	0.334242
GO:0042044_fluid_transport	7	2	5.11941	-1.26722	389	78.8248	130.02	181.215	0.334242
GO:0042982_amyloid_precursor_protein_metabolic_process	7	2	5.11941	-1.26722	389	78.8248	130.02	181.215	0.334242
GO:0043189_H4_H2A_histone_acetyltransferase_complex	7	2	5.11941	-1.26722	389	78.8248	130.02	181.215	0.334242
GO:0044441_cilium_part	7	2	5.11941	-1.26722	389	78.8248	130.02	181.215	0.334242
GO:0045161_neuronal_ion_channel_clustering	7	2	5.11941	-1.26722	389	78.8248	130.02	181.215	0.334242
GO:0046527_glucosyltransferase_activity	7	2	5.11941	-1.26722	389	78.8248	130.02	181.215	0.334242
GO:0048599_oocyte_development	7	2	5.11941	-1.26722	389	78.8248	130.02	181.215	0.334242
GO:0050886_endocrine_process	7	2	5.11941	-1.26722	389	78.8248	130.02	181.215	0.334242
GO:0051225_spindle_assembly	7	2	5.11941	-1.26722	389	78.8248	130.02	181.215	0.334242
GO:0051875_pigment_granule_localization	7	2	5.11941	-1.26722	389	78.8248	130.02	181.215	0.334242
GO:0060053_neurofilament_cytoskeleton	7	2	5.11941	-1.26722	389	78.8248	130.02	181.215	0.334242
GO:0070688_MLL5-L_complex	7	2	5.11941	-1.26722	389	78.8248	130.02	181.215	0.334242
GO:0022402_cell_cycle_process	309	24	1.39169	-1.24432	402	83.4871	136.152	188.817	0.338687
GO:0000236_mitotic_prometaphase	16	3	3.35961	-1.25183	400	83.1242	135.572	188.02	0.33893
GO:0005753_mitochondrial_proton-transporting_ATP_synthase_complex	16	3	3.35961	-1.25183	400	83.1242	135.572	188.02	0.33893
GO:0031023_microtubule_organizing_center_organization	16	3	3.35961	-1.25183	400	83.1242	135.572	188.02	0.33893
GO:0031674_I_band	16	3	3.35961	-1.25183	400	83.1242	135.572	188.02	0.33893
GO:0051238_sequestering_of_metal_ion	16	3	3.35961	-1.25183	400	83.1242	135.572	188.02	0.33893
GO:0051302_regulation_of_cell_division	16	3	3.35961	-1.25183	400	83.1242	135.572	188.02	0.33893
GO:0051647_nucleus_localization	16	3	3.35961	-1.25183	400	83.1242	135.572	188.02	0.33893
GO:0003006_developmental_process_involved_in_reproduction	130	12	1.65396	-1.24682	401	83.3836	135.98	188.576	0.339102
GO:0003012_muscle_system_process	63	7	1.99088	-1.22725	407	85.4273	139.144	192.861	0.341877
GO:0007173_epidermal_growth_factor_receptor_signaling_pathway	38	5	2.35763	-1.23872	404	84.8511	138.196	191.541	0.342069
GO:0007249_I-kappaB_kinase_NF-kappaB_cascade	38	5	2.35763	-1.23872	404	84.8511	138.196	191.541	0.342069
GO:0005819_spindle	76	8	1.8861	-1.22777	406	85.2584	138.9	192.542	0.342118
GO:0032989_cellular_component_morphogenesis	264	21	1.42529	-1.22865	405	85.1721	138.778	192.384	0.342662
GO:0000904_cell_morphogenesis_involved_in_differentiation	220	18	1.46601	-1.20656	408	87.3863	142.2	197.014	0.348529
GO:0009653_anatomical_structure_morphogenesis	519	37	1.27739	-1.20451	409	87.8131	142.848	197.883	0.349262
GO:0030168_platelet_activation	64	7	1.95978	-1.19699	413	88.7716	144.462	200.152	0.349787
GO:0010927_cellular_component_assembly_involved_in_morphogenesis	39	5	2.29717	-1.19837	412	88.5674	144.166	199.765	0.349917
GO:0033124_regulation_of_GTP_catabolic_process	39	5	2.29717	-1.19837	412	88.5674	144.166	199.765	0.349917
GO:0043087_regulation_of_GTPase_activity	39	5	2.29717	-1.19837	412	88.5674	144.166	199.765	0.349917
GO:0007049_cell_cycle	408	30	1.3175	-1.18676	414	89.1994	145.136	201.073	0.35057
GO:0023034_intracellular_signaling_pathway	489	35	1.28247	-1.17949	422	91.6534	148.442	205.231	0.351758
GO:0003777_microtubule_motor_activity	17	3	3.16199	-1.18512	420	91.3646	147.962	204.559	0.35229
GO:0007528_neuromuscular_junction_development	17	3	3.16199	-1.18512	420	91.3646	147.962	204.559	0.35229
GO:0017157_regulation_of_exocytosis	17	3	3.16199	-1.18512	420	91.3646	147.962	204.559	0.35229
GO:0030667_secretory_granule_membrane	17	3	3.16199	-1.18512	420	91.3646	147.962	204.559	0.35229
GO:0033178_proton-transporting_two-sector_ATPase_complex__catalytic_domain	17	3	3.16199	-1.18512	420	91.3646	147.962	204.559	0.35229
GO:0071901_negative_regulation_of_protein_serine_threonine_kinase_activity	17	3	3.16199	-1.18512	420	91.3646	147.962	204.559	0.35229
GO:0032269_negative_regulation_of_cellular_protein_metabolic_process	105	10	1.70647	-1.18127	421	91.6295	148.388	205.146	0.352466
GO:0043648_dicarboxylic_acid_metabolic_process	28	4	2.55971	-1.17124	424	93.6363	151.348	209.06	0.356953
GO:0060191_regulation_of_lipase_activity	28	4	2.55971	-1.17124	424	93.6363	151.348	209.06	0.356953
GO:0005543_phospholipid_binding	65	7	1.92962	-1.16753	425	93.9185	151.794	209.67	0.357162
GO:0006576_cellular_biogenic_amine_metabolic_process	40	5	2.23974	-1.15959	429	95.2701	153.954	212.638	0.358867
GO:0030055_cell-substrate_junction	40	5	2.23974	-1.15959	429	95.2701	153.954	212.638	0.358867
GO:0034330_cell_junction_organization	40	5	2.23974	-1.15959	429	95.2701	153.954	212.638	0.358867
GO:0043292_contractile_fiber	40	5	2.23974	-1.15959	429	95.2701	153.954	212.638	0.358867
GO:0003674_molecular_function	3393	193	1.0192	-1.14491	459	106.789	168.73	230.671	0.367603
GO:0000188_inactivation_of_MAPK_activity	8	2	4.47949	-1.1582	456	106.109	167.65	229.191	0.367654
GO:0000724_double-strand_break_repair_via_homologous_recombination	8	2	4.47949	-1.1582	456	106.109	167.65	229.191	0.367654
GO:0004629_phospholipase_C_activity	8	2	4.47949	-1.1582	456	106.109	167.65	229.191	0.367654
GO:0005100_Rho_GTPase_activator_activity	8	2	4.47949	-1.1582	456	106.109	167.65	229.191	0.367654
GO:0005158_insulin_receptor_binding	8	2	4.47949	-1.1582	456	106.109	167.65	229.191	0.367654
GO:0006509_membrane_protein_ectodomain_proteolysis	8	2	4.47949	-1.1582	456	106.109	167.65	229.191	0.367654
GO:0007200_activation_of_phospholipase_C_activity_by_G-protein_coupled_receptor_protein_signaling_pathway_coupled_to_IP3_second_messenger	8	2	4.47949	-1.1582	456	106.109	167.65	229.191	0.367654
GO:0007351_tripartite_regional_subdivision	8	2	4.47949	-1.1582	456	106.109	167.65	229.191	0.367654
GO:0008528_peptide_receptor_activity__G-protein_coupled	8	2	4.47949	-1.1582	456	106.109	167.65	229.191	0.367654
GO:0008595_anterior_posterior_axis_specification__embryo	8	2	4.47949	-1.1582	456	106.109	167.65	229.191	0.367654
GO:0009133_nucleoside_diphosphate_biosynthetic_process	8	2	4.47949	-1.1582	456	106.109	167.65	229.191	0.367654
GO:0009135_purine_nucleoside_diphosphate_metabolic_process	8	2	4.47949	-1.1582	456	106.109	167.65	229.191	0.367654
GO:0009179_purine_ribonucleoside_diphosphate_metabolic_process	8	2	4.47949	-1.1582	456	106.109	167.65	229.191	0.367654
GO:0009188_ribonucleoside_diphosphate_biosynthetic_process	8	2	4.47949	-1.1582	456	106.109	167.65	229.191	0.367654
GO:0009394_2'-deoxyribonucleotide_metabolic_process	8	2	4.47949	-1.1582	456	106.109	167.65	229.191	0.367654
GO:0009639_response_to_red_or_far_red_light	8	2	4.47949	-1.1582	456	106.109	167.65	229.191	0.367654
GO:0015114_phosphate_transmembrane_transporter_activity	8	2	4.47949	-1.1582	456	106.109	167.65	229.191	0.367654
GO:0019079_viral_genome_replication	8	2	4.47949	-1.1582	456	106.109	167.65	229.191	0.367654
GO:0021545_cranial_nerve_development	8	2	4.47949	-1.1582	456	106.109	167.65	229.191	0.367654
GO:0021955_central_nervous_system_neuron_axonogenesis	8	2	4.47949	-1.1582	456	106.109	167.65	229.191	0.367654
GO:0030544_Hsp70_protein_binding	8	2	4.47949	-1.1582	456	106.109	167.65	229.191	0.367654
GO:0031056_regulation_of_histone_modification	8	2	4.47949	-1.1582	456	106.109	167.65	229.191	0.367654
GO:0045055_regulated_secretory_pathway	8	2	4.47949	-1.1582	456	106.109	167.65	229.191	0.367654
GO:0045239_tricarboxylic_acid_cycle_enzyme_complex	8	2	4.47949	-1.1582	456	106.109	167.65	229.191	0.367654
GO:0045334_clathrin-coated_endocytic_vesicle	8	2	4.47949	-1.1582	456	106.109	167.65	229.191	0.367654
GO:0046031_ADP_metabolic_process	8	2	4.47949	-1.1582	456	106.109	167.65	229.191	0.367654
GO:0051928_positive_regulation_of_calcium_ion_transport	8	2	4.47949	-1.1582	456	106.109	167.65	229.191	0.367654
GO:0030246_carbohydrate_binding	79	8	1.81448	-1.14767	458	106.678	168.54	230.402	0.367991
GO:0031329_regulation_of_cellular_catabolic_process	79	8	1.81448	-1.14767	458	106.678	168.54	230.402	0.367991
GO:0031398_positive_regulation_of_protein_ubiquitination	53	6	2.02845	-1.13999	460	107.513	169.778	232.043	0.369083
GO:0015075_ion_transmembrane_transporter_activity	195	16	1.47019	-1.12747	461	108.657	171.516	234.375	0.372052
GO:0002576_platelet_degranulation	29	4	2.47144	-1.12531	463	109.932	173.08	236.228	0.373823
GO:0033673_negative_regulation_of_kinase_activity	29	4	2.47144	-1.12531	463	109.932	173.08	236.228	0.373823
GO:0044283_small_molecule_biosynthetic_process	273	21	1.3783	-1.10499	478	115.104	180.392	245.68	0.377389
GO:0009895_negative_regulation_of_catabolic_process	18	3	2.98632	-1.12349	469	112.976	177.076	241.176	0.377561
GO:0016776_phosphotransferase_activity__phosphate_group_as_acceptor	18	3	2.98632	-1.12349	469	112.976	177.076	241.176	0.377561
GO:0030666_endocytic_vesicle_membrane	18	3	2.98632	-1.12349	469	112.976	177.076	241.176	0.377561
GO:0042059_negative_regulation_of_epidermal_growth_factor_receptor_signaling_pathway	18	3	2.98632	-1.12349	469	112.976	177.076	241.176	0.377561
GO:0045259_proton-transporting_ATP_synthase_complex	18	3	2.98632	-1.12349	469	112.976	177.076	241.176	0.377561
GO:0046961_proton-transporting_ATPase_activity__rotational_mechanism	18	3	2.98632	-1.12349	469	112.976	177.076	241.176	0.377561
GO:0009056_catabolic_process	497	35	1.26183	-1.09837	479	115.343	180.934	246.525	0.377733
GO:0044444_cytoplasmic_part	1898	116	1.09509	-1.10798	477	115.016	180.254	245.492	0.377891
GO:0000166_nucleotide_binding	694	47	1.21346	-1.10861	476	114.763	179.898	245.033	0.377937
GO:0051099_positive_regulation_of_binding	41	5	2.18512	-1.12228	471	113.696	178.144	242.592	0.378225
GO:0051235_maintenance_of_location	41	5	2.18512	-1.12228	471	113.696	178.144	242.592	0.378225
GO:0048468_cell_development	399	29	1.30231	-1.10881	475	114.746	179.88	245.014	0.378695
GO:0006917_induction_of_apoptosis	109	10	1.64385	-1.0943	480	115.959	181.86	247.761	0.378875
GO:0003824_catalytic_activity	1436	90	1.12299	-1.09147	481	116.278	182.358	248.438	0.379123
GO:0009142_nucleoside_triphosphate_biosynthetic_process	67	7	1.87202	-1.11089	474	114.71	179.796	244.882	0.379316
GO:0022403_cell_cycle_phase	257	20	1.39439	-1.11192	473	114.513	179.432	244.351	0.379349
GO:0051248_negative_regulation_of_protein_metabolic_process	108	10	1.65907	-1.11545	472	114.428	179.262	244.096	0.379792
GO:0005253_anion_channel_activity	19	3	2.82915	-1.06635	506	123.781	192.452	261.123	0.38034
GO:0007088_regulation_of_mitosis	19	3	2.82915	-1.06635	506	123.781	192.452	261.123	0.38034
GO:0007202_activation_of_phospholipase_C_activity	19	3	2.82915	-1.06635	506	123.781	192.452	261.123	0.38034
GO:0010863_positive_regulation_of_phospholipase_C_activity	19	3	2.82915	-1.06635	506	123.781	192.452	261.123	0.38034
GO:0031225_anchored_to_membrane	19	3	2.82915	-1.06635	506	123.781	192.452	261.123	0.38034
GO:0031984_organelle_subcompartment	19	3	2.82915	-1.06635	506	123.781	192.452	261.123	0.38034
GO:0033293_monocarboxylic_acid_binding	19	3	2.82915	-1.06635	506	123.781	192.452	261.123	0.38034
GO:0042326_negative_regulation_of_phosphorylation	19	3	2.82915	-1.06635	506	123.781	192.452	261.123	0.38034
GO:0048675_axon_extension	19	3	2.82915	-1.06635	506	123.781	192.452	261.123	0.38034
GO:0051092_positive_regulation_of_NF-kappaB_transcription_factor_activity	19	3	2.82915	-1.06635	506	123.781	192.452	261.123	0.38034
GO:0051783_regulation_of_nuclear_division	19	3	2.82915	-1.06635	506	123.781	192.452	261.123	0.38034
GO:2000021_regulation_of_ion_homeostasis	19	3	2.82915	-1.06635	506	123.781	192.452	261.123	0.38034
GO:0051329_interphase_of_mitotic_cell_cycle	124	11	1.5895	-1.08029	489	119.209	186.266	253.323	0.380912
GO:0007243_intracellular_protein_kinase_cascade	168	14	1.49316	-1.08054	488	119.08	186.106	253.132	0.381365
GO:0023014_signal_transmission_via_phosphorylation_event	168	14	1.49316	-1.08054	488	119.08	186.106	253.132	0.381365
GO:0050794_regulation_of_cellular_process	1617	100	1.1081	-1.06646	494	120.704	188.446	256.188	0.38147
GO:0031400_negative_regulation_of_protein_modification_process	68	7	1.84449	-1.08366	483	117.625	184.322	251.019	0.381619
GO:0046039_GTP_metabolic_process	68	7	1.84449	-1.08366	483	117.625	184.322	251.019	0.381619
GO:0030139_endocytic_vesicle	96	9	1.67981	-1.07049	493	120.526	188.156	255.786	0.381655
GO:0006732_coenzyme_metabolic_process	82	8	1.74809	-1.07288	492	120.324	187.864	255.404	0.381837
GO:0031175_neuron_projection_development	229	18	1.4084	-1.07341	491	120.132	187.612	255.092	0.382102
GO:0045111_intermediate_filament_cytoskeleton	30	4	2.38906	-1.08164	486	118.918	185.766	252.614	0.382235
GO:0051346_negative_regulation_of_hydrolase_activity	30	4	2.38906	-1.08164	486	118.918	185.766	252.614	0.382235
GO:0051348_negative_regulation_of_transferase_activity	30	4	2.38906	-1.08164	486	118.918	185.766	252.614	0.382235
GO:0012502_induction_of_programmed_cell_death	110	10	1.6289	-1.07353	490	120.125	187.586	255.047	0.382829
GO:0010769_regulation_of_cell_morphogenesis_involved_in_differentiation	56	6	1.91978	-1.04824	539	138.986	211.466	283.946	0.39233
GO:0022604_regulation_of_cell_morphogenesis	56	6	1.91978	-1.04824	539	138.986	211.466	283.946	0.39233
GO:0051258_protein_polymerization	56	6	1.91978	-1.04824	539	138.986	211.466	283.946	0.39233
GO:0055114_oxidation-reduction_process	341	25	1.31363	-1.04317	540	139.345	211.994	284.643	0.392581
GO:0002253_activation_of_immune_response	43	5	2.08348	-1.05178	534	137.886	209.794	281.702	0.392873
GO:0006816_calcium_ion_transport	43	5	2.08348	-1.05178	534	137.886	209.794	281.702	0.392873
GO:0009952_anterior_posterior_pattern_formation	43	5	2.08348	-1.05178	534	137.886	209.794	281.702	0.392873
GO:0015837_amine_transport	43	5	2.08348	-1.05178	534	137.886	209.794	281.702	0.392873
GO:0030811_regulation_of_nucleotide_catabolic_process	43	5	2.08348	-1.05178	534	137.886	209.794	281.702	0.392873
GO:0033121_regulation_of_purine_nucleotide_catabolic_process	43	5	2.08348	-1.05178	534	137.886	209.794	281.702	0.392873
GO:0003924_GTPase_activity	97	9	1.66249	-1.04862	536	138.621	210.854	283.087	0.393384
GO:0051325_interphase	125	11	1.57678	-1.06106	527	136.299	207.318	278.337	0.393393
GO:0000725_recombinational_repair	9	2	3.98177	-1.0649	526	136.116	206.926	277.736	0.393395
GO:0001504_neurotransmitter_uptake	9	2	3.98177	-1.0649	526	136.116	206.926	277.736	0.393395
GO:0001653_peptide_receptor_activity	9	2	3.98177	-1.0649	526	136.116	206.926	277.736	0.393395
GO:0005544_calcium-dependent_phospholipid_binding	9	2	3.98177	-1.0649	526	136.116	206.926	277.736	0.393395
GO:0006282_regulation_of_DNA_repair	9	2	3.98177	-1.0649	526	136.116	206.926	277.736	0.393395
GO:0007214_gamma-aminobutyric_acid_signaling_pathway	9	2	3.98177	-1.0649	526	136.116	206.926	277.736	0.393395
GO:0009185_ribonucleoside_diphosphate_metabolic_process	9	2	3.98177	-1.0649	526	136.116	206.926	277.736	0.393395
GO:0009925_basal_plasma_membrane	9	2	3.98177	-1.0649	526	136.116	206.926	277.736	0.393395
GO:0009975_cyclase_activity	9	2	3.98177	-1.0649	526	136.116	206.926	277.736	0.393395
GO:0012510_trans-Golgi_network_transport_vesicle_membrane	9	2	3.98177	-1.0649	526	136.116	206.926	277.736	0.393395
GO:0019201_nucleotide_kinase_activity	9	2	3.98177	-1.0649	526	136.116	206.926	277.736	0.393395
GO:0030130_clathrin_coat_of_trans-Golgi_network_vesicle	9	2	3.98177	-1.0649	526	136.116	206.926	277.736	0.393395
GO:0030132_clathrin_coat_of_coated_pit	9	2	3.98177	-1.0649	526	136.116	206.926	277.736	0.393395
GO:0031122_cytoplasmic_microtubule_organization	9	2	3.98177	-1.0649	526	136.116	206.926	277.736	0.393395
GO:0032768_regulation_of_monooxygenase_activity	9	2	3.98177	-1.0649	526	136.116	206.926	277.736	0.393395
GO:0033619_membrane_protein_proteolysis	9	2	3.98177	-1.0649	526	136.116	206.926	277.736	0.393395
GO:0042177_negative_regulation_of_protein_catabolic_process	9	2	3.98177	-1.0649	526	136.116	206.926	277.736	0.393395
GO:0046580_negative_regulation_of_Ras_protein_signal_transduction	9	2	3.98177	-1.0649	526	136.116	206.926	277.736	0.393395
GO:0048016_inositol_phosphate-mediated_signaling	9	2	3.98177	-1.0649	526	136.116	206.926	277.736	0.393395
GO:0048041_focal_adhesion_assembly	9	2	3.98177	-1.0649	526	136.116	206.926	277.736	0.393395
GO:0043161_proteasomal_ubiquitin-dependent_protein_catabolic_process	83	8	1.72703	-1.04906	535	138.361	210.506	282.651	0.393469
GO:0001654_eye_development	69	7	1.81776	-1.05713	528	136.619	207.866	279.113	0.393686
GO:0044106_cellular_amine_metabolic_process	202	16	1.41924	-1.02154	548	143.367	217.344	291.321	0.396613
GO:0007165_signal_transduction	637	43	1.20953	-1.02533	547	143.191	217.016	290.841	0.396739
GO:0000267_cell_fraction	406	29	1.27985	-1.03397	543	141.994	215.466	288.938	0.396807
GO:0015672_monovalent_inorganic_cation_transport	98	9	1.64553	-1.02719	546	142.996	216.756	290.516	0.396989
GO:0030234_enzyme_regulator_activity	279	21	1.34866	-1.02836	545	142.767	216.514	290.261	0.397273
GO:0017076_purine_nucleotide_binding	553	38	1.23125	-1.0343	542	141.977	215.428	288.879	0.397469
GO:0008168_methyltransferase_activity	44	5	2.03613	-1.01846	552	144.963	219.414	293.865	0.397489
GO:0055001_muscle_cell_development	44	5	2.03613	-1.01846	552	144.963	219.414	293.865	0.397489
GO:0055002_striated_muscle_cell_development	44	5	2.03613	-1.01846	552	144.963	219.414	293.865	0.397489
GO:0071705_nitrogen_compound_transport	44	5	2.03613	-1.01846	552	144.963	219.414	293.865	0.397489
GO:0016597_amino_acid_binding	31	4	2.31199	-1.04008	541	141.736	215.074	288.412	0.397549
GO:0051640_organelle_localization	70	7	1.7918	-1.03128	544	142.677	216.36	290.043	0.397721
GO:0032268_regulation_of_cellular_protein_metabolic_process	266	20	1.34721	-0.994894	574	152.167	229.242	306.317	0.399376
GO:0005886_plasma_membrane	875	57	1.16723	-1.01121	562	148.895	224.502	300.109	0.39947
GO:0010498_proteasomal_protein_catabolic_process	85	8	1.6864	-1.003	567	150.277	226.692	303.107	0.39981
GO:0050662_coenzyme_binding	85	8	1.6864	-1.003	567	150.277	226.692	303.107	0.39981
GO:0044248_cellular_catabolic_process	425	30	1.2648	-1.00536	565	149.754	225.904	302.054	0.39983
GO:0000902_cell_morphogenesis	249	19	1.36723	-1.01215	561	148.829	224.372	299.915	0.39995
GO:0071842_cellular_component_organization_at_cellular_level	809	53	1.17386	-0.995886	573	152.128	229.184	306.24	0.399972
GO:0060341_regulation_of_cellular_localization	99	9	1.6289	-1.00618	563	149.391	225.338	301.285	0.400245
GO:0051246_regulation_of_protein_metabolic_process	296	22	1.33174	-1.01312	560	148.724	224.22	299.716	0.400393
GO:0010975_regulation_of_neuron_projection_development	71	7	1.76656	-1.00608	564	149.719	225.856	301.993	0.400454
GO:0050789_regulation_of_biological_process	1717	105	1.09574	-0.997909	572	152.082	229.11	306.138	0.400542
GO:0001754_eye_photoreceptor_cell_differentiation	20	3	2.68769	-1.01321	559	148.658	224.11	299.562	0.400912
GO:0007472_wing_disc_morphogenesis	20	3	2.68769	-1.01321	559	148.658	224.11	299.562	0.400912
GO:0007476_imaginal_disc-derived_wing_morphogenesis	20	3	2.68769	-1.01321	559	148.658	224.11	299.562	0.400912
GO:0010518_positive_regulation_of_phospholipase_activity	20	3	2.68769	-1.01321	559	148.658	224.11	299.562	0.400912
GO:0030120_vesicle_coat	20	3	2.68769	-1.01321	559	148.658	224.11	299.562	0.400912
GO:0030660_Golgi-associated_vesicle_membrane	20	3	2.68769	-1.01321	559	148.658	224.11	299.562	0.400912
GO:0035120_post-embryonic_appendage_morphogenesis	20	3	2.68769	-1.01321	559	148.658	224.11	299.562	0.400912
GO:0000910_cytokinesis	45	5	1.99088	-0.986341	577	153.68	231.35	309.02	0.400953
GO:0051351_positive_regulation_of_ligase_activity	45	5	1.99088	-0.986341	577	153.68	231.35	309.02	0.400953
GO:0051443_positive_regulation_of_ubiquitin-protein_ligase_activity	45	5	1.99088	-0.986341	577	153.68	231.35	309.02	0.400953
GO:0009308_amine_metabolic_process	219	17	1.39089	-0.998479	571	152.07	229.074	306.078	0.40118
GO:0003774_motor_activity	32	4	2.23974	-1.00049	570	151.856	228.778	305.7	0.401365
GO:0031345_negative_regulation_of_cell_projection_organization	32	4	2.23974	-1.00049	570	151.856	228.778	305.7	0.401365
GO:0048638_regulation_of_developmental_growth	32	4	2.23974	-1.00049	570	151.856	228.778	305.7	0.401365
GO:0003730_mRNA_3'-UTR_binding	10	2	3.58359	-0.983745	599	164.536	244.402	324.268	0.408017
GO:0006516_glycoprotein_catabolic_process	10	2	3.58359	-0.983745	599	164.536	244.402	324.268	0.408017
GO:0009262_deoxyribonucleotide_metabolic_process	10	2	3.58359	-0.983745	599	164.536	244.402	324.268	0.408017
GO:0014073_response_to_tropane	10	2	3.58359	-0.983745	599	164.536	244.402	324.268	0.408017
GO:0015103_inorganic_anion_transmembrane_transporter_activity	10	2	3.58359	-0.983745	599	164.536	244.402	324.268	0.408017
GO:0015908_fatty_acid_transport	10	2	3.58359	-0.983745	599	164.536	244.402	324.268	0.408017
GO:0016605_PML_body	10	2	3.58359	-0.983745	599	164.536	244.402	324.268	0.408017
GO:0021675_nerve_development	10	2	3.58359	-0.983745	599	164.536	244.402	324.268	0.408017
GO:0030582_fruiting_body_development	10	2	3.58359	-0.983745	599	164.536	244.402	324.268	0.408017
GO:0030587_sorocarp_development	10	2	3.58359	-0.983745	599	164.536	244.402	324.268	0.408017
GO:0034332_adherens_junction_organization	10	2	3.58359	-0.983745	599	164.536	244.402	324.268	0.408017
GO:0042220_response_to_cocaine	10	2	3.58359	-0.983745	599	164.536	244.402	324.268	0.408017
GO:0043195_terminal_button	10	2	3.58359	-0.983745	599	164.536	244.402	324.268	0.408017
GO:0043198_dendritic_shaft	10	2	3.58359	-0.983745	599	164.536	244.402	324.268	0.408017
GO:0043255_regulation_of_carbohydrate_biosynthetic_process	10	2	3.58359	-0.983745	599	164.536	244.402	324.268	0.408017
GO:0045104_intermediate_filament_cytoskeleton_organization	10	2	3.58359	-0.983745	599	164.536	244.402	324.268	0.408017
GO:0045178_basal_part_of_cell	10	2	3.58359	-0.983745	599	164.536	244.402	324.268	0.408017
GO:0048639_positive_regulation_of_developmental_growth	10	2	3.58359	-0.983745	599	164.536	244.402	324.268	0.408017
GO:0048706_embryonic_skeletal_system_development	10	2	3.58359	-0.983745	599	164.536	244.402	324.268	0.408017
GO:0051058_negative_regulation_of_small_GTPase_mediated_signal_transduction	10	2	3.58359	-0.983745	599	164.536	244.402	324.268	0.408017
GO:0055084_fruiting_body_development_in_response_to_starvation	10	2	3.58359	-0.983745	599	164.536	244.402	324.268	0.408017
GO:0075259_spore-bearing_organ_development	10	2	3.58359	-0.983745	599	164.536	244.402	324.268	0.408017
GO:0051345_positive_regulation_of_hydrolase_activity	72	7	1.74202	-0.981511	600	164.94	244.922	324.904	0.408203
GO:0051130_positive_regulation_of_cellular_component_organization	101	9	1.59665	-0.965407	601	166.685	247.458	328.231	0.411744
GO:0006754_ATP_biosynthetic_process	59	6	1.82216	-0.96445	602	167.094	247.944	328.794	0.411867
GO:0051049_regulation_of_transport	192	15	1.39984	-0.945209	622	174.319	257.43	340.541	0.413875
GO:0022607_cellular_component_assembly	431	30	1.24719	-0.946709	621	174.314	257.352	340.39	0.414415
GO:0001775_cell_activation	131	11	1.50456	-0.952149	620	174.149	257.014	339.879	0.414539
GO:0005794_Golgi_apparatus	301	22	1.30962	-0.954875	619	173.907	256.6	339.293	0.41454
GO:0015629_actin_cytoskeleton	116	10	1.54465	-0.956557	617	173.31	255.776	338.242	0.414548
GO:0005178_integrin_binding	21	3	2.55971	-0.963639	609	170.787	252.56	334.333	0.414713
GO:0009798_axis_specification	21	3	2.55971	-0.963639	609	170.787	252.56	334.333	0.414713
GO:0010466_negative_regulation_of_peptidase_activity	21	3	2.55971	-0.963639	609	170.787	252.56	334.333	0.414713
GO:0035108_limb_morphogenesis	21	3	2.55971	-0.963639	609	170.787	252.56	334.333	0.414713
GO:0035114_imaginal_disc-derived_appendage_morphogenesis	21	3	2.55971	-0.963639	609	170.787	252.56	334.333	0.414713
GO:0042383_sarcolemma	21	3	2.55971	-0.963639	609	170.787	252.56	334.333	0.414713
GO:0060193_positive_regulation_of_lipase_activity	21	3	2.55971	-0.963639	609	170.787	252.56	334.333	0.414713
GO:0023056_positive_regulation_of_signaling_process	73	7	1.71816	-0.95756	616	173.152	255.594	338.036	0.414925
GO:0071900_regulation_of_protein_serine_threonine_kinase_activity	73	7	1.71816	-0.95756	616	173.152	255.594	338.036	0.414925
GO:0044275_cellular_carbohydrate_catabolic_process	46	5	1.9476	-0.955361	618	173.807	256.43	339.053	0.414935
GO:0019953_sexual_reproduction	162	13	1.43786	-0.936671	625	175.807	259.648	343.489	0.415437
GO:0006916_anti-apoptosis	87	8	1.64763	-0.958953	614	172.848	255.178	337.508	0.415599
GO:0010627_regulation_of_intracellular_protein_kinase_cascade	87	8	1.64763	-0.958953	614	172.848	255.178	337.508	0.415599
GO:0015078_hydrogen_ion_transmembrane_transporter_activity	60	6	1.7918	-0.938138	623	175.401	259.016	342.631	0.415756
GO:0048666_neuron_development	255	19	1.33506	-0.936722	624	175.696	259.454	343.212	0.415792
GO:0016051_carbohydrate_biosynthetic_process	74	7	1.69494	-0.934205	626	176.456	260.514	344.572	0.416157
GO:0065008_regulation_of_biological_quality	645	43	1.19453	-0.959076	612	172.491	254.746	337.001	0.416252
GO:0032555_purine_ribonucleotide_binding	532	36	1.21249	-0.927528	627	176.812	261.146	345.48	0.416501
GO:0015985_energy_coupled_proton_transport__down_electrochemical_gradient	33	4	2.17187	-0.962723	611	172.414	254.608	336.802	0.416707
GO:0015986_ATP_synthesis_coupled_proton_transport	33	4	2.17187	-0.962723	611	172.414	254.608	336.802	0.416707
GO:0001764_neuron_migration	34	4	2.10799	-0.926671	630	179.519	264.554	349.589	0.419927
GO:0007601_visual_perception	34	4	2.10799	-0.926671	630	179.519	264.554	349.589	0.419927
GO:0009190_cyclic_nucleotide_biosynthetic_process	34	4	2.10799	-0.926671	630	179.519	264.554	349.589	0.419927
GO:0005975_carbohydrate_metabolic_process	194	15	1.38541	-0.917347	636	181.715	267.648	353.581	0.42083
GO:0008344_adult_locomotory_behavior	22	3	2.44336	-0.91729	648	185.974	272.876	359.778	0.421105
GO:0016247_channel_regulator_activity	22	3	2.44336	-0.91729	648	185.974	272.876	359.778	0.421105
GO:0021543_pallium_development	22	3	2.44336	-0.91729	648	185.974	272.876	359.778	0.421105
GO:0030118_clathrin_coat	22	3	2.44336	-0.91729	648	185.974	272.876	359.778	0.421105
GO:0030817_regulation_of_cAMP_biosynthetic_process	22	3	2.44336	-0.91729	648	185.974	272.876	359.778	0.421105
GO:0031647_regulation_of_protein_stability	22	3	2.44336	-0.91729	648	185.974	272.876	359.778	0.421105
GO:0035220_wing_disc_development	22	3	2.44336	-0.91729	648	185.974	272.876	359.778	0.421105
GO:0043279_response_to_alkaloid	22	3	2.44336	-0.91729	648	185.974	272.876	359.778	0.421105
GO:0044420_extracellular_matrix_part	22	3	2.44336	-0.91729	648	185.974	272.876	359.778	0.421105
GO:0045807_positive_regulation_of_endocytosis	22	3	2.44336	-0.91729	648	185.974	272.876	359.778	0.421105
GO:0048737_imaginal_disc-derived_appendage_development	22	3	2.44336	-0.91729	648	185.974	272.876	359.778	0.421105
GO:0050803_regulation_of_synapse_structure_and_activity	22	3	2.44336	-0.91729	648	185.974	272.876	359.778	0.421105
GO:0048518_positive_regulation_of_biological_process	718	47	1.1729	-0.915337	649	186.286	273.302	360.318	0.421112
GO:0007276_gamete_generation	133	11	1.48194	-0.918195	635	181.627	267.526	353.425	0.421301
GO:0032553_ribonucleotide_binding	533	36	1.21022	-0.918978	634	181.509	267.35	353.191	0.421688
GO:0006874_cellular_calcium_ion_homeostasis	47	5	1.90617	-0.92547	632	181.026	266.606	352.186	0.421845
GO:0055074_calcium_ion_homeostasis	47	5	1.90617	-0.92547	632	181.026	266.606	352.186	0.421845
GO:0005096_GTPase_activator_activity	61	6	1.76242	-0.912587	650	187.08	274.288	361.496	0.421982
GO:0032502_developmental_process	1112	70	1.12793	-0.920192	633	181.473	267.29	353.107	0.422259
GO:0006007_glucose_catabolic_process	35	4	2.04777	-0.892224	686	202.342	293.312	384.282	0.427569
GO:0014069_postsynaptic_density	35	4	2.04777	-0.892224	686	202.342	293.312	384.282	0.427569
GO:0030016_myofibril	35	4	2.04777	-0.892224	686	202.342	293.312	384.282	0.427569
GO:0030162_regulation_of_proteolysis	35	4	2.04777	-0.892224	686	202.342	293.312	384.282	0.427569
GO:0030674_protein_binding__bridging	35	4	2.04777	-0.892224	686	202.342	293.312	384.282	0.427569
GO:0043269_regulation_of_ion_transport	35	4	2.04777	-0.892224	686	202.342	293.312	384.282	0.427569
GO:0050953_sensory_perception_of_light_stimulus	35	4	2.04777	-0.892224	686	202.342	293.312	384.282	0.427569
GO:0050817_coagulation	91	8	1.5752	-0.876489	694	204.996	297.064	389.132	0.428046
GO:0016874_ligase_activity	166	13	1.40321	-0.877239	693	204.731	296.648	388.565	0.428063
GO:0030554_adenyl_nucleotide_binding	438	30	1.22726	-0.881625	692	204.518	296.314	388.11	0.428199
GO:0019222_regulation_of_metabolic_process	1081	68	1.12712	-0.896163	679	200.458	290.846	381.234	0.428345
GO:0008104_protein_localization	405	28	1.23877	-0.882961	691	204.473	296.24	388.007	0.428712
GO:0009536_plastid	90	8	1.59271	-0.89643	678	200.459	290.818	381.177	0.428935
GO:0045664_regulation_of_neuron_differentiation	90	8	1.59271	-0.89643	678	200.459	290.818	381.177	0.428935
GO:0006511_ubiquitin-dependent_protein_catabolic_process	120	10	1.49316	-0.885335	690	204.347	296.054	387.761	0.429064
GO:0045859_regulation_of_protein_kinase_activity	120	10	1.49316	-0.885335	690	204.347	296.054	387.761	0.429064
GO:0019932_second-messenger-mediated_signaling	62	6	1.73399	-0.887767	688	203.848	295.304	386.76	0.429221
GO:0050804_regulation_of_synaptic_transmission	62	6	1.73399	-0.887767	688	203.848	295.304	386.76	0.429221
GO:0009124_nucleoside_monophosphate_biosynthetic_process	48	5	1.86645	-0.896617	676	200.112	290.302	380.492	0.429441
GO:0009914_hormone_transport	48	5	1.86645	-0.896617	676	200.112	290.302	380.492	0.429441
GO:0016741_transferase_activity__transferring_one-carbon_groups	48	5	1.86645	-0.896617	676	200.112	290.302	380.492	0.429441
GO:0040011_locomotion	273	20	1.31267	-0.911026	669	198.096	287.372	376.648	0.429555
GO:0000279_M_phase	164	13	1.42033	-0.906526	670	198.492	287.99	377.488	0.429836
GO:0007283_spermatogenesis	75	7	1.67234	-0.911428	668	197.952	287.148	376.344	0.429862
GO:0048232_male_gamete_generation	75	7	1.67234	-0.911428	668	197.952	287.148	376.344	0.429862
GO:0000578_embryonic_axis_specification	11	2	3.25781	-0.912274	666	197.371	286.428	375.485	0.430072
GO:0001906_cell_killing	11	2	3.25781	-0.912274	666	197.371	286.428	375.485	0.430072
GO:0006541_glutamine_metabolic_process	11	2	3.25781	-0.912274	666	197.371	286.428	375.485	0.430072
GO:0007044_cell-substrate_junction_assembly	11	2	3.25781	-0.912274	666	197.371	286.428	375.485	0.430072
GO:0008308_voltage-gated_anion_channel_activity	11	2	3.25781	-0.912274	666	197.371	286.428	375.485	0.430072
GO:0009132_nucleoside_diphosphate_metabolic_process	11	2	3.25781	-0.912274	666	197.371	286.428	375.485	0.430072
GO:0032434_regulation_of_proteasomal_ubiquitin-dependent_protein_catabolic_process	11	2	3.25781	-0.912274	666	197.371	286.428	375.485	0.430072
GO:0032465_regulation_of_cytokinesis	11	2	3.25781	-0.912274	666	197.371	286.428	375.485	0.430072
GO:0032846_positive_regulation_of_homeostatic_process	11	2	3.25781	-0.912274	666	197.371	286.428	375.485	0.430072
GO:0033059_cellular_pigmentation	11	2	3.25781	-0.912274	666	197.371	286.428	375.485	0.430072
GO:0043043_peptide_biosynthetic_process	11	2	3.25781	-0.912274	666	197.371	286.428	375.485	0.430072
GO:0043270_positive_regulation_of_ion_transport	11	2	3.25781	-0.912274	666	197.371	286.428	375.485	0.430072
GO:0045839_negative_regulation_of_mitosis	11	2	3.25781	-0.912274	666	197.371	286.428	375.485	0.430072
GO:0051341_regulation_of_oxidoreductase_activity	11	2	3.25781	-0.912274	666	197.371	286.428	375.485	0.430072
GO:0051784_negative_regulation_of_nuclear_division	11	2	3.25781	-0.912274	666	197.371	286.428	375.485	0.430072
GO:0070566_adenylyltransferase_activity	11	2	3.25781	-0.912274	666	197.371	286.428	375.485	0.430072
GO:0009887_organ_morphogenesis	180	14	1.39362	-0.897202	673	199.467	289.494	379.521	0.430155
GO:0030030_cell_projection_organization	274	20	1.30788	-0.899531	672	199.365	289.304	379.243	0.430512
GO:0030001_metal_ion_transport	134	11	1.47088	-0.901635	671	199.197	289.022	378.847	0.430733
GO:0006171_cAMP_biosynthetic_process	23	3	2.33712	-0.873854	699	209.279	302.272	395.265	0.432435
GO:0030814_regulation_of_cAMP_metabolic_process	23	3	2.33712	-0.873854	699	209.279	302.272	395.265	0.432435
GO:0046530_photoreceptor_cell_differentiation	23	3	2.33712	-0.873854	699	209.279	302.272	395.265	0.432435
GO:0051187_cofactor_catabolic_process	23	3	2.33712	-0.873854	699	209.279	302.272	395.265	0.432435
GO:0060173_limb_development	23	3	2.33712	-0.873854	699	209.279	302.272	395.265	0.432435
GO:0048856_anatomical_structure_development	982	62	1.13128	-0.864561	706	211.67	305.62	399.57	0.43289
GO:0005938_cell_cortex	77	7	1.6289	-0.867544	705	211.403	305.212	399.021	0.432925
GO:0034220_ion_transmembrane_transport	77	7	1.6289	-0.867544	705	211.403	305.212	399.021	0.432925
GO:0051969_regulation_of_transmission_of_nerve_impulse	63	6	1.70647	-0.863655	707	212.129	306.276	400.423	0.433205
GO:0005085_guanyl-nucleotide_exchange_factor_activity	49	5	1.82836	-0.868757	703	211.054	304.724	398.394	0.433462
GO:0050778_positive_regulation_of_immune_response	49	5	1.82836	-0.868757	703	211.054	304.724	398.394	0.433462
GO:0051340_regulation_of_ligase_activity	49	5	1.82836	-0.868757	703	211.054	304.724	398.394	0.433462
GO:0051438_regulation_of_ubiquitin-protein_ligase_activity	49	5	1.82836	-0.868757	703	211.054	304.724	398.394	0.433462
GO:0004175_endopeptidase_activity	92	8	1.55808	-0.856981	713	215.112	310.036	404.96	0.434833
GO:0006446_regulation_of_translational_initiation	36	4	1.99088	-0.859284	712	214.824	309.68	404.536	0.434944
GO:0019320_hexose_catabolic_process	36	4	1.99088	-0.859284	712	214.824	309.68	404.536	0.434944
GO:0043406_positive_regulation_of_MAP_kinase_activity	36	4	1.99088	-0.859284	712	214.824	309.68	404.536	0.434944
GO:0044264_cellular_polysaccharide_metabolic_process	36	4	1.99088	-0.859284	712	214.824	309.68	404.536	0.434944
GO:0060090_binding__bridging	36	4	1.99088	-0.859284	712	214.824	309.68	404.536	0.434944
GO:0043434_response_to_peptide_hormone_stimulus	107	9	1.50712	-0.85234	715	216.165	311.506	406.847	0.435673
GO:0044057_regulation_of_system_process	107	9	1.50712	-0.85234	715	216.165	311.506	406.847	0.435673
GO:0006996_organelle_organization	626	41	1.17354	-0.844826	739	227.879	325.924	423.969	0.441034
GO:0022891_substrate-specific_transmembrane_transporter_activity	231	17	1.31864	-0.844952	738	227.827	325.844	423.861	0.441523
GO:0055085_transmembrane_transport	231	17	1.31864	-0.844952	738	227.827	325.844	423.861	0.441523
GO:0005791_rough_endoplasmic_reticulum	12	2	2.98632	-0.848692	736	227.321	325.088	422.855	0.441696
GO:0007006_mitochondrial_membrane_organization	12	2	2.98632	-0.848692	736	227.321	325.088	422.855	0.441696
GO:0007350_blastoderm_segmentation	12	2	2.98632	-0.848692	736	227.321	325.088	422.855	0.441696
GO:0016849_phosphorus-oxygen_lyase_activity	12	2	2.98632	-0.848692	736	227.321	325.088	422.855	0.441696
GO:0019905_syntaxin_binding	12	2	2.98632	-0.848692	736	227.321	325.088	422.855	0.441696
GO:0030140_trans-Golgi_network_transport_vesicle	12	2	2.98632	-0.848692	736	227.321	325.088	422.855	0.441696
GO:0030239_myofibril_assembly	12	2	2.98632	-0.848692	736	227.321	325.088	422.855	0.441696
GO:0030326_embryonic_limb_morphogenesis	12	2	2.98632	-0.848692	736	227.321	325.088	422.855	0.441696
GO:0031646_positive_regulation_of_neurological_system_process	12	2	2.98632	-0.848692	736	227.321	325.088	422.855	0.441696
GO:0032506_cytokinetic_process	12	2	2.98632	-0.848692	736	227.321	325.088	422.855	0.441696
GO:0035113_embryonic_appendage_morphogenesis	12	2	2.98632	-0.848692	736	227.321	325.088	422.855	0.441696
GO:0035384_thioester_biosynthetic_process	12	2	2.98632	-0.848692	736	227.321	325.088	422.855	0.441696
GO:0042303_molting_cycle	12	2	2.98632	-0.848692	736	227.321	325.088	422.855	0.441696
GO:0042462_eye_photoreceptor_cell_development	12	2	2.98632	-0.848692	736	227.321	325.088	422.855	0.441696
GO:0042551_neuron_maturation	12	2	2.98632	-0.848692	736	227.321	325.088	422.855	0.441696
GO:0042562_hormone_binding	12	2	2.98632	-0.848692	736	227.321	325.088	422.855	0.441696
GO:0043149_stress_fiber_assembly	12	2	2.98632	-0.848692	736	227.321	325.088	422.855	0.441696
GO:0045666_positive_regulation_of_neuron_differentiation	12	2	2.98632	-0.848692	736	227.321	325.088	422.855	0.441696
GO:0050806_positive_regulation_of_synaptic_transmission	12	2	2.98632	-0.848692	736	227.321	325.088	422.855	0.441696
GO:0051971_positive_regulation_of_transmission_of_nerve_impulse	12	2	2.98632	-0.848692	736	227.321	325.088	422.855	0.441696
GO:0071616_acyl-CoA_biosynthetic_process	12	2	2.98632	-0.848692	736	227.321	325.088	422.855	0.441696
GO:0005216_ion_channel_activity	64	6	1.67981	-0.840225	741	229.628	328.224	426.82	0.442947
GO:0070838_divalent_metal_ion_transport	50	5	1.7918	-0.841844	740	229.308	327.85	426.392	0.443041
GO:0044446_intracellular_organelle_part	1692	102	1.08016	-0.828015	750	235.457	335.622	435.787	0.447496
GO:0000278_mitotic_cell_cycle	248	18	1.3005	-0.832284	749	235.247	335.328	435.409	0.447701
GO:0000776_kinetochore	24	3	2.23974	-0.833064	748	235.052	335.03	435.008	0.447901
GO:0005099_Ras_GTPase_activator_activity	24	3	2.23974	-0.833064	748	235.052	335.03	435.008	0.447901
GO:0010563_negative_regulation_of_phosphorus_metabolic_process	24	3	2.23974	-0.833064	748	235.052	335.03	435.008	0.447901
GO:0030802_regulation_of_cyclic_nucleotide_biosynthetic_process	24	3	2.23974	-0.833064	748	235.052	335.03	435.008	0.447901
GO:0030808_regulation_of_nucleotide_biosynthetic_process	24	3	2.23974	-0.833064	748	235.052	335.03	435.008	0.447901
GO:0045936_negative_regulation_of_phosphate_metabolic_process	24	3	2.23974	-0.833064	748	235.052	335.03	435.008	0.447901
GO:0051091_positive_regulation_of_transcription_factor_activity	24	3	2.23974	-0.833064	748	235.052	335.03	435.008	0.447901
GO:0005524_ATP_binding	414	28	1.21184	-0.801554	771	243.301	345.924	448.547	0.448669
GO:0010740_positive_regulation_of_intracellular_protein_kinase_cascade	51	5	1.75666	-0.815839	765	241.52	343.306	445.092	0.448766
GO:0022836_gated_channel_activity	51	5	1.75666	-0.815839	765	241.52	343.306	445.092	0.448766
GO:0051656_establishment_of_organelle_localization	51	5	1.75666	-0.815839	765	241.52	343.306	445.092	0.448766
GO:0072511_divalent_inorganic_cation_transport	51	5	1.75666	-0.815839	765	241.52	343.306	445.092	0.448766
GO:0019941_modification-dependent_protein_catabolic_process	125	10	1.43344	-0.803213	770	243.173	345.724	448.275	0.448992
GO:0043549_regulation_of_kinase_activity	125	10	1.43344	-0.803213	770	243.173	345.724	448.275	0.448992
GO:0009145_purine_nucleoside_triphosphate_biosynthetic_process	65	6	1.65396	-0.817453	761	240.414	341.954	443.494	0.449348
GO:0009201_ribonucleoside_triphosphate_biosynthetic_process	65	6	1.65396	-0.817453	761	240.414	341.954	443.494	0.449348
GO:0009206_purine_ribonucleoside_triphosphate_biosynthetic_process	65	6	1.65396	-0.817453	761	240.414	341.954	443.494	0.449348
GO:0022838_substrate-specific_channel_activity	65	6	1.65396	-0.817453	761	240.414	341.954	443.494	0.449348
GO:0031396_regulation_of_protein_ubiquitination	65	6	1.65396	-0.817453	761	240.414	341.954	443.494	0.449348
GO:0009260_ribonucleotide_biosynthetic_process	80	7	1.56782	-0.805654	768	242.788	345.186	447.584	0.449461
GO:0032868_response_to_insulin_stimulus	80	7	1.56782	-0.805654	768	242.788	345.186	447.584	0.449461
GO:0051050_positive_regulation_of_transport	80	7	1.56782	-0.805654	768	242.788	345.186	447.584	0.449461
GO:0070727_cellular_macromolecule_localization	249	18	1.29527	-0.820957	756	238.807	339.826	440.845	0.449505
GO:0005244_voltage-gated_ion_channel_activity	37	4	1.93708	-0.827763	753	237.945	338.644	439.343	0.449726
GO:0022832_voltage-gated_channel_activity	37	4	1.93708	-0.827763	753	237.945	338.644	439.343	0.449726
GO:0046365_monosaccharide_catabolic_process	37	4	1.93708	-0.827763	753	237.945	338.644	439.343	0.449726
GO:0007411_axon_guidance	110	9	1.46601	-0.800621	772	244.323	347.234	450.145	0.449785
GO:0009152_purine_ribonucleotide_biosynthetic_process	79	7	1.58767	-0.825779	754	238.358	339.242	440.126	0.449923
GO:0048519_negative_regulation_of_biological_process	697	45	1.15683	-0.821086	755	238.747	339.722	440.697	0.449963
GO:0035556_intracellular_signal_transduction	398	27	1.21554	-0.796844	775	246.986	350.706	454.426	0.452524
GO:0019216_regulation_of_lipid_metabolic_process	38	4	1.8861	-0.797577	774	246.889	350.59	454.291	0.452959
GO:0035091_phosphoinositide_binding	38	4	1.8861	-0.797577	774	246.889	350.59	454.291	0.452959
GO:0000287_magnesium_ion_binding	66	6	1.6289	-0.795318	776	247.596	351.522	455.448	0.452992
GO:0002443_leukocyte_mediated_immunity	25	3	2.15015	-0.794688	784	250.64	355.198	459.756	0.453059
GO:0006094_gluconeogenesis	25	3	2.15015	-0.794688	784	250.64	355.198	459.756	0.453059
GO:0007229_integrin-mediated_signaling_pathway	25	3	2.15015	-0.794688	784	250.64	355.198	459.756	0.453059
GO:0007560_imaginal_disc_morphogenesis	25	3	2.15015	-0.794688	784	250.64	355.198	459.756	0.453059
GO:0032886_regulation_of_microtubule-based_process	25	3	2.15015	-0.794688	784	250.64	355.198	459.756	0.453059
GO:0045216_cell-cell_junction_organization	25	3	2.15015	-0.794688	784	250.64	355.198	459.756	0.453059
GO:0046058_cAMP_metabolic_process	25	3	2.15015	-0.794688	784	250.64	355.198	459.756	0.453059
GO:0090047_positive_regulation_of_transcription_regulator_activity	25	3	2.15015	-0.794688	784	250.64	355.198	459.756	0.453059
GO:0002263_cell_activation_involved_in_immune_response	13	2	2.75661	-0.791658	808	263.698	370.228	476.758	0.458203
GO:0002366_leukocyte_activation_involved_in_immune_response	13	2	2.75661	-0.791658	808	263.698	370.228	476.758	0.458203
GO:0003725_double-stranded_RNA_binding	13	2	2.75661	-0.791658	808	263.698	370.228	476.758	0.458203
GO:0005070_SH3_SH2_adaptor_activity	13	2	2.75661	-0.791658	808	263.698	370.228	476.758	0.458203
GO:0005246_calcium_channel_regulator_activity	13	2	2.75661	-0.791658	808	263.698	370.228	476.758	0.458203
GO:0005504_fatty_acid_binding	13	2	2.75661	-0.791658	808	263.698	370.228	476.758	0.458203
GO:0005913_cell-cell_adherens_junction	13	2	2.75661	-0.791658	808	263.698	370.228	476.758	0.458203
GO:0006221_pyrimidine_nucleotide_biosynthetic_process	13	2	2.75661	-0.791658	808	263.698	370.228	476.758	0.458203
GO:0006637_acyl-CoA_metabolic_process	13	2	2.75661	-0.791658	808	263.698	370.228	476.758	0.458203
GO:0007585_respiratory_gaseous_exchange	13	2	2.75661	-0.791658	808	263.698	370.228	476.758	0.458203
GO:0010039_response_to_iron_ion	13	2	2.75661	-0.791658	808	263.698	370.228	476.758	0.458203
GO:0010977_negative_regulation_of_neuron_projection_development	13	2	2.75661	-0.791658	808	263.698	370.228	476.758	0.458203
GO:0015718_monocarboxylic_acid_transport	13	2	2.75661	-0.791658	808	263.698	370.228	476.758	0.458203
GO:0019722_calcium-mediated_signaling	13	2	2.75661	-0.791658	808	263.698	370.228	476.758	0.458203
GO:0019861_flagellum	13	2	2.75661	-0.791658	808	263.698	370.228	476.758	0.458203
GO:0022898_regulation_of_transmembrane_transporter_activity	13	2	2.75661	-0.791658	808	263.698	370.228	476.758	0.458203
GO:0030018_Z_disc	13	2	2.75661	-0.791658	808	263.698	370.228	476.758	0.458203
GO:0030145_manganese_ion_binding	13	2	2.75661	-0.791658	808	263.698	370.228	476.758	0.458203
GO:0032412_regulation_of_ion_transmembrane_transporter_activity	13	2	2.75661	-0.791658	808	263.698	370.228	476.758	0.458203
GO:0032580_Golgi_cisterna_membrane	13	2	2.75661	-0.791658	808	263.698	370.228	476.758	0.458203
GO:0035383_thioester_metabolic_process	13	2	2.75661	-0.791658	808	263.698	370.228	476.758	0.458203
GO:0042776_mitochondrial_ATP_synthesis_coupled_proton_transport	13	2	2.75661	-0.791658	808	263.698	370.228	476.758	0.458203
GO:0045861_negative_regulation_of_proteolysis	13	2	2.75661	-0.791658	808	263.698	370.228	476.758	0.458203
GO:0048306_calcium-dependent_protein_binding	13	2	2.75661	-0.791658	808	263.698	370.228	476.758	0.458203
GO:0043632_modification-dependent_macromolecule_catabolic_process	126	10	1.42206	-0.787653	813	266.079	373.294	480.509	0.459156
GO:0051603_proteolysis_involved_in_cellular_protein_catabolic_process	126	10	1.42206	-0.787653	813	266.079	373.294	480.509	0.459156
GO:0006928_cellular_component_movement	204	15	1.3175	-0.788316	811	265.448	372.454	479.46	0.459253
GO:0072503_cellular_divalent_inorganic_cation_homeostasis	52	5	1.72288	-0.790701	810	265.169	371.998	478.827	0.459257
GO:0072507_divalent_inorganic_cation_homeostasis	52	5	1.72288	-0.790701	810	265.169	371.998	478.827	0.459257
GO:0044422_organelle_part	1700	102	1.07508	-0.784122	814	266.522	373.938	481.354	0.459383
GO:0019752_carboxylic_acid_metabolic_process	302	21	1.24595	-0.773371	818	268.618	376.858	485.098	0.460707
GO:0043436_oxoacid_metabolic_process	302	21	1.24595	-0.773371	818	268.618	376.858	485.098	0.460707
GO:0001883_purine_nucleoside_binding	451	30	1.19188	-0.769864	819	269.075	377.468	485.861	0.460889
GO:0002252_immune_effector_process	53	5	1.69037	-0.766396	827	272.426	381.626	490.826	0.461458
GO:0005976_polysaccharide_metabolic_process	53	5	1.69037	-0.766396	827	272.426	381.626	490.826	0.461458
GO:0016052_carbohydrate_catabolic_process	53	5	1.69037	-0.766396	827	272.426	381.626	490.826	0.461458
GO:0046578_regulation_of_Ras_protein_signal_transduction	53	5	1.69037	-0.766396	827	272.426	381.626	490.826	0.461458
GO:0048610_cellular_process_involved_in_reproduction	190	14	1.32027	-0.765689	828	272.755	382.116	491.477	0.461493
GO:0031644_regulation_of_neurological_system_process	67	6	1.60459	-0.773798	816	268.472	376.614	484.756	0.461537
GO:0042692_muscle_cell_differentiation	67	6	1.60459	-0.773798	816	268.472	376.614	484.756	0.461537
GO:0009894_regulation_of_catabolic_process	97	8	1.47777	-0.765558	829	273.295	382.822	492.349	0.461788
GO:0005509_calcium_ion_binding	143	11	1.3783	-0.764318	830	273.726	383.404	493.082	0.461933
GO:0031344_regulation_of_cell_projection_organization	82	7	1.52958	-0.766849	823	271.267	380.186	489.105	0.461951
GO:0032559_adenyl_ribonucleotide_binding	418	28	1.20025	-0.767287	822	270.943	379.804	488.665	0.462049
GO:0009187_cyclic_nucleotide_metabolic_process	39	4	1.83774	-0.768652	821	270.654	379.384	488.114	0.4621
GO:0051436_negative_regulation_of_ubiquitin-protein_ligase_activity_involved_in_mitotic_cell_cycle	39	4	1.83774	-0.768652	821	270.654	379.384	488.114	0.4621
GO:0008289_lipid_binding	128	10	1.39984	-0.757356	839	278.617	389.208	499.799	0.463895
GO:0010608_posttranscriptional_regulation_of_gene_expression	128	10	1.39984	-0.757356	839	278.617	389.208	499.799	0.463895
GO:0048471_perinuclear_region_of_cytoplasm	128	10	1.39984	-0.757356	839	278.617	389.208	499.799	0.463895
GO:0051338_regulation_of_transferase_activity	128	10	1.39984	-0.757356	839	278.617	389.208	499.799	0.463895
GO:0044464_cell_part	3188	182	1.02292	-0.753733	840	279.048	389.882	500.716	0.464145
GO:0015267_channel_activity	68	6	1.58099	-0.752873	842	280.276	391.444	502.612	0.464898
GO:0022803_passive_transmembrane_transporter_activity	68	6	1.58099	-0.752873	842	280.276	391.444	502.612	0.464898
GO:0005088_Ras_guanyl-nucleotide_exchange_factor_activity	26	3	2.06746	-0.758522	835	278.092	388.47	498.848	0.465234
GO:0030017_sarcomere	26	3	2.06746	-0.758522	835	278.092	388.47	498.848	0.465234
GO:0030799_regulation_of_cyclic_nucleotide_metabolic_process	26	3	2.06746	-0.758522	835	278.092	388.47	498.848	0.465234
GO:0035023_regulation_of_Rho_protein_signal_transduction	26	3	2.06746	-0.758522	835	278.092	388.47	498.848	0.465234
GO:0048563_post-embryonic_organ_morphogenesis	26	3	2.06746	-0.758522	835	278.092	388.47	498.848	0.465234
GO:0006082_organic_acid_metabolic_process	305	21	1.23369	-0.744263	846	282.526	394.316	506.106	0.466095
GO:0010817_regulation_of_hormone_levels	83	7	1.51115	-0.748143	844	281.965	393.556	505.147	0.466299
GO:0048589_developmental_growth	83	7	1.51115	-0.748143	844	281.965	393.556	505.147	0.466299
GO:0005623_cell	3189	182	1.0226	-0.744789	845	282.374	394.068	505.762	0.466353
GO:0006820_anion_transport	40	4	1.7918	-0.740917	853	285.92	398.626	511.332	0.467322
GO:0009886_post-embryonic_morphogenesis	40	4	1.7918	-0.740917	853	285.92	398.626	511.332	0.467322
GO:0046165_alcohol_biosynthetic_process	40	4	1.7918	-0.740917	853	285.92	398.626	511.332	0.467322
GO:0051020_GTPase_binding	40	4	1.7918	-0.740917	853	285.92	398.626	511.332	0.467322
GO:0051352_negative_regulation_of_ligase_activity	40	4	1.7918	-0.740917	853	285.92	398.626	511.332	0.467322
GO:0051437_positive_regulation_of_ubiquitin-protein_ligase_activity_involved_in_mitotic_cell_cycle	40	4	1.7918	-0.740917	853	285.92	398.626	511.332	0.467322
GO:0051444_negative_regulation_of_ubiquitin-protein_ligase_activity	40	4	1.7918	-0.740917	853	285.92	398.626	511.332	0.467322
GO:0042180_cellular_ketone_metabolic_process	306	21	1.22966	-0.734758	870	296.78	411.28	525.78	0.472736
GO:0001882_nucleoside_binding	455	30	1.1814	-0.737753	868	296.106	410.394	524.682	0.472804
GO:0071702_organic_substance_transport	114	9	1.41457	-0.736219	869	296.661	411.134	525.607	0.473112
GO:0015077_monovalent_inorganic_cation_transmembrane_transporter_activity	84	7	1.49316	-0.729884	874	298.612	413.584	528.556	0.473208
GO:0004871_signal_transducer_activity	322	22	1.22421	-0.738772	867	296.064	410.35	524.636	0.473299
GO:0060089_molecular_transducer_activity	322	22	1.22421	-0.738772	867	296.064	410.35	524.636	0.473299
GO:0044431_Golgi_apparatus_part	177	13	1.31601	-0.730464	873	298.33	413.238	528.146	0.473354
GO:0000165_MAPKKK_cascade	99	8	1.44792	-0.731669	872	297.969	412.766	527.563	0.473356
GO:0007050_cell_cycle_arrest	99	8	1.44792	-0.731669	872	297.969	412.766	527.563	0.473356
GO:0003755_peptidyl-prolyl_cis-trans_isomerase_activity	14	2	2.55971	-0.740146	865	295.885	410.128	524.371	0.474136
GO:0005048_signal_sequence_binding	14	2	2.55971	-0.740146	865	295.885	410.128	524.371	0.474136
GO:0005179_hormone_activity	14	2	2.55971	-0.740146	865	295.885	410.128	524.371	0.474136
GO:0005254_chloride_channel_activity	14	2	2.55971	-0.740146	865	295.885	410.128	524.371	0.474136
GO:0006109_regulation_of_carbohydrate_metabolic_process	14	2	2.55971	-0.740146	865	295.885	410.128	524.371	0.474136
GO:0006821_chloride_transport	14	2	2.55971	-0.740146	865	295.885	410.128	524.371	0.474136
GO:0010675_regulation_of_cellular_carbohydrate_metabolic_process	14	2	2.55971	-0.740146	865	295.885	410.128	524.371	0.474136
GO:0016859_cis-trans_isomerase_activity	14	2	2.55971	-0.740146	865	295.885	410.128	524.371	0.474136
GO:0019751_polyol_metabolic_process	14	2	2.55971	-0.740146	865	295.885	410.128	524.371	0.474136
GO:0033205_cell_cycle_cytokinesis	14	2	2.55971	-0.740146	865	295.885	410.128	524.371	0.474136
GO:0035591_signaling_adaptor_activity	14	2	2.55971	-0.740146	865	295.885	410.128	524.371	0.474136
GO:0061136_regulation_of_proteasomal_protein_catabolic_process	14	2	2.55971	-0.740146	865	295.885	410.128	524.371	0.474136
GO:0071841_cellular_component_organization_or_biogenesis_at_cellular_level	849	53	1.11855	-0.724032	880	302.895	418.484	534.073	0.47555
GO:0042623_ATPase_activity__coupled	115	9	1.40227	-0.720888	881	303.332	419.152	534.972	0.475768
GO:0009063_cellular_amino_acid_catabolic_process	27	3	1.99088	-0.724389	879	302.86	418.44	534.02	0.476041
GO:0019319_hexose_biosynthetic_process	27	3	1.99088	-0.724389	879	302.86	418.44	534.02	0.476041
GO:0019829_cation-transporting_ATPase_activity	27	3	1.99088	-0.724389	879	302.86	418.44	534.02	0.476041
GO:0033692_cellular_polysaccharide_biosynthetic_process	27	3	1.99088	-0.724389	879	302.86	418.44	534.02	0.476041
GO:0043112_receptor_metabolic_process	27	3	1.99088	-0.724389	879	302.86	418.44	534.02	0.476041
GO:0016192_vesicle-mediated_transport	308	21	1.22168	-0.71604	882	304.808	420.994	537.18	0.477317
GO:0006575_cellular_modified_amino_acid_metabolic_process	41	4	1.74809	-0.714309	887	306.987	423.598	540.209	0.477563
GO:0007163_establishment_or_maintenance_of_cell_polarity	41	4	1.74809	-0.714309	887	306.987	423.598	540.209	0.477563
GO:0048477_oogenesis	41	4	1.74809	-0.714309	887	306.987	423.598	540.209	0.477563
GO:0051439_regulation_of_ubiquitin-protein_ligase_activity_involved_in_mitotic_cell_cycle	41	4	1.74809	-0.714309	887	306.987	423.598	540.209	0.477563
GO:0090068_positive_regulation_of_cell_cycle_process	41	4	1.74809	-0.714309	887	306.987	423.598	540.209	0.477563
GO:0009967_positive_regulation_of_signal_transduction	70	6	1.53582	-0.712731	889	307.918	424.822	541.726	0.477865
GO:0019901_protein_kinase_binding	70	6	1.53582	-0.712731	889	307.918	424.822	541.726	0.477865
GO:0031399_regulation_of_protein_modification_process	147	11	1.3408	-0.709556	890	308.693	425.824	542.955	0.478454
GO:0016043_cellular_component_organization	1113	68	1.09472	-0.70644	891	309.184	426.482	543.78	0.478655
GO:0006955_immune_response	132	10	1.35742	-0.699918	892	310.417	428.15	545.883	0.479989
GO:0000003_reproduction	360	24	1.19453	-0.69541	894	312.484	430.858	549.232	0.481944
GO:0009123_nucleoside_monophosphate_metabolic_process	56	5	1.59982	-0.698138	893	312.215	430.422	548.629	0.481996
GO:0050776_regulation_of_immune_response	71	6	1.51419	-0.693477	895	313.926	432.772	551.618	0.483544
GO:0005089_Rho_guanyl-nucleotide_exchange_factor_activity	15	2	2.38906	-0.693351	906	325.809	445.924	566.039	0.49219
GO:0005852_eukaryotic_translation_initiation_factor_3_complex	15	2	2.38906	-0.693351	906	325.809	445.924	566.039	0.49219
GO:0005882_intermediate_filament	15	2	2.38906	-0.693351	906	325.809	445.924	566.039	0.49219
GO:0010741_negative_regulation_of_intracellular_protein_kinase_cascade	15	2	2.38906	-0.693351	906	325.809	445.924	566.039	0.49219
GO:0019233_sensory_perception_of_pain	15	2	2.38906	-0.693351	906	325.809	445.924	566.039	0.49219
GO:0031032_actomyosin_structure_organization	15	2	2.38906	-0.693351	906	325.809	445.924	566.039	0.49219
GO:0031091_platelet_alpha_granule	15	2	2.38906	-0.693351	906	325.809	445.924	566.039	0.49219
GO:0033044_regulation_of_chromosome_organization	15	2	2.38906	-0.693351	906	325.809	445.924	566.039	0.49219
GO:0042461_photoreceptor_cell_development	15	2	2.38906	-0.693351	906	325.809	445.924	566.039	0.49219
GO:0044450_microtubule_organizing_center_part	15	2	2.38906	-0.693351	906	325.809	445.924	566.039	0.49219
GO:0050771_negative_regulation_of_axonogenesis	15	2	2.38906	-0.693351	906	325.809	445.924	566.039	0.49219
GO:0050896_response_to_stimulus	1116	68	1.09177	-0.690205	910	329.181	450.104	571.027	0.49462
GO:0000187_activation_of_MAPK_activity	28	3	1.91978	-0.692128	909	328.87	449.714	570.558	0.494735
GO:0016810_hydrolase_activity__acting_on_carbon-nitrogen_(but_not_peptide)_bonds	28	3	1.91978	-0.692128	909	328.87	449.714	570.558	0.494735
GO:0045927_positive_regulation_of_growth	28	3	1.91978	-0.692128	909	328.87	449.714	570.558	0.494735
GO:0044257_cellular_protein_catabolic_process	133	10	1.34721	-0.686189	913	331.707	453.15	574.593	0.496331
GO:0003714_transcription_corepressor_activity	42	4	1.70647	-0.688769	912	331.32	452.702	574.084	0.496384
GO:0043281_regulation_of_caspase_activity	42	4	1.70647	-0.688769	912	331.32	452.702	574.084	0.496384
GO:0070011_peptidase_activity__acting_on_L-amino_acid_peptides	149	11	1.3228	-0.683507	914	332.222	453.842	575.462	0.496545
GO:0045786_negative_regulation_of_cell_cycle	118	9	1.36662	-0.676647	918	334.389	456.472	578.555	0.497246
GO:0006644_phospholipid_metabolic_process	57	5	1.57175	-0.676836	917	334.33	456.388	578.446	0.497697
GO:0051146_striated_muscle_cell_differentiation	57	5	1.57175	-0.676836	917	334.33	456.388	578.446	0.497697
GO:0007275_multicellular_organismal_development	1031	63	1.09489	-0.676895	915	333.604	455.602	577.6	0.497926
GO:0014070_response_to_organic_cyclic_substance	72	6	1.49316	-0.674746	919	335.371	457.794	580.217	0.498144
GO:0010038_response_to_metal_ion	103	8	1.39169	-0.668107	923	337.558	460.53	583.502	0.498949
GO:0016049_cell_growth	103	8	1.39169	-0.668107	923	337.558	460.53	583.502	0.498949
GO:0050767_regulation_of_neurogenesis	103	8	1.39169	-0.668107	923	337.558	460.53	583.502	0.498949
GO:0044262_cellular_carbohydrate_metabolic_process	150	11	1.31398	-0.670803	920	336.558	459.32	582.082	0.499261
GO:0030330_DNA_damage_response__signal_transduction_by_p53_class_mediator	43	4	1.66679	-0.664241	928	340.854	464.462	588.07	0.500498
GO:0031145_anaphase-promoting_complex-dependent_proteasomal_ubiquitin-dependent_protein_catabolic_process	43	4	1.66679	-0.664241	928	340.854	464.462	588.07	0.500498
GO:0031965_nuclear_membrane	43	4	1.66679	-0.664241	928	340.854	464.462	588.07	0.500498
GO:0033238_regulation_of_cellular_amine_metabolic_process	43	4	1.66679	-0.664241	928	340.854	464.462	588.07	0.500498
GO:0045211_postsynaptic_membrane	43	4	1.66679	-0.664241	928	340.854	464.462	588.07	0.500498
GO:0019900_kinase_binding	88	7	1.42529	-0.66109	933	344.908	469.166	593.424	0.502857
GO:0006508_proteolysis	248	17	1.22825	-0.661478	932	344.431	468.69	592.949	0.502886
GO:0006096_glycolysis	29	3	1.85358	-0.661598	931	344.322	468.534	592.746	0.503259
GO:0030323_respiratory_tube_development	29	3	1.85358	-0.661598	931	344.322	468.534	592.746	0.503259
GO:0048741_skeletal_muscle_fiber_development	29	3	1.85358	-0.661598	931	344.322	468.534	592.746	0.503259
GO:0042325_regulation_of_phosphorylation	167	12	1.28752	-0.658523	934	345.872	470.376	594.88	0.503615
GO:0010647_positive_regulation_of_cell_communication	104	8	1.3783	-0.65305	935	347.787	472.694	597.601	0.505555
GO:0016887_ATPase_activity	136	10	1.3175	-0.646445	954	363.017	489.772	616.527	0.513388
GO:0008233_peptidase_activity	168	12	1.27985	-0.646831	953	362.921	489.68	616.439	0.51383
GO:0032504_multicellular_organism_reproduction	168	12	1.27985	-0.646831	953	362.921	489.68	616.439	0.51383
GO:0048609_multicellular_organismal_reproductive_process	168	12	1.27985	-0.646831	953	362.921	489.68	616.439	0.51383
GO:0005626_insoluble_fraction	300	20	1.19453	-0.639367	962	367.17	494.524	621.878	0.514058
GO:0048523_negative_regulation_of_cellular_process	656	41	1.11987	-0.640026	961	367.006	494.308	621.61	0.514368
GO:0004930_G-protein_coupled_receptor_activity	44	4	1.6289	-0.640674	960	366.638	493.856	621.074	0.514433
GO:0008565_protein_transporter_activity	44	4	1.6289	-0.640674	960	366.638	493.856	621.074	0.514433
GO:0031072_heat_shock_protein_binding	44	4	1.6289	-0.640674	960	366.638	493.856	621.074	0.514433
GO:0031397_negative_regulation_of_protein_ubiquitination	44	4	1.6289	-0.640674	960	366.638	493.856	621.074	0.514433
GO:0046879_hormone_secretion	44	4	1.6289	-0.640674	960	366.638	493.856	621.074	0.514433
GO:0050808_synapse_organization	44	4	1.6289	-0.640674	960	366.638	493.856	621.074	0.514433
GO:0043066_negative_regulation_of_apoptosis	169	12	1.27228	-0.63532	966	369.313	496.988	624.663	0.51448
GO:0000149_SNARE_binding	16	2	2.23974	-0.650629	949	361.87	488.26	614.65	0.514499
GO:0002573_myeloid_leukocyte_differentiation	16	2	2.23974	-0.650629	949	361.87	488.26	614.65	0.514499
GO:0004180_carboxypeptidase_activity	16	2	2.23974	-0.650629	949	361.87	488.26	614.65	0.514499
GO:0004620_phospholipase_activity	16	2	2.23974	-0.650629	949	361.87	488.26	614.65	0.514499
GO:0005319_lipid_transporter_activity	16	2	2.23974	-0.650629	949	361.87	488.26	614.65	0.514499
GO:0006220_pyrimidine_nucleotide_metabolic_process	16	2	2.23974	-0.650629	949	361.87	488.26	614.65	0.514499
GO:0006749_glutathione_metabolic_process	16	2	2.23974	-0.650629	949	361.87	488.26	614.65	0.514499
GO:0007338_single_fertilization	16	2	2.23974	-0.650629	949	361.87	488.26	614.65	0.514499
GO:0007586_digestion	16	2	2.23974	-0.650629	949	361.87	488.26	614.65	0.514499
GO:0019205_nucleobase__nucleoside__nucleotide_kinase_activity	16	2	2.23974	-0.650629	949	361.87	488.26	614.65	0.514499
GO:0019954_asexual_reproduction	16	2	2.23974	-0.650629	949	361.87	488.26	614.65	0.514499
GO:0021954_central_nervous_system_neuron_development	16	2	2.23974	-0.650629	949	361.87	488.26	614.65	0.514499
GO:0031594_neuromuscular_junction	16	2	2.23974	-0.650629	949	361.87	488.26	614.65	0.514499
GO:0051054_positive_regulation_of_DNA_metabolic_process	16	2	2.23974	-0.650629	949	361.87	488.26	614.65	0.514499
GO:0022414_reproductive_process	349	23	1.18084	-0.648205	950	362.386	488.956	615.526	0.514691
GO:0051188_cofactor_biosynthetic_process	59	5	1.51847	-0.636241	965	369.252	496.902	624.552	0.514924
GO:0060627_regulation_of_vesicle-mediated_transport	59	5	1.51847	-0.636241	965	369.252	496.902	624.552	0.514924
GO:0007346_regulation_of_mitotic_cell_cycle	105	8	1.36518	-0.63831	963	368.409	495.982	623.555	0.515038
GO:0022857_transmembrane_transporter_activity	251	17	1.21357	-0.63281	967	370.309	498.22	626.131	0.515222
GO:0005798_Golgi-associated_vesicle	30	3	1.7918	-0.632672	970	373.29	501.722	630.154	0.517239
GO:0006084_acetyl-CoA_metabolic_process	30	3	1.7918	-0.632672	970	373.29	501.722	630.154	0.517239
GO:0017016_Ras_GTPase_binding	30	3	1.7918	-0.632672	970	373.29	501.722	630.154	0.517239
GO:0005624_membrane_fraction	285	19	1.19453	-0.625114	973	374.58	503.378	632.176	0.517346
GO:0050878_regulation_of_body_fluid_levels	106	8	1.3523	-0.623882	974	374.938	503.9	632.862	0.517351
GO:0045184_establishment_of_protein_localization	335	22	1.1767	-0.625879	972	374.549	503.336	632.123	0.517835
GO:0007596_blood_coagulation	90	7	1.39362	-0.629086	971	374.291	502.948	631.605	0.517969
GO:0012505_endomembrane_system	420	27	1.15187	-0.619998	975	377.018	506.332	635.646	0.519315
GO:0032879_regulation_of_localization	236	16	1.21478	-0.618552	976	377.587	507	636.413	0.519467
GO:0005578_proteinaceous_extracellular_matrix	45	4	1.59271	-0.618021	980	379.464	509.326	639.188	0.51972
GO:0007266_Rho_protein_signal_transduction	45	4	1.59271	-0.618021	980	379.464	509.326	639.188	0.51972
GO:0007292_female_gamete_generation	45	4	1.59271	-0.618021	980	379.464	509.326	639.188	0.51972
GO:0015992_proton_transport	45	4	1.59271	-0.618021	980	379.464	509.326	639.188	0.51972
GO:0030900_forebrain_development	60	5	1.49316	-0.616898	982	380.814	510.83	640.846	0.520193
GO:0045335_phagocytic_vesicle	60	5	1.49316	-0.616898	982	380.814	510.83	640.846	0.520193
GO:0043069_negative_regulation_of_programmed_cell_death	171	12	1.2574	-0.61283	983	381.641	511.864	642.087	0.520716
GO:0040008_regulation_of_growth	123	9	1.31107	-0.60841	995	391.393	522.946	654.499	0.525574
GO:0060284_regulation_of_cell_development	123	9	1.31107	-0.60841	995	391.393	522.946	654.499	0.525574
GO:0005604_basement_membrane	17	2	2.10799	-0.611457	991	390.012	521.288	652.564	0.526022
GO:0019217_regulation_of_fatty_acid_metabolic_process	17	2	2.10799	-0.611457	991	390.012	521.288	652.564	0.526022
GO:0030307_positive_regulation_of_cell_growth	17	2	2.10799	-0.611457	991	390.012	521.288	652.564	0.526022
GO:0030435_sporulation_resulting_in_formation_of_a_cellular_spore	17	2	2.10799	-0.611457	991	390.012	521.288	652.564	0.526022
GO:0042364_water-soluble_vitamin_biosynthetic_process	17	2	2.10799	-0.611457	991	390.012	521.288	652.564	0.526022
GO:0042401_cellular_biogenic_amine_biosynthetic_process	17	2	2.10799	-0.611457	991	390.012	521.288	652.564	0.526022
GO:0043934_sporulation	17	2	2.10799	-0.611457	991	390.012	521.288	652.564	0.526022
GO:0051048_negative_regulation_of_secretion	17	2	2.10799	-0.611457	991	390.012	521.288	652.564	0.526022
GO:0032787_monocarboxylic_acid_metabolic_process	139	10	1.28906	-0.608778	993	391.201	522.714	654.227	0.526399
GO:0030425_dendrite	107	8	1.33966	-0.609759	992	390.982	522.442	653.902	0.526655
GO:0009725_response_to_hormone_stimulus	221	15	1.21615	-0.604133	1003	398.528	530.966	663.404	0.529378
GO:0005539_glycosaminoglycan_binding	31	3	1.73399	-0.605237	1001	397.657	529.968	662.279	0.529439
GO:0006814_sodium_ion_transport	31	3	1.73399	-0.605237	1001	397.657	529.968	662.279	0.529439
GO:0009310_amine_catabolic_process	31	3	1.73399	-0.605237	1001	397.657	529.968	662.279	0.529439
GO:0030117_membrane_coat	31	3	1.73399	-0.605237	1001	397.657	529.968	662.279	0.529439
GO:0034702_ion_channel_complex	31	3	1.73399	-0.605237	1001	397.657	529.968	662.279	0.529439
GO:0048475_coated_membrane	31	3	1.73399	-0.605237	1001	397.657	529.968	662.279	0.529439
GO:0009791_post-embryonic_development	76	6	1.41457	-0.604729	1002	398.325	530.72	663.115	0.529661
GO:0000275_mitochondrial_proton-transporting_ATP_synthase_complex__catalytic_core_F(1)	5	1	3.58359	-0.602547	1130	492.649	633.998	775.347	0.56106
GO:0000300_peripheral_to_membrane_of_membrane_fraction	5	1	3.58359	-0.602547	1130	492.649	633.998	775.347	0.56106
GO:0001530_lipopolysaccharide_binding	5	1	3.58359	-0.602547	1130	492.649	633.998	775.347	0.56106
GO:0001539_ciliary_or_flagellar_motility	5	1	3.58359	-0.602547	1130	492.649	633.998	775.347	0.56106
GO:0001825_blastocyst_formation	5	1	3.58359	-0.602547	1130	492.649	633.998	775.347	0.56106
GO:0001937_negative_regulation_of_endothelial_cell_proliferation	5	1	3.58359	-0.602547	1130	492.649	633.998	775.347	0.56106
GO:0002275_myeloid_cell_activation_involved_in_immune_response	5	1	3.58359	-0.602547	1130	492.649	633.998	775.347	0.56106
GO:0002437_inflammatory_response_to_antigenic_stimulus	5	1	3.58359	-0.602547	1130	492.649	633.998	775.347	0.56106
GO:0002763_positive_regulation_of_myeloid_leukocyte_differentiation	5	1	3.58359	-0.602547	1130	492.649	633.998	775.347	0.56106
GO:0002861_regulation_of_inflammatory_response_to_antigenic_stimulus	5	1	3.58359	-0.602547	1130	492.649	633.998	775.347	0.56106
GO:0003014_renal_system_process	5	1	3.58359	-0.602547	1130	492.649	633.998	775.347	0.56106
GO:0003016_respiratory_system_process	5	1	3.58359	-0.602547	1130	492.649	633.998	775.347	0.56106
GO:0004017_adenylate_kinase_activity	5	1	3.58359	-0.602547	1130	492.649	633.998	775.347	0.56106
GO:0004383_guanylate_cyclase_activity	5	1	3.58359	-0.602547	1130	492.649	633.998	775.347	0.56106
GO:0004448_isocitrate_dehydrogenase_activity	5	1	3.58359	-0.602547	1130	492.649	633.998	775.347	0.56106
GO:0004890_GABA-A_receptor_activity	5	1	3.58359	-0.602547	1130	492.649	633.998	775.347	0.56106
GO:0005540_hyaluronic_acid_binding	5	1	3.58359	-0.602547	1130	492.649	633.998	775.347	0.56106
GO:0005744_mitochondrial_inner_membrane_presequence_translocase_complex	5	1	3.58359	-0.602547	1130	492.649	633.998	775.347	0.56106
GO:0005814_centriole	5	1	3.58359	-0.602547	1130	492.649	633.998	775.347	0.56106
GO:0005883_neurofilament	5	1	3.58359	-0.602547	1130	492.649	633.998	775.347	0.56106
GO:0005979_regulation_of_glycogen_biosynthetic_process	5	1	3.58359	-0.602547	1130	492.649	633.998	775.347	0.56106
GO:0006071_glycerol_metabolic_process	5	1	3.58359	-0.602547	1130	492.649	633.998	775.347	0.56106
GO:0006107_oxaloacetate_metabolic_process	5	1	3.58359	-0.602547	1130	492.649	633.998	775.347	0.56106
GO:0006113_fermentation	5	1	3.58359	-0.602547	1130	492.649	633.998	775.347	0.56106
GO:0006465_signal_peptide_processing	5	1	3.58359	-0.602547	1130	492.649	633.998	775.347	0.56106
GO:0006586_indolalkylamine_metabolic_process	5	1	3.58359	-0.602547	1130	492.649	633.998	775.347	0.56106
GO:0006833_water_transport	5	1	3.58359	-0.602547	1130	492.649	633.998	775.347	0.56106
GO:0006942_regulation_of_striated_muscle_contraction	5	1	3.58359	-0.602547	1130	492.649	633.998	775.347	0.56106
GO:0007016_cytoskeletal_anchoring_at_plasma_membrane	5	1	3.58359	-0.602547	1130	492.649	633.998	775.347	0.56106
GO:0007062_sister_chromatid_cohesion	5	1	3.58359	-0.602547	1130	492.649	633.998	775.347	0.56106
GO:0007096_regulation_of_exit_from_mitosis	5	1	3.58359	-0.602547	1130	492.649	633.998	775.347	0.56106
GO:0007189_activation_of_adenylate_cyclase_activity_by_G-protein_signaling_pathway	5	1	3.58359	-0.602547	1130	492.649	633.998	775.347	0.56106
GO:0007213_muscarinic_acetylcholine_receptor_signaling_pathway	5	1	3.58359	-0.602547	1130	492.649	633.998	775.347	0.56106
GO:0007271_synaptic_transmission__cholinergic	5	1	3.58359	-0.602547	1130	492.649	633.998	775.347	0.56106
GO:0007304_chorion-containing_eggshell_formation	5	1	3.58359	-0.602547	1130	492.649	633.998	775.347	0.56106
GO:0007622_rhythmic_behavior	5	1	3.58359	-0.602547	1130	492.649	633.998	775.347	0.56106
GO:0008093_cytoskeletal_adaptor_activity	5	1	3.58359	-0.602547	1130	492.649	633.998	775.347	0.56106
GO:0008188_neuropeptide_receptor_activity	5	1	3.58359	-0.602547	1130	492.649	633.998	775.347	0.56106
GO:0008227_G-protein_coupled_amine_receptor_activity	5	1	3.58359	-0.602547	1130	492.649	633.998	775.347	0.56106
GO:0008429_phosphatidylethanolamine_binding	5	1	3.58359	-0.602547	1130	492.649	633.998	775.347	0.56106
GO:0008582_regulation_of_synaptic_growth_at_neuromuscular_junction	5	1	3.58359	-0.602547	1130	492.649	633.998	775.347	0.56106
GO:0008603_cAMP-dependent_protein_kinase_regulator_activity	5	1	3.58359	-0.602547	1130	492.649	633.998	775.347	0.56106
GO:0008641_small_protein_activating_enzyme_activity	5	1	3.58359	-0.602547	1130	492.649	633.998	775.347	0.56106
GO:0009219_pyrimidine_deoxyribonucleotide_metabolic_process	5	1	3.58359	-0.602547	1130	492.649	633.998	775.347	0.56106
GO:0009249_protein_lipoylation	5	1	3.58359	-0.602547	1130	492.649	633.998	775.347	0.56106
GO:0009296_flagellum_assembly	5	1	3.58359	-0.602547	1130	492.649	633.998	775.347	0.56106
GO:0010340_carboxyl-O-methyltransferase_activity	5	1	3.58359	-0.602547	1130	492.649	633.998	775.347	0.56106
GO:0010578_regulation_of_adenylate_cyclase_activity_involved_in_G-protein_signaling_pathway	5	1	3.58359	-0.602547	1130	492.649	633.998	775.347	0.56106
GO:0010579_positive_regulation_of_adenylate_cyclase_activity_by_G-protein_signaling_pathway	5	1	3.58359	-0.602547	1130	492.649	633.998	775.347	0.56106
GO:0010907_positive_regulation_of_glucose_metabolic_process	5	1	3.58359	-0.602547	1130	492.649	633.998	775.347	0.56106
GO:0014046_dopamine_secretion	5	1	3.58359	-0.602547	1130	492.649	633.998	775.347	0.56106
GO:0014059_regulation_of_dopamine_secretion	5	1	3.58359	-0.602547	1130	492.649	633.998	775.347	0.56106
GO:0014829_vascular_smooth_muscle_contraction	5	1	3.58359	-0.602547	1130	492.649	633.998	775.347	0.56106
GO:0015074_DNA_integration	5	1	3.58359	-0.602547	1130	492.649	633.998	775.347	0.56106
GO:0015450_P-P-bond-hydrolysis-driven_protein_transmembrane_transporter_activity	5	1	3.58359	-0.602547	1130	492.649	633.998	775.347	0.56106
GO:0015491_cation:cation_antiporter_activity	5	1	3.58359	-0.602547	1130	492.649	633.998	775.347	0.56106
GO:0015695_organic_cation_transport	5	1	3.58359	-0.602547	1130	492.649	633.998	775.347	0.56106
GO:0016114_terpenoid_biosynthetic_process	5	1	3.58359	-0.602547	1130	492.649	633.998	775.347	0.56106
GO:0016151_nickel_ion_binding	5	1	3.58359	-0.602547	1130	492.649	633.998	775.347	0.56106
GO:0016486_peptide_hormone_processing	5	1	3.58359	-0.602547	1130	492.649	633.998	775.347	0.56106
GO:0016671_oxidoreductase_activity__acting_on_a_sulfur_group_of_donors__disulfide_as_acceptor	5	1	3.58359	-0.602547	1130	492.649	633.998	775.347	0.56106
GO:0016832_aldehyde-lyase_activity	5	1	3.58359	-0.602547	1130	492.649	633.998	775.347	0.56106
GO:0016841_ammonia-lyase_activity	5	1	3.58359	-0.602547	1130	492.649	633.998	775.347	0.56106
GO:0016846_carbon-sulfur_lyase_activity	5	1	3.58359	-0.602547	1130	492.649	633.998	775.347	0.56106
GO:0016885_ligase_activity__forming_carbon-carbon_bonds	5	1	3.58359	-0.602547	1130	492.649	633.998	775.347	0.56106
GO:0016894_endonuclease_activity__active_with_either_ribo-_or_deoxyribonucleic_acids_and_producing_3'-phosphomonoesters	5	1	3.58359	-0.602547	1130	492.649	633.998	775.347	0.56106
GO:0017025_TATA-binding_protein_binding	5	1	3.58359	-0.602547	1130	492.649	633.998	775.347	0.56106
GO:0017091_AU-rich_element_binding	5	1	3.58359	-0.602547	1130	492.649	633.998	775.347	0.56106
GO:0017112_Rab_guanyl-nucleotide_exchange_factor_activity	5	1	3.58359	-0.602547	1130	492.649	633.998	775.347	0.56106
GO:0017158_regulation_of_calcium_ion-dependent_exocytosis	5	1	3.58359	-0.602547	1130	492.649	633.998	775.347	0.56106
GO:0019773_proteasome_core_complex__alpha-subunit_complex	5	1	3.58359	-0.602547	1130	492.649	633.998	775.347	0.56106
GO:0030122_AP-2_adaptor_complex	5	1	3.58359	-0.602547	1130	492.649	633.998	775.347	0.56106
GO:0030128_clathrin_coat_of_endocytic_vesicle	5	1	3.58359	-0.602547	1130	492.649	633.998	775.347	0.56106
GO:0030174_regulation_of_DNA-dependent_DNA_replication_initiation	5	1	3.58359	-0.602547	1130	492.649	633.998	775.347	0.56106
GO:0030316_osteoclast_differentiation	5	1	3.58359	-0.602547	1130	492.649	633.998	775.347	0.56106
GO:0030703_eggshell_formation	5	1	3.58359	-0.602547	1130	492.649	633.998	775.347	0.56106
GO:0030952_establishment_or_maintenance_of_cytoskeleton_polarity	5	1	3.58359	-0.602547	1130	492.649	633.998	775.347	0.56106
GO:0031113_regulation_of_microtubule_polymerization	5	1	3.58359	-0.602547	1130	492.649	633.998	775.347	0.56106
GO:0031463_Cul3-RING_ubiquitin_ligase_complex	5	1	3.58359	-0.602547	1130	492.649	633.998	775.347	0.56106
GO:0031996_thioesterase_binding	5	1	3.58359	-0.602547	1130	492.649	633.998	775.347	0.56106
GO:0032401_establishment_of_melanosome_localization	5	1	3.58359	-0.602547	1130	492.649	633.998	775.347	0.56106
GO:0032402_melanosome_transport	5	1	3.58359	-0.602547	1130	492.649	633.998	775.347	0.56106
GO:0032411_positive_regulation_of_transporter_activity	5	1	3.58359	-0.602547	1130	492.649	633.998	775.347	0.56106
GO:0033240_positive_regulation_of_cellular_amine_metabolic_process	5	1	3.58359	-0.602547	1130	492.649	633.998	775.347	0.56106
GO:0035065_regulation_of_histone_acetylation	5	1	3.58359	-0.602547	1130	492.649	633.998	775.347	0.56106
GO:0035251_UDP-glucosyltransferase_activity	5	1	3.58359	-0.602547	1130	492.649	633.998	775.347	0.56106
GO:0035255_ionotropic_glutamate_receptor_binding	5	1	3.58359	-0.602547	1130	492.649	633.998	775.347	0.56106
GO:0042430_indole-containing_compound_metabolic_process	5	1	3.58359	-0.602547	1130	492.649	633.998	775.347	0.56106
GO:0042545_cell_wall_modification	5	1	3.58359	-0.602547	1130	492.649	633.998	775.347	0.56106
GO:0042805_actinin_binding	5	1	3.58359	-0.602547	1130	492.649	633.998	775.347	0.56106
GO:0042923_neuropeptide_binding	5	1	3.58359	-0.602547	1130	492.649	633.998	775.347	0.56106
GO:0043015_gamma-tubulin_binding	5	1	3.58359	-0.602547	1130	492.649	633.998	775.347	0.56106
GO:0043064_flagellum_organization	5	1	3.58359	-0.602547	1130	492.649	633.998	775.347	0.56106
GO:0043178_alcohol_binding	5	1	3.58359	-0.602547	1130	492.649	633.998	775.347	0.56106
GO:0043243_positive_regulation_of_protein_complex_disassembly	5	1	3.58359	-0.602547	1130	492.649	633.998	775.347	0.56106
GO:0043299_leukocyte_degranulation	5	1	3.58359	-0.602547	1130	492.649	633.998	775.347	0.56106
GO:0043647_inositol_phosphate_metabolic_process	5	1	3.58359	-0.602547	1130	492.649	633.998	775.347	0.56106
GO:0044409_entry_into_host	5	1	3.58359	-0.602547	1130	492.649	633.998	775.347	0.56106
GO:0045669_positive_regulation_of_osteoblast_differentiation	5	1	3.58359	-0.602547	1130	492.649	633.998	775.347	0.56106
GO:0045670_regulation_of_osteoclast_differentiation	5	1	3.58359	-0.602547	1130	492.649	633.998	775.347	0.56106
GO:0046658_anchored_to_plasma_membrane	5	1	3.58359	-0.602547	1130	492.649	633.998	775.347	0.56106
GO:0047497_mitochondrion_transport_along_microtubule	5	1	3.58359	-0.602547	1130	492.649	633.998	775.347	0.56106
GO:0048260_positive_regulation_of_receptor-mediated_endocytosis	5	1	3.58359	-0.602547	1130	492.649	633.998	775.347	0.56106
GO:0048512_circadian_behavior	5	1	3.58359	-0.602547	1130	492.649	633.998	775.347	0.56106
GO:0048701_embryonic_cranial_skeleton_morphogenesis	5	1	3.58359	-0.602547	1130	492.649	633.998	775.347	0.56106
GO:0050818_regulation_of_coagulation	5	1	3.58359	-0.602547	1130	492.649	633.998	775.347	0.56106
GO:0051085_chaperone_mediated_protein_folding_requiring_cofactor	5	1	3.58359	-0.602547	1130	492.649	633.998	775.347	0.56106
GO:0051602_response_to_electrical_stimulus	5	1	3.58359	-0.602547	1130	492.649	633.998	775.347	0.56106
GO:0051828_entry_into_other_organism_involved_in_symbiotic_interaction	5	1	3.58359	-0.602547	1130	492.649	633.998	775.347	0.56106
GO:0051904_pigment_granule_transport	5	1	3.58359	-0.602547	1130	492.649	633.998	775.347	0.56106
GO:0051905_establishment_of_pigment_granule_localization	5	1	3.58359	-0.602547	1130	492.649	633.998	775.347	0.56106
GO:0051932_synaptic_transmission__GABAergic	5	1	3.58359	-0.602547	1130	492.649	633.998	775.347	0.56106
GO:0051998_protein_carboxyl_O-methyltransferase_activity	5	1	3.58359	-0.602547	1130	492.649	633.998	775.347	0.56106
GO:0052126_movement_in_host_environment	5	1	3.58359	-0.602547	1130	492.649	633.998	775.347	0.56106
GO:0052192_movement_in_environment_of_other_organism_involved_in_symbiotic_interaction	5	1	3.58359	-0.602547	1130	492.649	633.998	775.347	0.56106
GO:0060048_cardiac_muscle_contraction	5	1	3.58359	-0.602547	1130	492.649	633.998	775.347	0.56106
GO:0060078_regulation_of_postsynaptic_membrane_potential	5	1	3.58359	-0.602547	1130	492.649	633.998	775.347	0.56106
GO:0060079_regulation_of_excitatory_postsynaptic_membrane_potential	5	1	3.58359	-0.602547	1130	492.649	633.998	775.347	0.56106
GO:0060291_long-term_synaptic_potentiation	5	1	3.58359	-0.602547	1130	492.649	633.998	775.347	0.56106
GO:0060350_endochondral_bone_morphogenesis	5	1	3.58359	-0.602547	1130	492.649	633.998	775.347	0.56106
GO:0070121_Kupffer's_vesicle_development	5	1	3.58359	-0.602547	1130	492.649	633.998	775.347	0.56106
GO:0070555_response_to_interleukin-1	5	1	3.58359	-0.602547	1130	492.649	633.998	775.347	0.56106
GO:0070588_calcium_ion_transmembrane_transport	5	1	3.58359	-0.602547	1130	492.649	633.998	775.347	0.56106
GO:0070873_regulation_of_glycogen_metabolic_process	5	1	3.58359	-0.602547	1130	492.649	633.998	775.347	0.56106
GO:0071564_npBAF_complex	5	1	3.58359	-0.602547	1130	492.649	633.998	775.347	0.56106
GO:0071565_nBAF_complex	5	1	3.58359	-0.602547	1130	492.649	633.998	775.347	0.56106
GO:0071695_anatomical_structure_maturation	5	1	3.58359	-0.602547	1130	492.649	633.998	775.347	0.56106
GO:0007599_hemostasis	92	7	1.36332	-0.598569	1131	494.143	635.896	777.649	0.562242
GO:0019637_organophosphate_metabolic_process	61	5	1.46868	-0.59816	1132	495.366	637.382	779.398	0.563058
GO:0005516_calmodulin_binding	46	4	1.55808	-0.596237	1135	496.965	639.138	781.311	0.563117
GO:0006818_hydrogen_transport	46	4	1.55808	-0.596237	1135	496.965	639.138	781.311	0.563117
GO:0046164_alcohol_catabolic_process	46	4	1.55808	-0.596237	1135	496.965	639.138	781.311	0.563117
GO:0001558_regulation_of_cell_growth	77	6	1.3962	-0.588378	1136	499.788	642.504	785.22	0.565585
GO:0032270_positive_regulation_of_cellular_protein_metabolic_process	125	9	1.29009	-0.582918	1137	501.401	644.536	787.671	0.566874
GO:0008361_regulation_of_cell_size	109	8	1.31508	-0.582398	1138	502.144	645.396	788.648	0.567132
GO:0001822_kidney_development	32	3	1.67981	-0.579189	1142	507.059	651.322	795.585	0.570335
GO:0007444_imaginal_disc_development	32	3	1.67981	-0.579189	1142	507.059	651.322	795.585	0.570335
GO:0032844_regulation_of_homeostatic_process	32	3	1.67981	-0.579189	1142	507.059	651.322	795.585	0.570335
GO:0048707_instar_larval_or_pupal_morphogenesis	32	3	1.67981	-0.579189	1142	507.059	651.322	795.585	0.570335
GO:0007127_meiosis_I	18	2	1.99088	-0.575407	1153	519.418	664.98	810.542	0.576739
GO:0008081_phosphoric_diester_hydrolase_activity	18	2	1.99088	-0.575407	1153	519.418	664.98	810.542	0.576739
GO:0008217_regulation_of_blood_pressure	18	2	1.99088	-0.575407	1153	519.418	664.98	810.542	0.576739
GO:0016298_lipase_activity	18	2	1.99088	-0.575407	1153	519.418	664.98	810.542	0.576739
GO:0017156_calcium_ion-dependent_exocytosis	18	2	1.99088	-0.575407	1153	519.418	664.98	810.542	0.576739
GO:0021782_glial_cell_development	18	2	1.99088	-0.575407	1153	519.418	664.98	810.542	0.576739
GO:0021987_cerebral_cortex_development	18	2	1.99088	-0.575407	1153	519.418	664.98	810.542	0.576739
GO:0031279_regulation_of_cyclase_activity	18	2	1.99088	-0.575407	1153	519.418	664.98	810.542	0.576739
GO:0042645_mitochondrial_nucleoid	18	2	1.99088	-0.575407	1153	519.418	664.98	810.542	0.576739
GO:0045761_regulation_of_adenylate_cyclase_activity	18	2	1.99088	-0.575407	1153	519.418	664.98	810.542	0.576739
GO:0051339_regulation_of_lyase_activity	18	2	1.99088	-0.575407	1153	519.418	664.98	810.542	0.576739
GO:0042770_signal_transduction_in_response_to_DNA_damage	47	4	1.52493	-0.575281	1155	521.574	667.67	813.766	0.578069
GO:0071902_positive_regulation_of_protein_serine_threonine_kinase_activity	47	4	1.52493	-0.575281	1155	521.574	667.67	813.766	0.578069
GO:0002682_regulation_of_immune_system_process	126	9	1.27985	-0.570539	1156	523.791	670.222	816.653	0.579777
GO:0006281_DNA_repair	94	7	1.33431	-0.569466	1157	524.467	671.004	817.541	0.579952
GO:0015031_protein_transport	326	21	1.15422	-0.56411	1159	526.029	673.094	820.159	0.580754
GO:0070647_protein_modification_by_small_protein_conjugation_or_removal	159	11	1.23961	-0.565504	1158	525.632	672.588	819.544	0.580819
GO:0051247_positive_regulation_of_protein_metabolic_process	127	9	1.26978	-0.558398	1161	527.971	675.412	822.853	0.58175
GO:0048646_anatomical_structure_formation_involved_in_morphogenesis	176	12	1.22168	-0.559594	1160	527.751	675.14	822.529	0.582017
GO:0003002_regionalization	79	6	1.36086	-0.556966	1162	529.129	676.848	824.567	0.582485
GO:0042493_response_to_drug	111	8	1.29138	-0.556178	1163	529.695	677.516	825.337	0.582559
GO:0031401_positive_regulation_of_protein_modification_process	95	7	1.32027	-0.555422	1164	530.46	678.462	826.464	0.582871
GO:0010033_response_to_organic_substance	379	24	1.13465	-0.548905	1173	537.785	686.64	835.495	0.585371
GO:0019220_regulation_of_phosphate_metabolic_process	177	12	1.21478	-0.54944	1172	537.532	686.302	835.072	0.585582
GO:0051174_regulation_of_phosphorus_metabolic_process	177	12	1.21478	-0.54944	1172	537.532	686.302	835.072	0.585582
GO:0060548_negative_regulation_of_cell_death	177	12	1.21478	-0.54944	1172	537.532	686.302	835.072	0.585582
GO:0043623_cellular_protein_complex_assembly	128	9	1.25986	-0.546491	1174	538.666	687.74	836.814	0.585809
GO:0006518_peptide_metabolic_process	33	3	1.6289	-0.554436	1169	536.406	684.996	833.586	0.585967
GO:0007552_metamorphosis	33	3	1.6289	-0.554436	1169	536.406	684.996	833.586	0.585967
GO:0031267_small_GTPase_binding	33	3	1.6289	-0.554436	1169	536.406	684.996	833.586	0.585967
GO:0035282_segmentation	33	3	1.6289	-0.554436	1169	536.406	684.996	833.586	0.585967
GO:0048569_post-embryonic_organ_development	33	3	1.6289	-0.554436	1169	536.406	684.996	833.586	0.585967
GO:0000123_histone_acetyltransferase_complex	19	2	1.8861	-0.54212	1184	550.855	701.08	851.305	0.592128
GO:0006626_protein_targeting_to_mitochondrion	19	2	1.8861	-0.54212	1184	550.855	701.08	851.305	0.592128
GO:0006885_regulation_of_pH	19	2	1.8861	-0.54212	1184	550.855	701.08	851.305	0.592128
GO:0007219_Notch_signaling_pathway	19	2	1.8861	-0.54212	1184	550.855	701.08	851.305	0.592128
GO:0008629_induction_of_apoptosis_by_intracellular_signals	19	2	1.8861	-0.54212	1184	550.855	701.08	851.305	0.592128
GO:0009295_nucleoid	19	2	1.8861	-0.54212	1184	550.855	701.08	851.305	0.592128
GO:0009880_embryonic_pattern_specification	19	2	1.8861	-0.54212	1184	550.855	701.08	851.305	0.592128
GO:0031110_regulation_of_microtubule_polymerization_or_depolymerization	19	2	1.8861	-0.54212	1184	550.855	701.08	851.305	0.592128
GO:0034765_regulation_of_ion_transmembrane_transport	19	2	1.8861	-0.54212	1184	550.855	701.08	851.305	0.592128
GO:0070585_protein_localization_in_mitochondrion	19	2	1.8861	-0.54212	1184	550.855	701.08	851.305	0.592128
GO:0000077_DNA_damage_checkpoint	49	4	1.46269	-0.5357	1186	555.807	706.936	858.065	0.596067
GO:0042625_ATPase_activity__coupled_to_transmembrane_movement_of_ions	49	4	1.46269	-0.5357	1186	555.807	706.936	858.065	0.596067
GO:0000216_M_G1_transition_of_mitotic_cell_cycle	34	3	1.58099	-0.530894	1291	642.021	800.296	958.571	0.619904
GO:0001871_pattern_binding	34	3	1.58099	-0.530894	1291	642.021	800.296	958.571	0.619904
GO:0005802_trans-Golgi_network	34	3	1.58099	-0.530894	1291	642.021	800.296	958.571	0.619904
GO:0006310_DNA_recombination	34	3	1.58099	-0.530894	1291	642.021	800.296	958.571	0.619904
GO:0006977_DNA_damage_response__signal_transduction_by_p53_class_mediator_resulting_in_cell_cycle_arrest	34	3	1.58099	-0.530894	1291	642.021	800.296	958.571	0.619904
GO:0009060_aerobic_respiration	34	3	1.58099	-0.530894	1291	642.021	800.296	958.571	0.619904
GO:0010001_glial_cell_differentiation	34	3	1.58099	-0.530894	1291	642.021	800.296	958.571	0.619904
GO:0030247_polysaccharide_binding	34	3	1.58099	-0.530894	1291	642.021	800.296	958.571	0.619904
GO:0046364_monosaccharide_biosynthetic_process	34	3	1.58099	-0.530894	1291	642.021	800.296	958.571	0.619904
GO:0048747_muscle_fiber_development	34	3	1.58099	-0.530894	1291	642.021	800.296	958.571	0.619904
GO:0071158_positive_regulation_of_cell_cycle_arrest	34	3	1.58099	-0.530894	1291	642.021	800.296	958.571	0.619904
GO:0072395_signal_transduction_involved_in_cell_cycle_checkpoint	34	3	1.58099	-0.530894	1291	642.021	800.296	958.571	0.619904
GO:0072401_signal_transduction_involved_in_DNA_integrity_checkpoint	34	3	1.58099	-0.530894	1291	642.021	800.296	958.571	0.619904
GO:0072404_signal_transduction_involved_in_G1_S_transition_checkpoint	34	3	1.58099	-0.530894	1291	642.021	800.296	958.571	0.619904
GO:0072413_signal_transduction_involved_in_mitotic_cell_cycle_checkpoint	34	3	1.58099	-0.530894	1291	642.021	800.296	958.571	0.619904
GO:0072422_signal_transduction_involved_in_DNA_damage_checkpoint	34	3	1.58099	-0.530894	1291	642.021	800.296	958.571	0.619904
GO:0072431_signal_transduction_involved_in_mitotic_cell_cycle_G1_S_transition_DNA_damage_checkpoint	34	3	1.58099	-0.530894	1291	642.021	800.296	958.571	0.619904
GO:0072474_signal_transduction_involved_in_mitotic_cell_cycle_G1_S_checkpoint	34	3	1.58099	-0.530894	1291	642.021	800.296	958.571	0.619904
GO:0006417_regulation_of_translation	97	7	1.29305	-0.528311	1294	644.888	803.596	962.304	0.621017
GO:0033365_protein_localization_to_organelle	97	7	1.29305	-0.528311	1294	644.888	803.596	962.304	0.621017
GO:0071840_cellular_component_organization_or_biogenesis	1151	68	1.05858	-0.519319	1299	647.488	806.784	966.08	0.621081
GO:0051101_regulation_of_DNA_binding	65	5	1.3783	-0.528828	1292	643.974	802.51	961.046	0.621138
GO:0051960_regulation_of_nervous_system_development	114	8	1.2574	-0.518882	1300	648.102	807.512	966.922	0.621163
GO:0008219_cell_death	487	30	1.10377	-0.51606	1306	651.37	811.324	971.278	0.621228
GO:0016265_death	487	30	1.10377	-0.51606	1306	651.37	811.324	971.278	0.621228
GO:0016567_protein_ubiquitination	130	9	1.24047	-0.523362	1297	646.635	805.764	964.893	0.621252
GO:0044421_extracellular_region_part	163	11	1.20919	-0.523559	1296	646.171	805.206	964.241	0.621301
GO:0042981_regulation_of_apoptosis	349	22	1.1295	-0.520064	1298	647.184	806.454	965.724	0.621305
GO:0005887_integral_to_plasma_membrane	213	14	1.17771	-0.524019	1295	645.949	804.984	964.019	0.621609
GO:0008150_biological_process	3369	190	1.01051	-0.534841	1272	633.123	790.718	948.313	0.621634
GO:0005576_extracellular_region	299	19	1.1386	-0.51186	1312	655.356	815.944	976.532	0.621909
GO:0051128_regulation_of_cellular_component_organization	299	19	1.1386	-0.51186	1312	655.356	815.944	976.532	0.621909
GO:0005911_cell-cell_junction	50	4	1.43344	-0.517005	1304	651.183	811.054	970.925	0.621974
GO:0019842_vitamin_binding	50	4	1.43344	-0.517005	1304	651.183	811.054	970.925	0.621974
GO:0031570_DNA_integrity_checkpoint	50	4	1.43344	-0.517005	1304	651.183	811.054	970.925	0.621974
GO:0052548_regulation_of_endopeptidase_activity	50	4	1.43344	-0.517005	1304	651.183	811.054	970.925	0.621974
GO:0002684_positive_regulation_of_immune_system_process	66	5	1.35742	-0.512802	1310	654.441	814.898	975.355	0.62206
GO:0015399_primary_active_transmembrane_transporter_activity	66	5	1.35742	-0.512802	1310	654.441	814.898	975.355	0.62206
GO:0015405_P-P-bond-hydrolysis-driven_transmembrane_transporter_activity	66	5	1.35742	-0.512802	1310	654.441	814.898	975.355	0.62206
GO:0032869_cellular_response_to_insulin_stimulus	66	5	1.35742	-0.512802	1310	654.441	814.898	975.355	0.62206
GO:0000060_protein_import_into_nucleus__translocation	6	1	2.98632	-0.535134	1271	633.086	790.64	948.194	0.622061
GO:0000311_plastid_large_ribosomal_subunit	6	1	2.98632	-0.535134	1271	633.086	790.64	948.194	0.622061
GO:0001300_chronological_cell_aging	6	1	2.98632	-0.535134	1271	633.086	790.64	948.194	0.622061
GO:0001737_establishment_of_imaginal_disc-derived_wing_hair_orientation	6	1	2.98632	-0.535134	1271	633.086	790.64	948.194	0.622061
GO:0001881_receptor_recycling	6	1	2.98632	-0.535134	1271	633.086	790.64	948.194	0.622061
GO:0002026_regulation_of_the_force_of_heart_contraction	6	1	2.98632	-0.535134	1271	633.086	790.64	948.194	0.622061
GO:0002444_myeloid_leukocyte_mediated_immunity	6	1	2.98632	-0.535134	1271	633.086	790.64	948.194	0.622061
GO:0004709_MAP_kinase_kinase_kinase_activity	6	1	2.98632	-0.535134	1271	633.086	790.64	948.194	0.622061
GO:0005247_voltage-gated_chloride_channel_activity	6	1	2.98632	-0.535134	1271	633.086	790.64	948.194	0.622061
GO:0005315_inorganic_phosphate_transmembrane_transporter_activity	6	1	2.98632	-0.535134	1271	633.086	790.64	948.194	0.622061
GO:0005545_phosphatidylinositol_binding	6	1	2.98632	-0.535134	1271	633.086	790.64	948.194	0.622061
GO:0005751_mitochondrial_respiratory_chain_complex_IV	6	1	2.98632	-0.535134	1271	633.086	790.64	948.194	0.622061
GO:0006102_isocitrate_metabolic_process	6	1	2.98632	-0.535134	1271	633.086	790.64	948.194	0.622061
GO:0006278_RNA-dependent_DNA_replication	6	1	2.98632	-0.535134	1271	633.086	790.64	948.194	0.622061
GO:0006772_thiamine_metabolic_process	6	1	2.98632	-0.535134	1271	633.086	790.64	948.194	0.622061
GO:0007009_plasma_membrane_organization	6	1	2.98632	-0.535134	1271	633.086	790.64	948.194	0.622061
GO:0007293_germarium-derived_egg_chamber_formation	6	1	2.98632	-0.535134	1271	633.086	790.64	948.194	0.622061
GO:0007628_adult_walking_behavior	6	1	2.98632	-0.535134	1271	633.086	790.64	948.194	0.622061
GO:0008066_glutamate_receptor_activity	6	1	2.98632	-0.535134	1271	633.086	790.64	948.194	0.622061
GO:0008139_nuclear_localization_sequence_binding	6	1	2.98632	-0.535134	1271	633.086	790.64	948.194	0.622061
GO:0008630_DNA_damage_response__signal_transduction_resulting_in_induction_of_apoptosis	6	1	2.98632	-0.535134	1271	633.086	790.64	948.194	0.622061
GO:0009228_thiamine_biosynthetic_process	6	1	2.98632	-0.535134	1271	633.086	790.64	948.194	0.622061
GO:0009950_dorsal_ventral_axis_specification	6	1	2.98632	-0.535134	1271	633.086	790.64	948.194	0.622061
GO:0010494_stress_granule	6	1	2.98632	-0.535134	1271	633.086	790.64	948.194	0.622061
GO:0015299_solute:hydrogen_antiporter_activity	6	1	2.98632	-0.535134	1271	633.086	790.64	948.194	0.622061
GO:0015872_dopamine_transport	6	1	2.98632	-0.535134	1271	633.086	790.64	948.194	0.622061
GO:0015914_phospholipid_transport	6	1	2.98632	-0.535134	1271	633.086	790.64	948.194	0.622061
GO:0016339_calcium-dependent_cell-cell_adhesion	6	1	2.98632	-0.535134	1271	633.086	790.64	948.194	0.622061
GO:0016580_Sin3_complex	6	1	2.98632	-0.535134	1271	633.086	790.64	948.194	0.622061
GO:0016868_intramolecular_transferase_activity__phosphotransferases	6	1	2.98632	-0.535134	1271	633.086	790.64	948.194	0.622061
GO:0018065_protein-cofactor_linkage	6	1	2.98632	-0.535134	1271	633.086	790.64	948.194	0.622061
GO:0019059_initiation_of_viral_infection	6	1	2.98632	-0.535134	1271	633.086	790.64	948.194	0.622061
GO:0019400_alditol_metabolic_process	6	1	2.98632	-0.535134	1271	633.086	790.64	948.194	0.622061
GO:0019835_cytolysis	6	1	2.98632	-0.535134	1271	633.086	790.64	948.194	0.622061
GO:0021756_striatum_development	6	1	2.98632	-0.535134	1271	633.086	790.64	948.194	0.622061
GO:0021795_cerebral_cortex_cell_migration	6	1	2.98632	-0.535134	1271	633.086	790.64	948.194	0.622061
GO:0021895_cerebral_cortex_neuron_differentiation	6	1	2.98632	-0.535134	1271	633.086	790.64	948.194	0.622061
GO:0030437_ascospore_formation	6	1	2.98632	-0.535134	1271	633.086	790.64	948.194	0.622061
GO:0030675_Rac_GTPase_activator_activity	6	1	2.98632	-0.535134	1271	633.086	790.64	948.194	0.622061
GO:0030801_positive_regulation_of_cyclic_nucleotide_metabolic_process	6	1	2.98632	-0.535134	1271	633.086	790.64	948.194	0.622061
GO:0030804_positive_regulation_of_cyclic_nucleotide_biosynthetic_process	6	1	2.98632	-0.535134	1271	633.086	790.64	948.194	0.622061
GO:0030810_positive_regulation_of_nucleotide_biosynthetic_process	6	1	2.98632	-0.535134	1271	633.086	790.64	948.194	0.622061
GO:0031505_fungal-type_cell_wall_organization	6	1	2.98632	-0.535134	1271	633.086	790.64	948.194	0.622061
GO:0032365_intracellular_lipid_transport	6	1	2.98632	-0.535134	1271	633.086	790.64	948.194	0.622061
GO:0032400_melanosome_localization	6	1	2.98632	-0.535134	1271	633.086	790.64	948.194	0.622061
GO:0032413_negative_regulation_of_ion_transmembrane_transporter_activity	6	1	2.98632	-0.535134	1271	633.086	790.64	948.194	0.622061
GO:0034293_sexual_sporulation	6	1	2.98632	-0.535134	1271	633.086	790.64	948.194	0.622061
GO:0034341_response_to_interferon-gamma	6	1	2.98632	-0.535134	1271	633.086	790.64	948.194	0.622061
GO:0034643_establishment_of_mitochondrion_localization__microtubule-mediated	6	1	2.98632	-0.535134	1271	633.086	790.64	948.194	0.622061
GO:0035094_response_to_nicotine	6	1	2.98632	-0.535134	1271	633.086	790.64	948.194	0.622061
GO:0042053_regulation_of_dopamine_metabolic_process	6	1	2.98632	-0.535134	1271	633.086	790.64	948.194	0.622061
GO:0042723_thiamine-containing_compound_metabolic_process	6	1	2.98632	-0.535134	1271	633.086	790.64	948.194	0.622061
GO:0042724_thiamine-containing_compound_biosynthetic_process	6	1	2.98632	-0.535134	1271	633.086	790.64	948.194	0.622061
GO:0042777_plasma_membrane_ATP_synthesis_coupled_proton_transport	6	1	2.98632	-0.535134	1271	633.086	790.64	948.194	0.622061
GO:0043295_glutathione_binding	6	1	2.98632	-0.535134	1271	633.086	790.64	948.194	0.622061
GO:0043489_RNA_stabilization	6	1	2.98632	-0.535134	1271	633.086	790.64	948.194	0.622061
GO:0043576_regulation_of_respiratory_gaseous_exchange	6	1	2.98632	-0.535134	1271	633.086	790.64	948.194	0.622061
GO:0043935_sexual_sporulation_resulting_in_formation_of_a_cellular_spore	6	1	2.98632	-0.535134	1271	633.086	790.64	948.194	0.622061
GO:0045197_establishment_or_maintenance_of_epithelial_cell_apical_basal_polarity	6	1	2.98632	-0.535134	1271	633.086	790.64	948.194	0.622061
GO:0045214_sarcomere_organization	6	1	2.98632	-0.535134	1271	633.086	790.64	948.194	0.622061
GO:0045261_proton-transporting_ATP_synthase_complex__catalytic_core_F(1)	6	1	2.98632	-0.535134	1271	633.086	790.64	948.194	0.622061
GO:0045277_respiratory_chain_complex_IV	6	1	2.98632	-0.535134	1271	633.086	790.64	948.194	0.622061
GO:0045773_positive_regulation_of_axon_extension	6	1	2.98632	-0.535134	1271	633.086	790.64	948.194	0.622061
GO:0045981_positive_regulation_of_nucleotide_metabolic_process	6	1	2.98632	-0.535134	1271	633.086	790.64	948.194	0.622061
GO:0046500_S-adenosylmethionine_metabolic_process	6	1	2.98632	-0.535134	1271	633.086	790.64	948.194	0.622061
GO:0046889_positive_regulation_of_lipid_biosynthetic_process	6	1	2.98632	-0.535134	1271	633.086	790.64	948.194	0.622061
GO:0048255_mRNA_stabilization	6	1	2.98632	-0.535134	1271	633.086	790.64	948.194	0.622061
GO:0048259_regulation_of_receptor-mediated_endocytosis	6	1	2.98632	-0.535134	1271	633.086	790.64	948.194	0.622061
GO:0048316_seed_development	6	1	2.98632	-0.535134	1271	633.086	790.64	948.194	0.622061
GO:0048580_regulation_of_post-embryonic_development	6	1	2.98632	-0.535134	1271	633.086	790.64	948.194	0.622061
GO:0048679_regulation_of_axon_regeneration	6	1	2.98632	-0.535134	1271	633.086	790.64	948.194	0.622061
GO:0050433_regulation_of_catecholamine_secretion	6	1	2.98632	-0.535134	1271	633.086	790.64	948.194	0.622061
GO:0051293_establishment_of_spindle_localization	6	1	2.98632	-0.535134	1271	633.086	790.64	948.194	0.622061
GO:0051642_centrosome_localization	6	1	2.98632	-0.535134	1271	633.086	790.64	948.194	0.622061
GO:0051653_spindle_localization	6	1	2.98632	-0.535134	1271	633.086	790.64	948.194	0.622061
GO:0051781_positive_regulation_of_cell_division	6	1	2.98632	-0.535134	1271	633.086	790.64	948.194	0.622061
GO:0051879_Hsp90_protein_binding	6	1	2.98632	-0.535134	1271	633.086	790.64	948.194	0.622061
GO:0051930_regulation_of_sensory_perception_of_pain	6	1	2.98632	-0.535134	1271	633.086	790.64	948.194	0.622061
GO:0051931_regulation_of_sensory_perception	6	1	2.98632	-0.535134	1271	633.086	790.64	948.194	0.622061
GO:0051962_positive_regulation_of_nervous_system_development	6	1	2.98632	-0.535134	1271	633.086	790.64	948.194	0.622061
GO:0051965_positive_regulation_of_synaptogenesis	6	1	2.98632	-0.535134	1271	633.086	790.64	948.194	0.622061
GO:0060314_regulation_of_ryanodine-sensitive_calcium-release_channel_activity	6	1	2.98632	-0.535134	1271	633.086	790.64	948.194	0.622061
GO:0070570_regulation_of_neuron_projection_regeneration	6	1	2.98632	-0.535134	1271	633.086	790.64	948.194	0.622061
GO:0070628_proteasome_binding	6	1	2.98632	-0.535134	1271	633.086	790.64	948.194	0.622061
GO:0070822_Sin3-type_complex	6	1	2.98632	-0.535134	1271	633.086	790.64	948.194	0.622061
GO:0016879_ligase_activity__forming_carbon-nitrogen_bonds	113	8	1.26853	-0.531051	1273	634.911	792.73	950.549	0.622726
GO:0051726_regulation_of_cell_cycle	198	13	1.17643	-0.508106	1331	670.076	832.092	994.108	0.625163
GO:0002449_lymphocyte_mediated_immunity	20	2	1.7918	-0.511295	1323	665.801	827.29	988.779	0.625314
GO:0008201_heparin_binding	20	2	1.7918	-0.511295	1323	665.801	827.29	988.779	0.625314
GO:0018958_phenol-containing_compound_metabolic_process	20	2	1.7918	-0.511295	1323	665.801	827.29	988.779	0.625314
GO:0034708_methyltransferase_complex	20	2	1.7918	-0.511295	1323	665.801	827.29	988.779	0.625314
GO:0035097_histone_methyltransferase_complex	20	2	1.7918	-0.511295	1323	665.801	827.29	988.779	0.625314
GO:0042537_benzene-containing_compound_metabolic_process	20	2	1.7918	-0.511295	1323	665.801	827.29	988.779	0.625314
GO:0045793_positive_regulation_of_cell_size	20	2	1.7918	-0.511295	1323	665.801	827.29	988.779	0.625314
GO:0051262_protein_tetramerization	20	2	1.7918	-0.511295	1323	665.801	827.29	988.779	0.625314
GO:0051605_protein_maturation_by_peptide_bond_cleavage	20	2	1.7918	-0.511295	1323	665.801	827.29	988.779	0.625314
GO:0070646_protein_modification_by_small_protein_removal	20	2	1.7918	-0.511295	1323	665.801	827.29	988.779	0.625314
GO:0071555_cell_wall_organization	20	2	1.7918	-0.511295	1323	665.801	827.29	988.779	0.625314
GO:0031325_positive_regulation_of_cellular_metabolic_process	334	21	1.12658	-0.505441	1332	670.877	833.03	995.183	0.625398
GO:0000271_polysaccharide_biosynthetic_process	35	3	1.53582	-0.508486	1330	669.927	831.908	993.889	0.625495
GO:0000775_chromosome__centromeric_region	35	3	1.53582	-0.508486	1330	669.927	831.908	993.889	0.625495
GO:0008654_phospholipid_biosynthetic_process	35	3	1.53582	-0.508486	1330	669.927	831.908	993.889	0.625495
GO:0010638_positive_regulation_of_organelle_organization	35	3	1.53582	-0.508486	1330	669.927	831.908	993.889	0.625495
GO:0016485_protein_processing	35	3	1.53582	-0.508486	1330	669.927	831.908	993.889	0.625495
GO:0019207_kinase_regulator_activity	35	3	1.53582	-0.508486	1330	669.927	831.908	993.889	0.625495
GO:0032582_negative_regulation_of_gene-specific_transcription	35	3	1.53582	-0.508486	1330	669.927	831.908	993.889	0.625495
GO:0007155_cell_adhesion	199	13	1.17052	-0.499151	1337	674.06	836.926	999.792	0.625973
GO:0022610_biological_adhesion	199	13	1.17052	-0.499151	1337	674.06	836.926	999.792	0.625973
GO:0007423_sensory_organ_development	99	7	1.26693	-0.502448	1334	672.806	835.332	997.858	0.626186
GO:0045333_cellular_respiration	99	7	1.26693	-0.502448	1334	672.806	835.332	997.858	0.626186
GO:0003743_translation_initiation_factor_activity	51	4	1.40533	-0.498997	1340	675.834	839.12	1002.41	0.626209
GO:0006790_sulfur_compound_metabolic_process	51	4	1.40533	-0.498997	1340	675.834	839.12	1002.41	0.626209
GO:0051240_positive_regulation_of_multicellular_organismal_process	51	4	1.40533	-0.498997	1340	675.834	839.12	1002.41	0.626209
GO:0006259_DNA_metabolic_process	182	12	1.1814	-0.501011	1335	673.391	836.092	998.793	0.626286
GO:0007265_Ras_protein_signal_transduction	100	7	1.25426	-0.489965	1349	681.06	845.042	1009.02	0.626421
GO:0055080_cation_homeostasis	100	7	1.25426	-0.489965	1349	681.06	845.042	1009.02	0.626421
GO:0006915_apoptosis	439	27	1.10201	-0.493138	1346	679.532	843.298	1007.06	0.626522
GO:0009719_response_to_endogenous_stimulus	250	16	1.14675	-0.496671	1344	678.494	842.096	1005.7	0.62656
GO:0035295_tube_development	83	6	1.29527	-0.498959	1341	676.836	840.326	1003.82	0.626641
GO:0033043_regulation_of_organelle_organization	116	8	1.23572	-0.495308	1345	679.184	842.862	1006.54	0.626663
GO:0003013_circulatory_system_process	67	5	1.33716	-0.497262	1343	678.154	841.732	1005.31	0.626755
GO:0008015_blood_circulation	67	5	1.33716	-0.497262	1343	678.154	841.732	1005.31	0.626755
GO:0000139_Golgi_membrane	133	9	1.21249	-0.490314	1347	680.504	844.418	1008.33	0.626888
GO:0022603_regulation_of_anatomical_structure_morphogenesis	84	6	1.27985	-0.485396	1355	687.996	852.902	1017.81	0.629448
GO:0051674_localization_of_cell	167	11	1.18022	-0.484348	1356	688.664	853.666	1018.67	0.629547
GO:0002165_instar_larval_or_pupal_development	36	3	1.49316	-0.487141	1353	687.153	851.86	1016.57	0.629608
GO:0009408_response_to_heat	36	3	1.49316	-0.487141	1353	687.153	851.86	1016.57	0.629608
GO:0021537_telencephalon_development	36	3	1.49316	-0.487141	1353	687.153	851.86	1016.57	0.629608
GO:0072001_renal_system_development	36	3	1.49316	-0.487141	1353	687.153	851.86	1016.57	0.629608
GO:0043067_regulation_of_programmed_cell_death	354	22	1.11355	-0.485915	1354	687.689	852.518	1017.35	0.629629
GO:0031226_intrinsic_to_plasma_membrane	218	14	1.15069	-0.481072	1376	705.298	871.822	1038.35	0.633592
GO:0004197_cysteine-type_endopeptidase_activity	21	2	1.70647	-0.482677	1367	700.189	866.304	1032.42	0.633726
GO:0005788_endoplasmic_reticulum_lumen	21	2	1.70647	-0.482677	1367	700.189	866.304	1032.42	0.633726
GO:0006099_tricarboxylic_acid_cycle	21	2	1.70647	-0.482677	1367	700.189	866.304	1032.42	0.633726
GO:0006475_internal_protein_amino_acid_acetylation	21	2	1.70647	-0.482677	1367	700.189	866.304	1032.42	0.633726
GO:0009566_fertilization	21	2	1.70647	-0.482677	1367	700.189	866.304	1032.42	0.633726
GO:0009582_detection_of_abiotic_stimulus	21	2	1.70647	-0.482677	1367	700.189	866.304	1032.42	0.633726
GO:0018393_internal_peptidyl-lysine_acetylation	21	2	1.70647	-0.482677	1367	700.189	866.304	1032.42	0.633726
GO:0018394_peptidyl-lysine_acetylation	21	2	1.70647	-0.482677	1367	700.189	866.304	1032.42	0.633726
GO:0019933_cAMP-mediated_signaling	21	2	1.70647	-0.482677	1367	700.189	866.304	1032.42	0.633726
GO:0046356_acetyl-CoA_catabolic_process	21	2	1.70647	-0.482677	1367	700.189	866.304	1032.42	0.633726
GO:0070507_regulation_of_microtubule_cytoskeleton_organization	21	2	1.70647	-0.482677	1367	700.189	866.304	1032.42	0.633726
GO:0009266_response_to_temperature_stimulus	52	4	1.3783	-0.481645	1375	704.921	871.39	1037.86	0.633738
GO:0016054_organic_acid_catabolic_process	52	4	1.3783	-0.481645	1375	704.921	871.39	1037.86	0.633738
GO:0019717_synaptosome	52	4	1.3783	-0.481645	1375	704.921	871.39	1037.86	0.633738
GO:0046395_carboxylic_acid_catabolic_process	52	4	1.3783	-0.481645	1375	704.921	871.39	1037.86	0.633738
GO:0051051_negative_regulation_of_transport	52	4	1.3783	-0.481645	1375	704.921	871.39	1037.86	0.633738
GO:0000075_cell_cycle_checkpoint	68	5	1.3175	-0.482193	1370	702.055	868.334	1034.61	0.63382
GO:0007051_spindle_organization	68	5	1.3175	-0.482193	1370	702.055	868.334	1034.61	0.63382
GO:0071375_cellular_response_to_peptide_hormone_stimulus	68	5	1.3175	-0.482193	1370	702.055	868.334	1034.61	0.63382
GO:0000028_ribosomal_small_subunit_assembly	7	1	2.55971	-0.479839	1436	766.203	936.758	1107.31	0.652338
GO:0000803_sex_chromosome	7	1	2.55971	-0.479839	1436	766.203	936.758	1107.31	0.652338
GO:0001540_beta-amyloid_binding	7	1	2.55971	-0.479839	1436	766.203	936.758	1107.31	0.652338
GO:0001739_sex_chromatin	7	1	2.55971	-0.479839	1436	766.203	936.758	1107.31	0.652338
GO:0001818_negative_regulation_of_cytokine_production	7	1	2.55971	-0.479839	1436	766.203	936.758	1107.31	0.652338
GO:0002209_behavioral_defense_response	7	1	2.55971	-0.479839	1436	766.203	936.758	1107.31	0.652338
GO:0003073_regulation_of_systemic_arterial_blood_pressure	7	1	2.55971	-0.479839	1436	766.203	936.758	1107.31	0.652338
GO:0004869_cysteine-type_endopeptidase_inhibitor_activity	7	1	2.55971	-0.479839	1436	766.203	936.758	1107.31	0.652338
GO:0005086_ARF_guanyl-nucleotide_exchange_factor_activity	7	1	2.55971	-0.479839	1436	766.203	936.758	1107.31	0.652338
GO:0005262_calcium_channel_activity	7	1	2.55971	-0.479839	1436	766.203	936.758	1107.31	0.652338
GO:0005313_L-glutamate_transmembrane_transporter_activity	7	1	2.55971	-0.479839	1436	766.203	936.758	1107.31	0.652338
GO:0005548_phospholipid_transporter_activity	7	1	2.55971	-0.479839	1436	766.203	936.758	1107.31	0.652338
GO:0005980_glycogen_catabolic_process	7	1	2.55971	-0.479839	1436	766.203	936.758	1107.31	0.652338
GO:0006098_pentose-phosphate_shunt	7	1	2.55971	-0.479839	1436	766.203	936.758	1107.31	0.652338
GO:0006103_2-oxoglutarate_metabolic_process	7	1	2.55971	-0.479839	1436	766.203	936.758	1107.31	0.652338
GO:0006182_cGMP_biosynthetic_process	7	1	2.55971	-0.479839	1436	766.203	936.758	1107.31	0.652338
GO:0006656_phosphatidylcholine_biosynthetic_process	7	1	2.55971	-0.479839	1436	766.203	936.758	1107.31	0.652338
GO:0006740_NADPH_regeneration	7	1	2.55971	-0.479839	1436	766.203	936.758	1107.31	0.652338
GO:0006998_nuclear_envelope_organization	7	1	2.55971	-0.479839	1436	766.203	936.758	1107.31	0.652338
GO:0007205_activation_of_protein_kinase_C_activity_by_G-protein_coupled_receptor_protein_signaling_pathway	7	1	2.55971	-0.479839	1436	766.203	936.758	1107.31	0.652338
GO:0007212_dopamine_receptor_signaling_pathway	7	1	2.55971	-0.479839	1436	766.203	936.758	1107.31	0.652338
GO:0007413_axonal_fasciculation	7	1	2.55971	-0.479839	1436	766.203	936.758	1107.31	0.652338
GO:0007446_imaginal_disc_growth	7	1	2.55971	-0.479839	1436	766.203	936.758	1107.31	0.652338
GO:0008354_germ_cell_migration	7	1	2.55971	-0.479839	1436	766.203	936.758	1107.31	0.652338
GO:0010962_regulation_of_glucan_biosynthetic_process	7	1	2.55971	-0.479839	1436	766.203	936.758	1107.31	0.652338
GO:0015172_acidic_amino_acid_transmembrane_transporter_activity	7	1	2.55971	-0.479839	1436	766.203	936.758	1107.31	0.652338
GO:0015459_potassium_channel_regulator_activity	7	1	2.55971	-0.479839	1436	766.203	936.758	1107.31	0.652338
GO:0016272_prefoldin_complex	7	1	2.55971	-0.479839	1436	766.203	936.758	1107.31	0.652338
GO:0016514_SWI_SNF_complex	7	1	2.55971	-0.479839	1436	766.203	936.758	1107.31	0.652338
GO:0016628_oxidoreductase_activity__acting_on_the_CH-CH_group_of_donors__NAD_or_NADP_as_acceptor	7	1	2.55971	-0.479839	1436	766.203	936.758	1107.31	0.652338
GO:0017145_stem_cell_division	7	1	2.55971	-0.479839	1436	766.203	936.758	1107.31	0.652338
GO:0021544_subpallium_development	7	1	2.55971	-0.479839	1436	766.203	936.758	1107.31	0.652338
GO:0022029_telencephalon_cell_migration	7	1	2.55971	-0.479839	1436	766.203	936.758	1107.31	0.652338
GO:0030276_clathrin_binding	7	1	2.55971	-0.479839	1436	766.203	936.758	1107.31	0.652338
GO:0030332_cyclin_binding	7	1	2.55971	-0.479839	1436	766.203	936.758	1107.31	0.652338
GO:0031572_G2_M_transition_DNA_damage_checkpoint	7	1	2.55971	-0.479839	1436	766.203	936.758	1107.31	0.652338
GO:0031623_receptor_internalization	7	1	2.55971	-0.479839	1436	766.203	936.758	1107.31	0.652338
GO:0032881_regulation_of_polysaccharide_metabolic_process	7	1	2.55971	-0.479839	1436	766.203	936.758	1107.31	0.652338
GO:0032885_regulation_of_polysaccharide_biosynthetic_process	7	1	2.55971	-0.479839	1436	766.203	936.758	1107.31	0.652338
GO:0034612_response_to_tumor_necrosis_factor	7	1	2.55971	-0.479839	1436	766.203	936.758	1107.31	0.652338
GO:0035058_sensory_cilium_assembly	7	1	2.55971	-0.479839	1436	766.203	936.758	1107.31	0.652338
GO:0042069_regulation_of_catecholamine_metabolic_process	7	1	2.55971	-0.479839	1436	766.203	936.758	1107.31	0.652338
GO:0042089_cytokine_biosynthetic_process	7	1	2.55971	-0.479839	1436	766.203	936.758	1107.31	0.652338
GO:0042417_dopamine_metabolic_process	7	1	2.55971	-0.479839	1436	766.203	936.758	1107.31	0.652338
GO:0043034_costamere	7	1	2.55971	-0.479839	1436	766.203	936.758	1107.31	0.652338
GO:0043588_skin_development	7	1	2.55971	-0.479839	1436	766.203	936.758	1107.31	0.652338
GO:0044089_positive_regulation_of_cellular_component_biogenesis	7	1	2.55971	-0.479839	1436	766.203	936.758	1107.31	0.652338
GO:0044247_cellular_polysaccharide_catabolic_process	7	1	2.55971	-0.479839	1436	766.203	936.758	1107.31	0.652338
GO:0046716_muscle_cell_homeostasis	7	1	2.55971	-0.479839	1436	766.203	936.758	1107.31	0.652338
GO:0046785_microtubule_polymerization	7	1	2.55971	-0.479839	1436	766.203	936.758	1107.31	0.652338
GO:0048268_clathrin_coat_assembly	7	1	2.55971	-0.479839	1436	766.203	936.758	1107.31	0.652338
GO:0048786_presynaptic_active_zone	7	1	2.55971	-0.479839	1436	766.203	936.758	1107.31	0.652338
GO:0050974_detection_of_mechanical_stimulus_involved_in_sensory_perception	7	1	2.55971	-0.479839	1436	766.203	936.758	1107.31	0.652338
GO:0050982_detection_of_mechanical_stimulus	7	1	2.55971	-0.479839	1436	766.203	936.758	1107.31	0.652338
GO:0050999_regulation_of_nitric-oxide_synthase_activity	7	1	2.55971	-0.479839	1436	766.203	936.758	1107.31	0.652338
GO:0051412_response_to_corticosterone_stimulus	7	1	2.55971	-0.479839	1436	766.203	936.758	1107.31	0.652338
GO:0051654_establishment_of_mitochondrion_localization	7	1	2.55971	-0.479839	1436	766.203	936.758	1107.31	0.652338
GO:0051952_regulation_of_amine_transport	7	1	2.55971	-0.479839	1436	766.203	936.758	1107.31	0.652338
GO:0060349_bone_morphogenesis	7	1	2.55971	-0.479839	1436	766.203	936.758	1107.31	0.652338
GO:0070534_protein_K63-linked_ubiquitination	7	1	2.55971	-0.479839	1436	766.203	936.758	1107.31	0.652338
GO:0006935_chemotaxis	134	9	1.20344	-0.479721	1437	767.012	937.638	1108.26	0.652497
GO:0000989_transcription_factor_binding_transcription_factor_activity	101	7	1.24184	-0.477773	1439	768.304	939.112	1109.92	0.652614
GO:0003712_transcription_cofactor_activity	101	7	1.24184	-0.477773	1439	768.304	939.112	1109.92	0.652614
GO:0051239_regulation_of_multicellular_organismal_process	322	20	1.11292	-0.469953	1442	771.371	942.762	1114.15	0.653788
GO:0048584_positive_regulation_of_response_to_stimulus	85	6	1.2648	-0.472187	1441	770.949	942.306	1113.66	0.653925
GO:0051098_regulation_of_binding	85	6	1.2648	-0.472187	1441	770.949	942.306	1113.66	0.653925
GO:0001932_regulation_of_protein_phosphorylation	69	5	1.2984	-0.467577	1444	772.83	944.472	1116.11	0.654066
GO:0071156_regulation_of_cell_cycle_arrest	69	5	1.2984	-0.467577	1444	772.83	944.472	1116.11	0.654066
GO:0005924_cell-substrate_adherens_junction	37	3	1.45281	-0.466795	1451	778.659	950.674	1122.69	0.655185
GO:0005925_focal_adhesion	37	3	1.45281	-0.466795	1451	778.659	950.674	1122.69	0.655185
GO:0008238_exopeptidase_activity	37	3	1.45281	-0.466795	1451	778.659	950.674	1122.69	0.655185
GO:0031571_mitotic_cell_cycle_G1_S_transition_DNA_damage_checkpoint	37	3	1.45281	-0.466795	1451	778.659	950.674	1122.69	0.655185
GO:0034762_regulation_of_transmembrane_transport	37	3	1.45281	-0.466795	1451	778.659	950.674	1122.69	0.655185
GO:0046883_regulation_of_hormone_secretion	37	3	1.45281	-0.466795	1451	778.659	950.674	1122.69	0.655185
GO:0051606_detection_of_stimulus	37	3	1.45281	-0.466795	1451	778.659	950.674	1122.69	0.655185
GO:0008286_insulin_receptor_signaling_pathway	53	4	1.3523	-0.464922	1454	781.367	953.634	1125.9	0.655869
GO:0052547_regulation_of_peptidase_activity	53	4	1.3523	-0.464922	1454	781.367	953.634	1125.9	0.655869
GO:0080135_regulation_of_cellular_response_to_stress	53	4	1.3523	-0.464922	1454	781.367	953.634	1125.9	0.655869
GO:0006461_protein_complex_assembly	221	14	1.13507	-0.45675	1457	784.204	956.872	1129.54	0.656741
GO:0070271_protein_complex_biogenesis	221	14	1.13507	-0.45675	1457	784.204	956.872	1129.54	0.656741
GO:0030163_protein_catabolic_process	153	10	1.17111	-0.457527	1455	783.68	956.224	1128.77	0.657199
GO:0006875_cellular_metal_ion_homeostasis	70	5	1.27985	-0.453401	1470	798.925	973.318	1147.71	0.662121
GO:0016323_basolateral_plasma_membrane	70	5	1.27985	-0.453401	1470	798.925	973.318	1147.71	0.662121
GO:0010941_regulation_of_cell_death	359	22	1.09804	-0.453565	1468	797.8	972.062	1146.32	0.662168
GO:0002683_negative_regulation_of_immune_system_process	22	2	1.6289	-0.456046	1465	796.331	970.32	1144.31	0.662334
GO:0004725_protein_tyrosine_phosphatase_activity	22	2	1.6289	-0.456046	1465	796.331	970.32	1144.31	0.662334
GO:0007422_peripheral_nervous_system_development	22	2	1.6289	-0.456046	1465	796.331	970.32	1144.31	0.662334
GO:0009109_coenzyme_catabolic_process	22	2	1.6289	-0.456046	1465	796.331	970.32	1144.31	0.662334
GO:0009110_vitamin_biosynthetic_process	22	2	1.6289	-0.456046	1465	796.331	970.32	1144.31	0.662334
GO:0009581_detection_of_external_stimulus	22	2	1.6289	-0.456046	1465	796.331	970.32	1144.31	0.662334
GO:0034703_cation_channel_complex	22	2	1.6289	-0.456046	1465	796.331	970.32	1144.31	0.662334
GO:0043473_pigmentation	22	2	1.6289	-0.456046	1465	796.331	970.32	1144.31	0.662334
GO:0000988_protein_binding_transcription_factor_activity	103	7	1.21772	-0.454232	1467	797.748	971.988	1146.23	0.662569
GO:0048598_embryonic_morphogenesis	103	7	1.21772	-0.454232	1467	797.748	971.988	1146.23	0.662569
GO:0042330_taxis	137	9	1.17709	-0.449157	1471	801.22	975.806	1150.39	0.663362
GO:0043065_positive_regulation_of_apoptosis	154	10	1.1635	-0.448119	1472	802.229	976.956	1151.68	0.663693
GO:0005529_sugar_binding	38	3	1.41457	-0.447391	1478	807.335	982.57	1157.81	0.664797
GO:0007369_gastrulation	38	3	1.41457	-0.447391	1478	807.335	982.57	1157.81	0.664797
GO:0008544_epidermis_development	38	3	1.41457	-0.447391	1478	807.335	982.57	1157.81	0.664797
GO:0042445_hormone_metabolic_process	38	3	1.41457	-0.447391	1478	807.335	982.57	1157.81	0.664797
GO:0070925_organelle_assembly	38	3	1.41457	-0.447391	1478	807.335	982.57	1157.81	0.664797
GO:2000241_regulation_of_reproductive_process	38	3	1.41457	-0.447391	1478	807.335	982.57	1157.81	0.664797
GO:0012501_programmed_cell_death	449	27	1.07747	-0.434993	1486	812.829	989.01	1165.19	0.665552
GO:0044085_cellular_component_biogenesis	500	30	1.07508	-0.442258	1480	809.56	985.146	1160.73	0.665639
GO:0034641_cellular_nitrogen_compound_metabolic_process	1260	73	1.0381	-0.435426	1485	812.653	988.772	1164.89	0.66584
GO:0032870_cellular_response_to_hormone_stimulus	104	7	1.20602	-0.44287	1479	809.357	984.872	1160.39	0.665904
GO:0043227_membrane-bounded_organelle	2298	131	1.02143	-0.436647	1484	812.323	988.39	1164.46	0.666031
GO:0006897_endocytosis	138	9	1.16856	-0.439362	1483	811.855	987.864	1163.87	0.666125
GO:0009309_amine_biosynthetic_process	71	5	1.26183	-0.439649	1482	811.353	987.29	1163.23	0.666188
GO:0055065_metal_ion_homeostasis	71	5	1.26183	-0.439649	1482	811.353	987.29	1163.23	0.666188
GO:0007389_pattern_specification_process	105	7	1.19453	-0.431771	1553	877.672	1058.05	1238.42	0.681293
GO:0051129_negative_regulation_of_cellular_component_organization	105	7	1.19453	-0.431771	1553	877.672	1058.05	1238.42	0.681293
GO:0000070_mitotic_sister_chromatid_segregation	8	1	2.23974	-0.433384	1549	875.261	1055.39	1235.53	0.681339
GO:0000276_mitochondrial_proton-transporting_ATP_synthase_complex__coupling_factor_F(o)	8	1	2.23974	-0.433384	1549	875.261	1055.39	1235.53	0.681339
GO:0001302_replicative_cell_aging	8	1	2.23974	-0.433384	1549	875.261	1055.39	1235.53	0.681339
GO:0002164_larval_development	8	1	2.23974	-0.433384	1549	875.261	1055.39	1235.53	0.681339
GO:0002285_lymphocyte_activation_involved_in_immune_response	8	1	2.23974	-0.433384	1549	875.261	1055.39	1235.53	0.681339
GO:0003407_neural_retina_development	8	1	2.23974	-0.433384	1549	875.261	1055.39	1235.53	0.681339
GO:0004190_aspartic-type_endopeptidase_activity	8	1	2.23974	-0.433384	1549	875.261	1055.39	1235.53	0.681339
GO:0005212_structural_constituent_of_eye_lens	8	1	2.23974	-0.433384	1549	875.261	1055.39	1235.53	0.681339
GO:0005230_extracellular_ligand-gated_ion_channel_activity	8	1	2.23974	-0.433384	1549	875.261	1055.39	1235.53	0.681339
GO:0005720_nuclear_heterochromatin	8	1	2.23974	-0.433384	1549	875.261	1055.39	1235.53	0.681339
GO:0006020_inositol_metabolic_process	8	1	2.23974	-0.433384	1549	875.261	1055.39	1235.53	0.681339
GO:0006739_NADP_metabolic_process	8	1	2.23974	-0.433384	1549	875.261	1055.39	1235.53	0.681339
GO:0007140_male_meiosis	8	1	2.23974	-0.433384	1549	875.261	1055.39	1235.53	0.681339
GO:0007143_female_meiosis	8	1	2.23974	-0.433384	1549	875.261	1055.39	1235.53	0.681339
GO:0007176_regulation_of_epidermal_growth_factor_receptor_activity	8	1	2.23974	-0.433384	1549	875.261	1055.39	1235.53	0.681339
GO:0007190_activation_of_adenylate_cyclase_activity	8	1	2.23974	-0.433384	1549	875.261	1055.39	1235.53	0.681339
GO:0007349_cellularization	8	1	2.23974	-0.433384	1549	875.261	1055.39	1235.53	0.681339
GO:0007405_neuroblast_proliferation	8	1	2.23974	-0.433384	1549	875.261	1055.39	1235.53	0.681339
GO:0008105_asymmetric_protein_localization	8	1	2.23974	-0.433384	1549	875.261	1055.39	1235.53	0.681339
GO:0008180_signalosome	8	1	2.23974	-0.433384	1549	875.261	1055.39	1235.53	0.681339
GO:0009083_branched_chain_family_amino_acid_catabolic_process	8	1	2.23974	-0.433384	1549	875.261	1055.39	1235.53	0.681339
GO:0009147_pyrimidine_nucleoside_triphosphate_metabolic_process	8	1	2.23974	-0.433384	1549	875.261	1055.39	1235.53	0.681339
GO:0009148_pyrimidine_nucleoside_triphosphate_biosynthetic_process	8	1	2.23974	-0.433384	1549	875.261	1055.39	1235.53	0.681339
GO:0009218_pyrimidine_ribonucleotide_metabolic_process	8	1	2.23974	-0.433384	1549	875.261	1055.39	1235.53	0.681339
GO:0009220_pyrimidine_ribonucleotide_biosynthetic_process	8	1	2.23974	-0.433384	1549	875.261	1055.39	1235.53	0.681339
GO:0009251_glucan_catabolic_process	8	1	2.23974	-0.433384	1549	875.261	1055.39	1235.53	0.681339
GO:0009277_fungal-type_cell_wall	8	1	2.23974	-0.433384	1549	875.261	1055.39	1235.53	0.681339
GO:0009593_detection_of_chemical_stimulus	8	1	2.23974	-0.433384	1549	875.261	1055.39	1235.53	0.681339
GO:0010154_fruit_development	8	1	2.23974	-0.433384	1549	875.261	1055.39	1235.53	0.681339
GO:0010181_FMN_binding	8	1	2.23974	-0.433384	1549	875.261	1055.39	1235.53	0.681339
GO:0010458_exit_from_mitosis	8	1	2.23974	-0.433384	1549	875.261	1055.39	1235.53	0.681339
GO:0014823_response_to_activity	8	1	2.23974	-0.433384	1549	875.261	1055.39	1235.53	0.681339
GO:0015298_solute:cation_antiporter_activity	8	1	2.23974	-0.433384	1549	875.261	1055.39	1235.53	0.681339
GO:0015988_energy_coupled_proton_transport__against_electrochemical_gradient	8	1	2.23974	-0.433384	1549	875.261	1055.39	1235.53	0.681339
GO:0015991_ATP_hydrolysis_coupled_proton_transport	8	1	2.23974	-0.433384	1549	875.261	1055.39	1235.53	0.681339
GO:0016444_somatic_cell_DNA_recombination	8	1	2.23974	-0.433384	1549	875.261	1055.39	1235.53	0.681339
GO:0016574_histone_ubiquitination	8	1	2.23974	-0.433384	1549	875.261	1055.39	1235.53	0.681339
GO:0016679_oxidoreductase_activity__acting_on_diphenols_and_related_substances_as_donors	8	1	2.23974	-0.433384	1549	875.261	1055.39	1235.53	0.681339
GO:0016840_carbon-nitrogen_lyase_activity	8	1	2.23974	-0.433384	1549	875.261	1055.39	1235.53	0.681339
GO:0021536_diencephalon_development	8	1	2.23974	-0.433384	1549	875.261	1055.39	1235.53	0.681339
GO:0021885_forebrain_cell_migration	8	1	2.23974	-0.433384	1549	875.261	1055.39	1235.53	0.681339
GO:0022413_reproductive_process_in_single-celled_organism	8	1	2.23974	-0.433384	1549	875.261	1055.39	1235.53	0.681339
GO:0031234_extrinsic_to_internal_side_of_plasma_membrane	8	1	2.23974	-0.433384	1549	875.261	1055.39	1235.53	0.681339
GO:0034707_chloride_channel_complex	8	1	2.23974	-0.433384	1549	875.261	1055.39	1235.53	0.681339
GO:0035254_glutamate_receptor_binding	8	1	2.23974	-0.433384	1549	875.261	1055.39	1235.53	0.681339
GO:0042107_cytokine_metabolic_process	8	1	2.23974	-0.433384	1549	875.261	1055.39	1235.53	0.681339
GO:0042624_ATPase_activity__uncoupled	8	1	2.23974	-0.433384	1549	875.261	1055.39	1235.53	0.681339
GO:0042787_protein_ubiquitination_involved_in_ubiquitin-dependent_protein_catabolic_process	8	1	2.23974	-0.433384	1549	875.261	1055.39	1235.53	0.681339
GO:0043409_negative_regulation_of_MAPKKK_cascade	8	1	2.23974	-0.433384	1549	875.261	1055.39	1235.53	0.681339
GO:0043467_regulation_of_generation_of_precursor_metabolites_and_energy	8	1	2.23974	-0.433384	1549	875.261	1055.39	1235.53	0.681339
GO:0045132_meiotic_chromosome_segregation	8	1	2.23974	-0.433384	1549	875.261	1055.39	1235.53	0.681339
GO:0048704_embryonic_skeletal_system_morphogenesis	8	1	2.23974	-0.433384	1549	875.261	1055.39	1235.53	0.681339
GO:0048793_pronephros_development	8	1	2.23974	-0.433384	1549	875.261	1055.39	1235.53	0.681339
GO:0050432_catecholamine_secretion	8	1	2.23974	-0.433384	1549	875.261	1055.39	1235.53	0.681339
GO:0050699_WW_domain_binding	8	1	2.23974	-0.433384	1549	875.261	1055.39	1235.53	0.681339
GO:0050750_low-density_lipoprotein_receptor_binding	8	1	2.23974	-0.433384	1549	875.261	1055.39	1235.53	0.681339
GO:0051117_ATPase_binding	8	1	2.23974	-0.433384	1549	875.261	1055.39	1235.53	0.681339
GO:0060042_retina_morphogenesis_in_camera-type_eye	8	1	2.23974	-0.433384	1549	875.261	1055.39	1235.53	0.681339
GO:0060348_bone_development	8	1	2.23974	-0.433384	1549	875.261	1055.39	1235.53	0.681339
GO:0060590_ATPase_regulator_activity	8	1	2.23974	-0.433384	1549	875.261	1055.39	1235.53	0.681339
GO:0070001_aspartic-type_peptidase_activity	8	1	2.23974	-0.433384	1549	875.261	1055.39	1235.53	0.681339
GO:0070603_SWI_SNF-type_complex	8	1	2.23974	-0.433384	1549	875.261	1055.39	1235.53	0.681339
GO:0071482_cellular_response_to_light_stimulus	8	1	2.23974	-0.433384	1549	875.261	1055.39	1235.53	0.681339
GO:0005912_adherens_junction	55	4	1.30312	-0.433256	1551	876.546	1056.8	1237.06	0.681368
GO:0007093_mitotic_cell_cycle_checkpoint	55	4	1.30312	-0.433256	1551	876.546	1056.8	1237.06	0.681368
GO:0006473_protein_acetylation	23	2	1.55808	-0.431213	1560	889.608	1070.88	1252.14	0.686459
GO:0015758_glucose_transport	23	2	1.55808	-0.431213	1560	889.608	1070.88	1252.14	0.686459
GO:0022843_voltage-gated_cation_channel_activity	23	2	1.55808	-0.431213	1560	889.608	1070.88	1252.14	0.686459
GO:0031109_microtubule_polymerization_or_depolymerization	23	2	1.55808	-0.431213	1560	889.608	1070.88	1252.14	0.686459
GO:0044272_sulfur_compound_biosynthetic_process	23	2	1.55808	-0.431213	1560	889.608	1070.88	1252.14	0.686459
GO:0050660_flavin_adenine_dinucleotide_binding	23	2	1.55808	-0.431213	1560	889.608	1070.88	1252.14	0.686459
GO:0050905_neuromuscular_process	23	2	1.55808	-0.431213	1560	889.608	1070.88	1252.14	0.686459
GO:0005635_nuclear_envelope	72	5	1.2443	-0.426308	1564	896.009	1078.09	1260.17	0.689315
GO:0045321_leukocyte_activation	72	5	1.2443	-0.426308	1564	896.009	1078.09	1260.17	0.689315
GO:0006807_nitrogen_compound_metabolic_process	1280	74	1.03588	-0.426982	1562	894.908	1076.92	1258.93	0.689449
GO:0016050_vesicle_organization	39	3	1.3783	-0.428872	1561	894.5	1076.44	1258.38	0.689584
GO:0009893_positive_regulation_of_metabolic_process	347	21	1.08437	-0.420544	1565	898.708	1081.11	1263.51	0.690805
GO:0044267_cellular_protein_metabolic_process	892	52	1.04454	-0.418446	1567	900.087	1082.65	1265.21	0.690905
GO:0048731_system_development	892	52	1.04454	-0.418446	1567	900.087	1082.65	1265.21	0.690905
GO:0010639_negative_regulation_of_organelle_organization	56	4	1.27985	-0.418264	1568	901.826	1084.53	1267.23	0.691663
GO:0006520_cellular_amino_acid_metabolic_process	175	11	1.12627	-0.413491	1569	903.06	1085.8	1268.55	0.692036
GO:0043068_positive_regulation_of_programmed_cell_death	158	10	1.13405	-0.41216	1570	904.802	1087.76	1270.72	0.692842
GO:0032446_protein_modification_by_small_protein_conjugation	141	9	1.1437	-0.411105	1579	912.064	1095.82	1279.58	0.693996
GO:0010564_regulation_of_cell_cycle_process	107	7	1.1722	-0.410341	1581	913.591	1097.59	1281.59	0.694239
GO:0022890_inorganic_cation_transmembrane_transporter_activity	107	7	1.1722	-0.410341	1581	913.591	1097.59	1281.59	0.694239
GO:0002694_regulation_of_leukocyte_activation	40	3	1.34385	-0.411189	1576	910.55	1094.16	1277.77	0.694263
GO:0006869_lipid_transport	40	3	1.34385	-0.411189	1576	910.55	1094.16	1277.77	0.694263
GO:0030100_regulation_of_endocytosis	40	3	1.34385	-0.411189	1576	910.55	1094.16	1277.77	0.694263
GO:0031575_mitotic_cell_cycle_G1_S_transition_checkpoint	40	3	1.34385	-0.411189	1576	910.55	1094.16	1277.77	0.694263
GO:0046942_carboxylic_acid_transport	40	3	1.34385	-0.411189	1576	910.55	1094.16	1277.77	0.694263
GO:0071779_G1_S_transition_checkpoint	40	3	1.34385	-0.411189	1576	910.55	1094.16	1277.77	0.694263
GO:0016829_lyase_activity	90	6	1.19453	-0.411125	1578	911.948	1095.67	1279.4	0.694342
GO:0035468_positive_regulation_of_signaling_pathway	90	6	1.19453	-0.411125	1578	911.948	1095.67	1279.4	0.694342
GO:0006413_translational_initiation	57	4	1.2574	-0.403802	1597	927.613	1112.65	1297.69	0.696713
GO:0040012_regulation_of_locomotion	57	4	1.2574	-0.403802	1597	927.613	1112.65	1297.69	0.696713
GO:0070161_anchoring_junction	57	4	1.2574	-0.403802	1597	927.613	1112.65	1297.69	0.696713
GO:0004812_aminoacyl-tRNA_ligase_activity	24	2	1.49316	-0.408014	1594	925.764	1110.62	1295.48	0.696753
GO:0005905_coated_pit	24	2	1.49316	-0.408014	1594	925.764	1110.62	1295.48	0.696753
GO:0009306_protein_secretion	24	2	1.49316	-0.408014	1594	925.764	1110.62	1295.48	0.696753
GO:0009755_hormone-mediated_signaling_pathway	24	2	1.49316	-0.408014	1594	925.764	1110.62	1295.48	0.696753
GO:0009953_dorsal_ventral_pattern_formation	24	2	1.49316	-0.408014	1594	925.764	1110.62	1295.48	0.696753
GO:0010948_negative_regulation_of_cell_cycle_process	24	2	1.49316	-0.408014	1594	925.764	1110.62	1295.48	0.696753
GO:0016875_ligase_activity__forming_carbon-oxygen_bonds	24	2	1.49316	-0.408014	1594	925.764	1110.62	1295.48	0.696753
GO:0016876_ligase_activity__forming_aminoacyl-tRNA_and_related_compounds	24	2	1.49316	-0.408014	1594	925.764	1110.62	1295.48	0.696753
GO:0019438_aromatic_compound_biosynthetic_process	24	2	1.49316	-0.408014	1594	925.764	1110.62	1295.48	0.696753
GO:0019935_cyclic-nucleotide-mediated_signaling	24	2	1.49316	-0.408014	1594	925.764	1110.62	1295.48	0.696753
GO:0021953_central_nervous_system_neuron_differentiation	24	2	1.49316	-0.408014	1594	925.764	1110.62	1295.48	0.696753
GO:0050870_positive_regulation_of_T_cell_activation	24	2	1.49316	-0.408014	1594	925.764	1110.62	1295.48	0.696753
GO:0055067_monovalent_inorganic_cation_homeostasis	24	2	1.49316	-0.408014	1594	925.764	1110.62	1295.48	0.696753
GO:0010324_membrane_invagination	142	9	1.13565	-0.402051	1598	928.591	1113.76	1298.93	0.696971
GO:0017038_protein_import	74	5	1.21067	-0.400805	1599	930.247	1115.54	1300.84	0.697651
GO:0051056_regulation_of_small_GTPase_mediated_signal_transduction	91	6	1.1814	-0.399847	1600	931.238	1116.66	1302.08	0.697912
GO:0007126_meiosis	41	3	1.31107	-0.394297	1609	937.582	1123.44	1309.3	0.698224
GO:0009108_coenzyme_biosynthetic_process	41	3	1.31107	-0.394297	1609	937.582	1123.44	1309.3	0.698224
GO:0010843_promoter_binding	41	3	1.31107	-0.394297	1609	937.582	1123.44	1309.3	0.698224
GO:0051321_meiotic_cell_cycle	41	3	1.31107	-0.394297	1609	937.582	1123.44	1309.3	0.698224
GO:0051327_M_phase_of_meiotic_cell_cycle	41	3	1.31107	-0.394297	1609	937.582	1123.44	1309.3	0.698224
GO:0051604_protein_maturation	41	3	1.31107	-0.394297	1609	937.582	1123.44	1309.3	0.698224
GO:2000045_regulation_of_G1_S_transition_of_mitotic_cell_cycle	41	3	1.31107	-0.394297	1609	937.582	1123.44	1309.3	0.698224
GO:0010942_positive_regulation_of_cell_death	160	10	1.11987	-0.395146	1602	933.162	1118.76	1304.36	0.698353
GO:0016491_oxidoreductase_activity	264	16	1.08594	-0.395298	1601	932.95	1118.51	1304.06	0.69863
GO:0000156_two-component_response_regulator_activity	9	1	1.99088	-0.393653	1674	993.749	1183.13	1372.51	0.706767
GO:0000819_sister_chromatid_segregation	9	1	1.99088	-0.393653	1674	993.749	1183.13	1372.51	0.706767
GO:0001936_regulation_of_endothelial_cell_proliferation	9	1	1.99088	-0.393653	1674	993.749	1183.13	1372.51	0.706767
GO:0001942_hair_follicle_development	9	1	1.99088	-0.393653	1674	993.749	1183.13	1372.51	0.706767
GO:0003158_endothelium_development	9	1	1.99088	-0.393653	1674	993.749	1183.13	1372.51	0.706767
GO:0003333_amino_acid_transmembrane_transport	9	1	1.99088	-0.393653	1674	993.749	1183.13	1372.51	0.706767
GO:0004402_histone_acetyltransferase_activity	9	1	1.99088	-0.393653	1674	993.749	1183.13	1372.51	0.706767
GO:0004468_lysine_N-acetyltransferase_activity	9	1	1.99088	-0.393653	1674	993.749	1183.13	1372.51	0.706767
GO:0004520_endodeoxyribonuclease_activity	9	1	1.99088	-0.393653	1674	993.749	1183.13	1372.51	0.706767
GO:0005680_anaphase-promoting_complex	9	1	1.99088	-0.393653	1674	993.749	1183.13	1372.51	0.706767
GO:0005686_U2_snRNP	9	1	1.99088	-0.393653	1674	993.749	1183.13	1372.51	0.706767
GO:0005771_multivesicular_body	9	1	1.99088	-0.393653	1674	993.749	1183.13	1372.51	0.706767
GO:0005782_peroxisomal_matrix	9	1	1.99088	-0.393653	1674	993.749	1183.13	1372.51	0.706767
GO:0005868_cytoplasmic_dynein_complex	9	1	1.99088	-0.393653	1674	993.749	1183.13	1372.51	0.706767
GO:0005869_dynactin_complex	9	1	1.99088	-0.393653	1674	993.749	1183.13	1372.51	0.706767
GO:0006000_fructose_metabolic_process	9	1	1.99088	-0.393653	1674	993.749	1183.13	1372.51	0.706767
GO:0007094_mitotic_cell_cycle_spindle_assembly_checkpoint	9	1	1.99088	-0.393653	1674	993.749	1183.13	1372.51	0.706767
GO:0007263_nitric_oxide_mediated_signal_transduction	9	1	1.99088	-0.393653	1674	993.749	1183.13	1372.51	0.706767
GO:0007391_dorsal_closure	9	1	1.99088	-0.393653	1674	993.749	1183.13	1372.51	0.706767
GO:0008430_selenium_binding	9	1	1.99088	-0.393653	1674	993.749	1183.13	1372.51	0.706767
GO:0009908_flower_development	9	1	1.99088	-0.393653	1674	993.749	1183.13	1372.51	0.706767
GO:0010828_positive_regulation_of_glucose_transport	9	1	1.99088	-0.393653	1674	993.749	1183.13	1372.51	0.706767
GO:0015296_anion:cation_symporter_activity	9	1	1.99088	-0.393653	1674	993.749	1183.13	1372.51	0.706767
GO:0015949_nucleobase__nucleoside_and_nucleotide_interconversion	9	1	1.99088	-0.393653	1674	993.749	1183.13	1372.51	0.706767
GO:0022404_molting_cycle_process	9	1	1.99088	-0.393653	1674	993.749	1183.13	1372.51	0.706767
GO:0022405_hair_cycle_process	9	1	1.99088	-0.393653	1674	993.749	1183.13	1372.51	0.706767
GO:0030295_protein_kinase_activator_activity	9	1	1.99088	-0.393653	1674	993.749	1183.13	1372.51	0.706767
GO:0030512_negative_regulation_of_transforming_growth_factor_beta_receptor_signaling_pathway	9	1	1.99088	-0.393653	1674	993.749	1183.13	1372.51	0.706767
GO:0031281_positive_regulation_of_cyclase_activity	9	1	1.99088	-0.393653	1674	993.749	1183.13	1372.51	0.706767
GO:0031576_G2_M_transition_checkpoint	9	1	1.99088	-0.393653	1674	993.749	1183.13	1372.51	0.706767
GO:0031907_microbody_lumen	9	1	1.99088	-0.393653	1674	993.749	1183.13	1372.51	0.706767
GO:0032011_ARF_protein_signal_transduction	9	1	1.99088	-0.393653	1674	993.749	1183.13	1372.51	0.706767
GO:0032012_regulation_of_ARF_protein_signal_transduction	9	1	1.99088	-0.393653	1674	993.749	1183.13	1372.51	0.706767
GO:0033280_response_to_vitamin_D	9	1	1.99088	-0.393653	1674	993.749	1183.13	1372.51	0.706767
GO:0035249_synaptic_transmission__glutamatergic	9	1	1.99088	-0.393653	1674	993.749	1183.13	1372.51	0.706767
GO:0035316_non-sensory_hair_organization	9	1	1.99088	-0.393653	1674	993.749	1183.13	1372.51	0.706767
GO:0035317_imaginal_disc-derived_wing_hair_organization	9	1	1.99088	-0.393653	1674	993.749	1183.13	1372.51	0.706767
GO:0042067_establishment_of_ommatidial_planar_polarity	9	1	1.99088	-0.393653	1674	993.749	1183.13	1372.51	0.706767
GO:0042475_odontogenesis_of_dentine-containing_tooth	9	1	1.99088	-0.393653	1674	993.749	1183.13	1372.51	0.706767
GO:0042632_cholesterol_homeostasis	9	1	1.99088	-0.393653	1674	993.749	1183.13	1372.51	0.706767
GO:0042633_hair_cycle	9	1	1.99088	-0.393653	1674	993.749	1183.13	1372.51	0.706767
GO:0043487_regulation_of_RNA_stability	9	1	1.99088	-0.393653	1674	993.749	1183.13	1372.51	0.706767
GO:0043488_regulation_of_mRNA_stability	9	1	1.99088	-0.393653	1674	993.749	1183.13	1372.51	0.706767
GO:0043548_phosphoinositide_3-kinase_binding	9	1	1.99088	-0.393653	1674	993.749	1183.13	1372.51	0.706767
GO:0045446_endothelial_cell_differentiation	9	1	1.99088	-0.393653	1674	993.749	1183.13	1372.51	0.706767
GO:0045494_photoreceptor_cell_maintenance	9	1	1.99088	-0.393653	1674	993.749	1183.13	1372.51	0.706767
GO:0045667_regulation_of_osteoblast_differentiation	9	1	1.99088	-0.393653	1674	993.749	1183.13	1372.51	0.706767
GO:0045762_positive_regulation_of_adenylate_cyclase_activity	9	1	1.99088	-0.393653	1674	993.749	1183.13	1372.51	0.706767
GO:0045931_positive_regulation_of_mitotic_cell_cycle	9	1	1.99088	-0.393653	1674	993.749	1183.13	1372.51	0.706767
GO:0046320_regulation_of_fatty_acid_oxidation	9	1	1.99088	-0.393653	1674	993.749	1183.13	1372.51	0.706767
GO:0046326_positive_regulation_of_glucose_import	9	1	1.99088	-0.393653	1674	993.749	1183.13	1372.51	0.706767
GO:0046470_phosphatidylcholine_metabolic_process	9	1	1.99088	-0.393653	1674	993.749	1183.13	1372.51	0.706767
GO:0048286_lung_alveolus_development	9	1	1.99088	-0.393653	1674	993.749	1183.13	1372.51	0.706767
GO:0050728_negative_regulation_of_inflammatory_response	9	1	1.99088	-0.393653	1674	993.749	1183.13	1372.51	0.706767
GO:0050906_detection_of_stimulus_involved_in_sensory_perception	9	1	1.99088	-0.393653	1674	993.749	1183.13	1372.51	0.706767
GO:0051124_synaptic_growth_at_neuromuscular_junction	9	1	1.99088	-0.393653	1674	993.749	1183.13	1372.51	0.706767
GO:0051349_positive_regulation_of_lyase_activity	9	1	1.99088	-0.393653	1674	993.749	1183.13	1372.51	0.706767
GO:0051385_response_to_mineralocorticoid_stimulus	9	1	1.99088	-0.393653	1674	993.749	1183.13	1372.51	0.706767
GO:0051937_catecholamine_transport	9	1	1.99088	-0.393653	1674	993.749	1183.13	1372.51	0.706767
GO:0055092_sterol_homeostasis	9	1	1.99088	-0.393653	1674	993.749	1183.13	1372.51	0.706767
GO:0070325_lipoprotein_receptor_binding	9	1	1.99088	-0.393653	1674	993.749	1183.13	1372.51	0.706767
GO:0071173_spindle_assembly_checkpoint	9	1	1.99088	-0.393653	1674	993.749	1183.13	1372.51	0.706767
GO:0071174_mitotic_cell_cycle_spindle_checkpoint	9	1	1.99088	-0.393653	1674	993.749	1183.13	1372.51	0.706767
GO:0071852_fungal-type_cell_wall_organization_or_biogenesis	9	1	1.99088	-0.393653	1674	993.749	1183.13	1372.51	0.706767
GO:2000104_negative_regulation_of_DNA-dependent_DNA_replication	9	1	1.99088	-0.393653	1674	993.749	1183.13	1372.51	0.706767
GO:0016853_isomerase_activity	58	4	1.23572	-0.389849	1678	998.606	1188.33	1378.05	0.708181
GO:0031012_extracellular_matrix	58	4	1.23572	-0.389849	1678	998.606	1188.33	1378.05	0.708181
GO:0040007_growth	230	14	1.09066	-0.389861	1676	997.702	1187.41	1377.12	0.708479
GO:0003779_actin_binding	109	7	1.15069	-0.389895	1675	997.611	1187.3	1376.98	0.708833
GO:0016337_cell-cell_adhesion	75	5	1.19453	-0.388617	1679	1000.94	1190.83	1380.72	0.70925
GO:0005634_nucleus	1309	75	1.02662	-0.386285	1688	1009.65	1200.12	1390.59	0.710972
GO:0004252_serine-type_endopeptidase_activity	25	2	1.43344	-0.386304	1687	1009.61	1200.08	1390.56	0.71137
GO:0005126_cytokine_receptor_binding	25	2	1.43344	-0.386304	1687	1009.61	1200.08	1390.56	0.71137
GO:0006767_water-soluble_vitamin_metabolic_process	25	2	1.43344	-0.386304	1687	1009.61	1200.08	1390.56	0.71137
GO:0016407_acetyltransferase_activity	25	2	1.43344	-0.386304	1687	1009.61	1200.08	1390.56	0.71137
GO:0018205_peptidyl-lysine_modification	25	2	1.43344	-0.386304	1687	1009.61	1200.08	1390.56	0.71137
GO:0042552_myelination	25	2	1.43344	-0.386304	1687	1009.61	1200.08	1390.56	0.71137
GO:0045787_positive_regulation_of_cell_cycle	25	2	1.43344	-0.386304	1687	1009.61	1200.08	1390.56	0.71137
GO:0060041_retina_development_in_camera-type_eye	25	2	1.43344	-0.386304	1687	1009.61	1200.08	1390.56	0.71137
GO:0000975_regulatory_region_DNA_binding	42	3	1.27985	-0.378151	1701	1018.81	1210.2	1401.59	0.711463
GO:0001067_regulatory_region_nucleic_acid_binding	42	3	1.27985	-0.378151	1701	1018.81	1210.2	1401.59	0.711463
GO:0006119_oxidative_phosphorylation	42	3	1.27985	-0.378151	1701	1018.81	1210.2	1401.59	0.711463
GO:0015849_organic_acid_transport	42	3	1.27985	-0.378151	1701	1018.81	1210.2	1401.59	0.711463
GO:0044212_transcription_regulatory_region_DNA_binding	42	3	1.27985	-0.378151	1701	1018.81	1210.2	1401.59	0.711463
GO:0047485_protein_N-terminus_binding	42	3	1.27985	-0.378151	1701	1018.81	1210.2	1401.59	0.711463
GO:0051052_regulation_of_DNA_metabolic_process	42	3	1.27985	-0.378151	1701	1018.81	1210.2	1401.59	0.711463
GO:0070201_regulation_of_establishment_of_protein_localization	42	3	1.27985	-0.378151	1701	1018.81	1210.2	1401.59	0.711463
GO:0009057_macromolecule_catabolic_process	231	14	1.08594	-0.382962	1689	1011.18	1201.77	1392.36	0.711528
GO:0043231_intracellular_membrane-bounded_organelle	2295	130	1.01496	-0.381198	1690	1012.01	1202.69	1393.38	0.711653
GO:0004842_ubiquitin-protein_ligase_activity	76	5	1.17881	-0.37679	1702	1019.73	1211.25	1402.76	0.711662
GO:0031323_regulation_of_cellular_metabolic_process	955	55	1.03192	-0.379744	1692	1013.75	1204.6	1395.46	0.711941
GO:0006974_response_to_DNA_damage_stimulus	162	10	1.10605	-0.378747	1693	1014.53	1205.42	1396.3	0.712
GO:0009986_cell_surface	110	7	1.14023	-0.380027	1691	1013.34	1204.1	1394.85	0.712063
GO:0042802_identical_protein_binding	232	14	1.08126	-0.376166	1703	1021.24	1212.94	1404.65	0.71224
GO:0050801_ion_homeostasis	146	9	1.10453	-0.367574	1706	1025.87	1217.97	1410.08	0.713934
GO:0010604_positive_regulation_of_macromolecule_metabolic_process	321	19	1.06056	-0.367739	1705	1025.25	1217.34	1409.43	0.713982
GO:0071495_cellular_response_to_endogenous_stimulus	111	7	1.12996	-0.370388	1704	1024.64	1216.74	1408.83	0.714047
GO:0006898_receptor-mediated_endocytosis	26	2	1.3783	-0.365957	1715	1035.12	1227.76	1420.41	0.715897
GO:0007272_ensheathment_of_neurons	26	2	1.3783	-0.365957	1715	1035.12	1227.76	1420.41	0.715897
GO:0008366_axon_ensheathment	26	2	1.3783	-0.365957	1715	1035.12	1227.76	1420.41	0.715897
GO:0008645_hexose_transport	26	2	1.3783	-0.365957	1715	1035.12	1227.76	1420.41	0.715897
GO:0008757_S-adenosylmethionine-dependent_methyltransferase_activity	26	2	1.3783	-0.365957	1715	1035.12	1227.76	1420.41	0.715897
GO:0019888_protein_phosphatase_regulator_activity	26	2	1.3783	-0.365957	1715	1035.12	1227.76	1420.41	0.715897
GO:0032318_regulation_of_Ras_GTPase_activity	26	2	1.3783	-0.365957	1715	1035.12	1227.76	1420.41	0.715897
GO:0051017_actin_filament_bundle_assembly	26	2	1.3783	-0.365957	1715	1035.12	1227.76	1420.41	0.715897
GO:0051216_cartilage_development	26	2	1.3783	-0.365957	1715	1035.12	1227.76	1420.41	0.715897
GO:0051301_cell_division	129	8	1.11119	-0.364308	1716	1036.89	1229.64	1422.39	0.716573
GO:0010565_regulation_of_cellular_ketone_metabolic_process	60	4	1.19453	-0.36339	1717	1038.71	1231.63	1424.54	0.717313
GO:0001655_urogenital_system_development	43	3	1.25009	-0.362713	1722	1043.82	1236.98	1430.15	0.718341
GO:0042063_gliogenesis	43	3	1.25009	-0.362713	1722	1043.82	1236.98	1430.15	0.718341
GO:0042470_melanosome	43	3	1.25009	-0.362713	1722	1043.82	1236.98	1430.15	0.718341
GO:0048770_pigment_granule	43	3	1.25009	-0.362713	1722	1043.82	1236.98	1430.15	0.718341
GO:0050865_regulation_of_cell_activation	43	3	1.25009	-0.362713	1722	1043.82	1236.98	1430.15	0.718341
GO:0001935_endothelial_cell_proliferation	10	1	1.7918	-0.359203	1766	1090.09	1286.21	1482.32	0.728316
GO:0001950_plasma_membrane_enriched_fraction	10	1	1.7918	-0.359203	1766	1090.09	1286.21	1482.32	0.728316
GO:0004864_phosphoprotein_phosphatase_inhibitor_activity	10	1	1.7918	-0.359203	1766	1090.09	1286.21	1482.32	0.728316
GO:0005637_nuclear_inner_membrane	10	1	1.7918	-0.359203	1766	1090.09	1286.21	1482.32	0.728316
GO:0006270_DNA-dependent_DNA_replication_initiation	10	1	1.7918	-0.359203	1766	1090.09	1286.21	1482.32	0.728316
GO:0006721_terpenoid_metabolic_process	10	1	1.7918	-0.359203	1766	1090.09	1286.21	1482.32	0.728316
GO:0007131_reciprocal_meiotic_recombination	10	1	1.7918	-0.359203	1766	1090.09	1286.21	1482.32	0.728316
GO:0007194_negative_regulation_of_adenylate_cyclase_activity	10	1	1.7918	-0.359203	1766	1090.09	1286.21	1482.32	0.728316
GO:0008138_protein_tyrosine_serine_threonine_phosphatase_activity	10	1	1.7918	-0.359203	1766	1090.09	1286.21	1482.32	0.728316
GO:0008307_structural_constituent_of_muscle	10	1	1.7918	-0.359203	1766	1090.09	1286.21	1482.32	0.728316
GO:0008320_protein_transmembrane_transporter_activity	10	1	1.7918	-0.359203	1766	1090.09	1286.21	1482.32	0.728316
GO:0009065_glutamine_family_amino_acid_catabolic_process	10	1	1.7918	-0.359203	1766	1090.09	1286.21	1482.32	0.728316
GO:0010171_body_morphogenesis	10	1	1.7918	-0.359203	1766	1090.09	1286.21	1482.32	0.728316
GO:0010906_regulation_of_glucose_metabolic_process	10	1	1.7918	-0.359203	1766	1090.09	1286.21	1482.32	0.728316
GO:0014704_intercalated_disc	10	1	1.7918	-0.359203	1766	1090.09	1286.21	1482.32	0.728316
GO:0015844_monoamine_transport	10	1	1.7918	-0.359203	1766	1090.09	1286.21	1482.32	0.728316
GO:0016471_vacuolar_proton-transporting_V-type_ATPase_complex	10	1	1.7918	-0.359203	1766	1090.09	1286.21	1482.32	0.728316
GO:0016782_transferase_activity__transferring_sulfur-containing_groups	10	1	1.7918	-0.359203	1766	1090.09	1286.21	1482.32	0.728316
GO:0019209_kinase_activator_activity	10	1	1.7918	-0.359203	1766	1090.09	1286.21	1482.32	0.728316
GO:0019239_deaminase_activity	10	1	1.7918	-0.359203	1766	1090.09	1286.21	1482.32	0.728316
GO:0022407_regulation_of_cell-cell_adhesion	10	1	1.7918	-0.359203	1766	1090.09	1286.21	1482.32	0.728316
GO:0022884_macromolecule_transmembrane_transporter_activity	10	1	1.7918	-0.359203	1766	1090.09	1286.21	1482.32	0.728316
GO:0030433_ER-associated_protein_catabolic_process	10	1	1.7918	-0.359203	1766	1090.09	1286.21	1482.32	0.728316
GO:0031093_platelet_alpha_granule_lumen	10	1	1.7918	-0.359203	1766	1090.09	1286.21	1482.32	0.728316
GO:0031280_negative_regulation_of_cyclase_activity	10	1	1.7918	-0.359203	1766	1090.09	1286.21	1482.32	0.728316
GO:0031577_spindle_checkpoint	10	1	1.7918	-0.359203	1766	1090.09	1286.21	1482.32	0.728316
GO:0032313_regulation_of_Rab_GTPase_activity	10	1	1.7918	-0.359203	1766	1090.09	1286.21	1482.32	0.728316
GO:0032319_regulation_of_Rho_GTPase_activity	10	1	1.7918	-0.359203	1766	1090.09	1286.21	1482.32	0.728316
GO:0032483_regulation_of_Rab_protein_signal_transduction	10	1	1.7918	-0.359203	1766	1090.09	1286.21	1482.32	0.728316
GO:0035315_hair_cell_differentiation	10	1	1.7918	-0.359203	1766	1090.09	1286.21	1482.32	0.728316
GO:0042133_neurotransmitter_metabolic_process	10	1	1.7918	-0.359203	1766	1090.09	1286.21	1482.32	0.728316
GO:0042168_heme_metabolic_process	10	1	1.7918	-0.359203	1766	1090.09	1286.21	1482.32	0.728316
GO:0042398_cellular_modified_amino_acid_biosynthetic_process	10	1	1.7918	-0.359203	1766	1090.09	1286.21	1482.32	0.728316
GO:0043954_cellular_component_maintenance	10	1	1.7918	-0.359203	1766	1090.09	1286.21	1482.32	0.728316
GO:0044236_multicellular_organismal_metabolic_process	10	1	1.7918	-0.359203	1766	1090.09	1286.21	1482.32	0.728316
GO:0044259_multicellular_organismal_macromolecule_metabolic_process	10	1	1.7918	-0.359203	1766	1090.09	1286.21	1482.32	0.728316
GO:0044291_cell-cell_contact_zone	10	1	1.7918	-0.359203	1766	1090.09	1286.21	1482.32	0.728316
GO:0045639_positive_regulation_of_myeloid_cell_differentiation	10	1	1.7918	-0.359203	1766	1090.09	1286.21	1482.32	0.728316
GO:0045841_negative_regulation_of_mitotic_metaphase_anaphase_transition	10	1	1.7918	-0.359203	1766	1090.09	1286.21	1482.32	0.728316
GO:0048008_platelet-derived_growth_factor_receptor_signaling_pathway	10	1	1.7918	-0.359203	1766	1090.09	1286.21	1482.32	0.728316
GO:0050777_negative_regulation_of_immune_response	10	1	1.7918	-0.359203	1766	1090.09	1286.21	1482.32	0.728316
GO:0051350_negative_regulation_of_lyase_activity	10	1	1.7918	-0.359203	1766	1090.09	1286.21	1482.32	0.728316
GO:0061097_regulation_of_protein_tyrosine_kinase_activity	10	1	1.7918	-0.359203	1766	1090.09	1286.21	1482.32	0.728316
GO:0090090_negative_regulation_of_canonical_Wnt_receptor_signaling_pathway	10	1	1.7918	-0.359203	1766	1090.09	1286.21	1482.32	0.728316
GO:0030003_cellular_cation_homeostasis	95	6	1.13166	-0.357583	1767	1092.09	1288.22	1484.35	0.729042
GO:0045860_positive_regulation_of_protein_kinase_activity	78	5	1.14859	-0.354172	1768	1094.85	1291.22	1487.6	0.73033
GO:0042626_ATPase_activity__coupled_to_transmembrane_movement_of_substances	61	4	1.17495	-0.350846	1771	1098.41	1294.88	1491.34	0.731155
GO:0043492_ATPase_activity__coupled_to_movement_of_substances	61	4	1.17495	-0.350846	1771	1098.41	1294.88	1491.34	0.731155
GO:0045087_innate_immune_response	61	4	1.17495	-0.350846	1771	1098.41	1294.88	1491.34	0.731155
GO:0008134_transcription_factor_binding	96	6	1.11987	-0.347692	1774	1105.21	1301.93	1498.65	0.733894
GO:0048870_cell_motility	166	10	1.0794	-0.347717	1773	1104.54	1301.24	1497.94	0.733919
GO:0006730_one-carbon_metabolic_process	44	3	1.22168	-0.347944	1772	1104.28	1300.97	1497.66	0.734182
GO:0006865_amino_acid_transport	27	2	1.32726	-0.34686	1781	1113.69	1310.89	1508.1	0.736043
GO:0007565_female_pregnancy	27	2	1.32726	-0.34686	1781	1113.69	1310.89	1508.1	0.736043
GO:0010552_positive_regulation_of_gene-specific_transcription_from_RNA_polymerase_II_promoter	27	2	1.32726	-0.34686	1781	1113.69	1310.89	1508.1	0.736043
GO:0015749_monosaccharide_transport	27	2	1.32726	-0.34686	1781	1113.69	1310.89	1508.1	0.736043
GO:0019208_phosphatase_regulator_activity	27	2	1.32726	-0.34686	1781	1113.69	1310.89	1508.1	0.736043
GO:0034097_response_to_cytokine_stimulus	27	2	1.32726	-0.34686	1781	1113.69	1310.89	1508.1	0.736043
GO:0050768_negative_regulation_of_neurogenesis	27	2	1.32726	-0.34686	1781	1113.69	1310.89	1508.1	0.736043
GO:0033674_positive_regulation_of_kinase_activity	79	5	1.13405	-0.34336	1782	1115.98	1313.27	1510.56	0.736964
GO:0042221_response_to_chemical_stimulus	681	39	1.02614	-0.340261	1783	1118.49	1315.88	1513.27	0.738013
GO:0019538_protein_metabolic_process	984	56	1.01972	-0.339334	1784	1119.17	1316.66	1514.15	0.738037
GO:0016820_hydrolase_activity__acting_on_acid_anhydrides__catalyzing_transmembrane_movement_of_substances	62	4	1.156	-0.338736	1785	1120.91	1318.55	1516.19	0.738683
GO:0080090_regulation_of_primary_metabolic_process	896	51	1.01988	-0.335397	1786	1123.84	1321.6	1519.35	0.739976
GO:0007519_skeletal_muscle_tissue_development	45	3	1.19453	-0.333812	1787	1128.22	1326.2	1524.17	0.742135
GO:0001578_microtubule_bundle_formation	11	1	1.6289	-0.329002	1822	1172.03	1371.96	1571.89	0.752996
GO:0001947_heart_looping	11	1	1.6289	-0.329002	1822	1172.03	1371.96	1571.89	0.752996
GO:0002793_positive_regulation_of_peptide_secretion	11	1	1.6289	-0.329002	1822	1172.03	1371.96	1571.89	0.752996
GO:0003143_embryonic_heart_tube_morphogenesis	11	1	1.6289	-0.329002	1822	1172.03	1371.96	1571.89	0.752996
GO:0005080_protein_kinase_C_binding	11	1	1.6289	-0.329002	1822	1172.03	1371.96	1571.89	0.752996
GO:0005844_polysome	11	1	1.6289	-0.329002	1822	1172.03	1371.96	1571.89	0.752996
GO:0006906_vesicle_fusion	11	1	1.6289	-0.329002	1822	1172.03	1371.96	1571.89	0.752996
GO:0007188_G-protein_signaling__coupled_to_cAMP_nucleotide_second_messenger	11	1	1.6289	-0.329002	1822	1172.03	1371.96	1571.89	0.752996
GO:0008299_isoprenoid_biosynthetic_process	11	1	1.6289	-0.329002	1822	1172.03	1371.96	1571.89	0.752996
GO:0008340_determination_of_adult_lifespan	11	1	1.6289	-0.329002	1822	1172.03	1371.96	1571.89	0.752996
GO:0010976_positive_regulation_of_neuron_projection_development	11	1	1.6289	-0.329002	1822	1172.03	1371.96	1571.89	0.752996
GO:0016601_Rac_protein_signal_transduction	11	1	1.6289	-0.329002	1822	1172.03	1371.96	1571.89	0.752996
GO:0030071_regulation_of_mitotic_metaphase_anaphase_transition	11	1	1.6289	-0.329002	1822	1172.03	1371.96	1571.89	0.752996
GO:0030203_glycosaminoglycan_metabolic_process	11	1	1.6289	-0.329002	1822	1172.03	1371.96	1571.89	0.752996
GO:0031348_negative_regulation_of_defense_response	11	1	1.6289	-0.329002	1822	1172.03	1371.96	1571.89	0.752996
GO:0031513_nonmotile_primary_cilium	11	1	1.6289	-0.329002	1822	1172.03	1371.96	1571.89	0.752996
GO:0031983_vesicle_lumen	11	1	1.6289	-0.329002	1822	1172.03	1371.96	1571.89	0.752996
GO:0034774_secretory_granule_lumen	11	1	1.6289	-0.329002	1822	1172.03	1371.96	1571.89	0.752996
GO:0035337_fatty-acyl-CoA_metabolic_process	11	1	1.6289	-0.329002	1822	1172.03	1371.96	1571.89	0.752996
GO:0042476_odontogenesis	11	1	1.6289	-0.329002	1822	1172.03	1371.96	1571.89	0.752996
GO:0043507_positive_regulation_of_JUN_kinase_activity	11	1	1.6289	-0.329002	1822	1172.03	1371.96	1571.89	0.752996
GO:0045263_proton-transporting_ATP_synthase_complex__coupling_factor_F(o)	11	1	1.6289	-0.329002	1822	1172.03	1371.96	1571.89	0.752996
GO:0045834_positive_regulation_of_lipid_metabolic_process	11	1	1.6289	-0.329002	1822	1172.03	1371.96	1571.89	0.752996
GO:0046068_cGMP_metabolic_process	11	1	1.6289	-0.329002	1822	1172.03	1371.96	1571.89	0.752996
GO:0046949_fatty-acyl-CoA_biosynthetic_process	11	1	1.6289	-0.329002	1822	1172.03	1371.96	1571.89	0.752996
GO:0048144_fibroblast_proliferation	11	1	1.6289	-0.329002	1822	1172.03	1371.96	1571.89	0.752996
GO:0048145_regulation_of_fibroblast_proliferation	11	1	1.6289	-0.329002	1822	1172.03	1371.96	1571.89	0.752996
GO:0050680_negative_regulation_of_epithelial_cell_proliferation	11	1	1.6289	-0.329002	1822	1172.03	1371.96	1571.89	0.752996
GO:0051899_membrane_depolarization	11	1	1.6289	-0.329002	1822	1172.03	1371.96	1571.89	0.752996
GO:0055038_recycling_endosome_membrane	11	1	1.6289	-0.329002	1822	1172.03	1371.96	1571.89	0.752996
GO:0060205_cytoplasmic_membrane-bounded_vesicle_lumen	11	1	1.6289	-0.329002	1822	1172.03	1371.96	1571.89	0.752996
GO:0061371_determination_of_heart_left_right_asymmetry	11	1	1.6289	-0.329002	1822	1172.03	1371.96	1571.89	0.752996
GO:0070542_response_to_fatty_acid	11	1	1.6289	-0.329002	1822	1172.03	1371.96	1571.89	0.752996
GO:0090277_positive_regulation_of_peptide_hormone_secretion	11	1	1.6289	-0.329002	1822	1172.03	1371.96	1571.89	0.752996
GO:0090329_regulation_of_DNA-dependent_DNA_replication	11	1	1.6289	-0.329002	1822	1172.03	1371.96	1571.89	0.752996
GO:0002696_positive_regulation_of_leukocyte_activation	28	2	1.27985	-0.328915	1830	1179.02	1379.47	1579.91	0.753808
GO:0007605_sensory_perception_of_sound	28	2	1.27985	-0.328915	1830	1179.02	1379.47	1579.91	0.753808
GO:0009064_glutamine_family_amino_acid_metabolic_process	28	2	1.27985	-0.328915	1830	1179.02	1379.47	1579.91	0.753808
GO:0009897_external_side_of_plasma_membrane	28	2	1.27985	-0.328915	1830	1179.02	1379.47	1579.91	0.753808
GO:0019228_regulation_of_action_potential_in_neuron	28	2	1.27985	-0.328915	1830	1179.02	1379.47	1579.91	0.753808
GO:0030324_lung_development	28	2	1.27985	-0.328915	1830	1179.02	1379.47	1579.91	0.753808
GO:0051047_positive_regulation_of_secretion	28	2	1.27985	-0.328915	1830	1179.02	1379.47	1579.91	0.753808
GO:0051251_positive_regulation_of_lymphocyte_activation	28	2	1.27985	-0.328915	1830	1179.02	1379.47	1579.91	0.753808
GO:0016881_acid-amino_acid_ligase_activity	98	6	1.09702	-0.328671	1831	1180.02	1380.45	1580.88	0.753933
GO:0008047_enzyme_activator_activity	116	7	1.08126	-0.325459	1832	1182.8	1383.32	1583.85	0.75509
GO:0051347_positive_regulation_of_transferase_activity	81	5	1.10605	-0.322678	1833	1184.65	1385.32	1585.99	0.755767
GO:0010876_lipid_localization	46	3	1.16856	-0.320284	1835	1187.33	1387.98	1588.63	0.756393
GO:0060538_skeletal_muscle_organ_development	46	3	1.16856	-0.320284	1835	1187.33	1387.98	1588.63	0.756393
GO:0034613_cellular_protein_localization	241	14	1.04088	-0.319396	1836	1188.57	1389.39	1590.22	0.756751
GO:0051276_chromosome_organization	135	8	1.0618	-0.31512	1838	1192.18	1393.04	1593.9	0.757912
GO:0043062_extracellular_structure_organization	64	4	1.11987	-0.315752	1837	1191.72	1392.55	1593.39	0.758058
GO:0000793_condensed_chromosome	29	2	1.23572	-0.312031	1848	1201.41	1402.63	1603.85	0.759
GO:0007416_synapse_assembly	29	2	1.23572	-0.312031	1848	1201.41	1402.63	1603.85	0.759
GO:0008234_cysteine-type_peptidase_activity	29	2	1.23572	-0.312031	1848	1201.41	1402.63	1603.85	0.759
GO:0009405_pathogenesis	29	2	1.23572	-0.312031	1848	1201.41	1402.63	1603.85	0.759
GO:0019395_fatty_acid_oxidation	29	2	1.23572	-0.312031	1848	1201.41	1402.63	1603.85	0.759
GO:0021915_neural_tube_development	29	2	1.23572	-0.312031	1848	1201.41	1402.63	1603.85	0.759
GO:0034440_lipid_oxidation	29	2	1.23572	-0.312031	1848	1201.41	1402.63	1603.85	0.759
GO:0043543_protein_acylation	29	2	1.23572	-0.312031	1848	1201.41	1402.63	1603.85	0.759
GO:0045471_response_to_ethanol	29	2	1.23572	-0.312031	1848	1201.41	1402.63	1603.85	0.759
GO:0050867_positive_regulation_of_cell_activation	29	2	1.23572	-0.312031	1848	1201.41	1402.63	1603.85	0.759
GO:0000502_proteasome_complex	47	3	1.1437	-0.307329	1851	1207.86	1409.2	1610.54	0.761318
GO:0031301_integral_to_organelle_membrane	47	3	1.1437	-0.307329	1851	1207.86	1409.2	1610.54	0.761318
GO:0042110_T_cell_activation	47	3	1.1437	-0.307329	1851	1207.86	1409.2	1610.54	0.761318
GO:0044265_cellular_macromolecule_catabolic_process	190	11	1.03736	-0.304398	1852	1211.41	1412.96	1614.51	0.762937
GO:0000272_polysaccharide_catabolic_process	12	1	1.49316	-0.302291	1880	1249.75	1452.75	1655.74	0.772737
GO:0001669_acrosomal_vesicle	12	1	1.49316	-0.302291	1880	1249.75	1452.75	1655.74	0.772737
GO:0004536_deoxyribonuclease_activity	12	1	1.49316	-0.302291	1880	1249.75	1452.75	1655.74	0.772737
GO:0005097_Rab_GTPase_activator_activity	12	1	1.49316	-0.302291	1880	1249.75	1452.75	1655.74	0.772737
GO:0005518_collagen_binding	12	1	1.49316	-0.302291	1880	1249.75	1452.75	1655.74	0.772737
GO:0006213_pyrimidine_nucleoside_metabolic_process	12	1	1.49316	-0.302291	1880	1249.75	1452.75	1655.74	0.772737
GO:0006305_DNA_alkylation	12	1	1.49316	-0.302291	1880	1249.75	1452.75	1655.74	0.772737
GO:0006306_DNA_methylation	12	1	1.49316	-0.302291	1880	1249.75	1452.75	1655.74	0.772737
GO:0007040_lysosome_organization	12	1	1.49316	-0.302291	1880	1249.75	1452.75	1655.74	0.772737
GO:0007566_embryo_implantation	12	1	1.49316	-0.302291	1880	1249.75	1452.75	1655.74	0.772737
GO:0008156_negative_regulation_of_DNA_replication	12	1	1.49316	-0.302291	1880	1249.75	1452.75	1655.74	0.772737
GO:0008553_hydrogen-exporting_ATPase_activity__phosphorylative_mechanism	12	1	1.49316	-0.302291	1880	1249.75	1452.75	1655.74	0.772737
GO:0008601_protein_phosphatase_type_2A_regulator_activity	12	1	1.49316	-0.302291	1880	1249.75	1452.75	1655.74	0.772737
GO:0015300_solute:solute_antiporter_activity	12	1	1.49316	-0.302291	1880	1249.75	1452.75	1655.74	0.772737
GO:0015850_organic_alcohol_transport	12	1	1.49316	-0.302291	1880	1249.75	1452.75	1655.74	0.772737
GO:0019212_phosphatase_inhibitor_activity	12	1	1.49316	-0.302291	1880	1249.75	1452.75	1655.74	0.772737
GO:0035088_establishment_or_maintenance_of_apical_basal_cell_polarity	12	1	1.49316	-0.302291	1880	1249.75	1452.75	1655.74	0.772737
GO:0043209_myelin_sheath	12	1	1.49316	-0.302291	1880	1249.75	1452.75	1655.74	0.772737
GO:0043531_ADP_binding	12	1	1.49316	-0.302291	1880	1249.75	1452.75	1655.74	0.772737
GO:0046887_positive_regulation_of_hormone_secretion	12	1	1.49316	-0.302291	1880	1249.75	1452.75	1655.74	0.772737
GO:0048169_regulation_of_long-term_neuronal_synaptic_plasticity	12	1	1.49316	-0.302291	1880	1249.75	1452.75	1655.74	0.772737
GO:0048742_regulation_of_skeletal_muscle_fiber_development	12	1	1.49316	-0.302291	1880	1249.75	1452.75	1655.74	0.772737
GO:0050731_positive_regulation_of_peptidyl-tyrosine_phosphorylation	12	1	1.49316	-0.302291	1880	1249.75	1452.75	1655.74	0.772737
GO:0051219_phosphoprotein_binding	12	1	1.49316	-0.302291	1880	1249.75	1452.75	1655.74	0.772737
GO:0051297_centrosome_organization	12	1	1.49316	-0.302291	1880	1249.75	1452.75	1655.74	0.772737
GO:0051705_behavioral_interaction_between_organisms	12	1	1.49316	-0.302291	1880	1249.75	1452.75	1655.74	0.772737
GO:0051963_regulation_of_synaptogenesis	12	1	1.49316	-0.302291	1880	1249.75	1452.75	1655.74	0.772737
GO:0060027_convergent_extension_involved_in_gastrulation	12	1	1.49316	-0.302291	1880	1249.75	1452.75	1655.74	0.772737
GO:0005525_GTP_binding	137	8	1.0463	-0.300095	1882	1252.8	1455.67	1658.54	0.773469
GO:0030036_actin_cytoskeleton_organization	137	8	1.0463	-0.300095	1882	1252.8	1455.67	1658.54	0.773469
GO:0016585_chromatin_remodeling_complex	30	2	1.19453	-0.296131	1885	1261.44	1464.51	1667.58	0.776931
GO:0019887_protein_kinase_regulator_activity	30	2	1.19453	-0.296131	1885	1261.44	1464.51	1667.58	0.776931
GO:0035264_multicellular_organism_growth	30	2	1.19453	-0.296131	1885	1261.44	1464.51	1667.58	0.776931
GO:0048878_chemical_homeostasis	174	10	1.02977	-0.29221	1892	1268.45	1471.49	1674.53	0.777743
GO:0008324_cation_transmembrane_transporter_activity	156	9	1.03373	-0.292512	1891	1268.05	1471.12	1674.19	0.777959
GO:0006873_cellular_ion_homeostasis	138	8	1.03872	-0.292824	1890	1267.7	1470.78	1673.85	0.778189
GO:0007420_brain_development	138	8	1.03872	-0.292824	1890	1267.7	1470.78	1673.85	0.778189
GO:0006260_DNA_replication	66	4	1.08594	-0.294315	1887	1265.85	1468.88	1671.92	0.778423
GO:0008022_protein_C-terminus_binding	66	4	1.08594	-0.294315	1887	1265.85	1468.88	1671.92	0.778423
GO:0080134_regulation_of_response_to_stress	120	7	1.04521	-0.29315	1888	1267.16	1470.24	1673.33	0.77873
GO:0031300_intrinsic_to_organelle_membrane	49	3	1.09702	-0.283029	1897	1280.39	1483.74	1687.09	0.782151
GO:0032880_regulation_of_protein_localization	49	3	1.09702	-0.283029	1897	1280.39	1483.74	1687.09	0.782151
GO:0042391_regulation_of_membrane_potential	49	3	1.09702	-0.283029	1897	1280.39	1483.74	1687.09	0.782151
GO:0051402_neuron_apoptosis	49	3	1.09702	-0.283029	1897	1280.39	1483.74	1687.09	0.782151
GO:0070997_neuron_death	49	3	1.09702	-0.283029	1897	1280.39	1483.74	1687.09	0.782151
GO:0001508_regulation_of_action_potential	31	2	1.156	-0.281141	1908	1291.23	1494.75	1698.27	0.783412
GO:0001726_ruffle	31	2	1.156	-0.281141	1908	1291.23	1494.75	1698.27	0.783412
GO:0003015_heart_process	31	2	1.156	-0.281141	1908	1291.23	1494.75	1698.27	0.783412
GO:0004866_endopeptidase_inhibitor_activity	31	2	1.156	-0.281141	1908	1291.23	1494.75	1698.27	0.783412
GO:0006944_cellular_membrane_fusion	31	2	1.156	-0.281141	1908	1291.23	1494.75	1698.27	0.783412
GO:0031346_positive_regulation_of_cell_projection_organization	31	2	1.156	-0.281141	1908	1291.23	1494.75	1698.27	0.783412
GO:0032386_regulation_of_intracellular_transport	31	2	1.156	-0.281141	1908	1291.23	1494.75	1698.27	0.783412
GO:0043524_negative_regulation_of_neuron_apoptosis	31	2	1.156	-0.281141	1908	1291.23	1494.75	1698.27	0.783412
GO:0050954_sensory_perception_of_mechanical_stimulus	31	2	1.156	-0.281141	1908	1291.23	1494.75	1698.27	0.783412
GO:0060047_heart_contraction	31	2	1.156	-0.281141	1908	1291.23	1494.75	1698.27	0.783412
GO:0061025_membrane_fusion	31	2	1.156	-0.281141	1908	1291.23	1494.75	1698.27	0.783412
GO:0019001_guanyl_nucleotide_binding	140	8	1.02388	-0.278751	1911	1293.95	1497.52	1701.08	0.78363
GO:0032561_guanyl_ribonucleotide_binding	140	8	1.02388	-0.278751	1911	1293.95	1497.52	1701.08	0.78363
GO:0016477_cell_migration	158	9	1.02064	-0.279232	1909	1293.26	1496.83	1700.41	0.784093
GO:0042060_wound_healing	122	7	1.02808	-0.278111	1951	1334.09	1538.89	1743.69	0.78877
GO:0000118_histone_deacetylase_complex	13	1	1.3783	-0.278492	1950	1333.49	1538.29	1743.1	0.788869
GO:0000289_nuclear-transcribed_mRNA_poly(A)_tail_shortening	13	1	1.3783	-0.278492	1950	1333.49	1538.29	1743.1	0.788869
GO:0001700_embryonic_development_via_the_syncytial_blastoderm	13	1	1.3783	-0.278492	1950	1333.49	1538.29	1743.1	0.788869
GO:0002761_regulation_of_myeloid_leukocyte_differentiation	13	1	1.3783	-0.278492	1950	1333.49	1538.29	1743.1	0.788869
GO:0004298_threonine-type_endopeptidase_activity	13	1	1.3783	-0.278492	1950	1333.49	1538.29	1743.1	0.788869
GO:0006584_catecholamine_metabolic_process	13	1	1.3783	-0.278492	1950	1333.49	1538.29	1743.1	0.788869
GO:0006778_porphyrin_metabolic_process	13	1	1.3783	-0.278492	1950	1333.49	1538.29	1743.1	0.788869
GO:0007026_negative_regulation_of_microtubule_depolymerization	13	1	1.3783	-0.278492	1950	1333.49	1538.29	1743.1	0.788869
GO:0007043_cell-cell_junction_assembly	13	1	1.3783	-0.278492	1950	1333.49	1538.29	1743.1	0.788869
GO:0007091_mitotic_metaphase_anaphase_transition	13	1	1.3783	-0.278492	1950	1333.49	1538.29	1743.1	0.788869
GO:0007156_homophilic_cell_adhesion	13	1	1.3783	-0.278492	1950	1333.49	1538.29	1743.1	0.788869
GO:0007187_G-protein_signaling__coupled_to_cyclic_nucleotide_second_messenger	13	1	1.3783	-0.278492	1950	1333.49	1538.29	1743.1	0.788869
GO:0007602_phototransduction	13	1	1.3783	-0.278492	1950	1333.49	1538.29	1743.1	0.788869
GO:0007623_circadian_rhythm	13	1	1.3783	-0.278492	1950	1333.49	1538.29	1743.1	0.788869
GO:0008094_DNA-dependent_ATPase_activity	13	1	1.3783	-0.278492	1950	1333.49	1538.29	1743.1	0.788869
GO:0009069_serine_family_amino_acid_metabolic_process	13	1	1.3783	-0.278492	1950	1333.49	1538.29	1743.1	0.788869
GO:0009081_branched_chain_family_amino_acid_metabolic_process	13	1	1.3783	-0.278492	1950	1333.49	1538.29	1743.1	0.788869
GO:0010469_regulation_of_receptor_activity	13	1	1.3783	-0.278492	1950	1333.49	1538.29	1743.1	0.788869
GO:0014003_oligodendrocyte_development	13	1	1.3783	-0.278492	1950	1333.49	1538.29	1743.1	0.788869
GO:0016459_myosin_complex	13	1	1.3783	-0.278492	1950	1333.49	1538.29	1743.1	0.788869
GO:0030278_regulation_of_ossification	13	1	1.3783	-0.278492	1950	1333.49	1538.29	1743.1	0.788869
GO:0031114_regulation_of_microtubule_depolymerization	13	1	1.3783	-0.278492	1950	1333.49	1538.29	1743.1	0.788869
GO:0031294_lymphocyte_costimulation	13	1	1.3783	-0.278492	1950	1333.49	1538.29	1743.1	0.788869
GO:0031295_T_cell_costimulation	13	1	1.3783	-0.278492	1950	1333.49	1538.29	1743.1	0.788869
GO:0031901_early_endosome_membrane	13	1	1.3783	-0.278492	1950	1333.49	1538.29	1743.1	0.788869
GO:0032482_Rab_protein_signal_transduction	13	1	1.3783	-0.278492	1950	1333.49	1538.29	1743.1	0.788869
GO:0032505_reproduction_of_a_single-celled_organism	13	1	1.3783	-0.278492	1950	1333.49	1538.29	1743.1	0.788869
GO:0033013_tetrapyrrole_metabolic_process	13	1	1.3783	-0.278492	1950	1333.49	1538.29	1743.1	0.788869
GO:0043506_regulation_of_JUN_kinase_activity	13	1	1.3783	-0.278492	1950	1333.49	1538.29	1743.1	0.788869
GO:0045768_positive_regulation_of_anti-apoptosis	13	1	1.3783	-0.278492	1950	1333.49	1538.29	1743.1	0.788869
GO:0046209_nitric_oxide_metabolic_process	13	1	1.3783	-0.278492	1950	1333.49	1538.29	1743.1	0.788869
GO:0046324_regulation_of_glucose_import	13	1	1.3783	-0.278492	1950	1333.49	1538.29	1743.1	0.788869
GO:0050690_regulation_of_defense_response_to_virus_by_virus	13	1	1.3783	-0.278492	1950	1333.49	1538.29	1743.1	0.788869
GO:0051646_mitochondrion_localization	13	1	1.3783	-0.278492	1950	1333.49	1538.29	1743.1	0.788869
GO:0061245_establishment_or_maintenance_of_bipolar_cell_polarity	13	1	1.3783	-0.278492	1950	1333.49	1538.29	1743.1	0.788869
GO:0070003_threonine-type_peptidase_activity	13	1	1.3783	-0.278492	1950	1333.49	1538.29	1743.1	0.788869
GO:0070979_protein_K11-linked_ubiquitination	13	1	1.3783	-0.278492	1950	1333.49	1538.29	1743.1	0.788869
GO:0071478_cellular_response_to_radiation	13	1	1.3783	-0.278492	1950	1333.49	1538.29	1743.1	0.788869
GO:0072372_primary_cilium	13	1	1.3783	-0.278492	1950	1333.49	1538.29	1743.1	0.788869
GO:0044260_cellular_macromolecule_metabolic_process	1506	84	0.999407	-0.274588	1952	1337.04	1541.82	1746.6	0.789865
GO:0016032_viral_reproduction	177	10	1.01231	-0.27347	1956	1341.09	1545.99	1750.89	0.790384
GO:0009611_response_to_wounding	195	11	1.01076	-0.274014	1955	1340.41	1545.27	1750.12	0.790417
GO:0000082_G1_S_transition_of_mitotic_cell_cycle	68	4	1.054	-0.274313	1954	1339.75	1544.59	1749.43	0.790475
GO:0048608_reproductive_structure_development	68	4	1.054	-0.274313	1954	1339.75	1544.59	1749.43	0.790475
GO:0000084_S_phase_of_mitotic_cell_cycle	50	3	1.07508	-0.271634	1960	1345.68	1550.64	1755.61	0.791145
GO:0006606_protein_import_into_nucleus	50	3	1.07508	-0.271634	1960	1345.68	1550.64	1755.61	0.791145
GO:0051170_nuclear_import	50	3	1.07508	-0.271634	1960	1345.68	1550.64	1755.61	0.791145
GO:0051320_S_phase	50	3	1.07508	-0.271634	1960	1345.68	1550.64	1755.61	0.791145
GO:0051173_positive_regulation_of_nitrogen_compound_metabolic_process	214	12	1.00474	-0.268925	1961	1349.08	1554.02	1758.95	0.792462
GO:0051704_multi-organism_process	305	17	0.998705	-0.266306	1970	1358.89	1564.22	1769.55	0.794022
GO:0065003_macromolecular_complex_assembly	305	17	0.998705	-0.266306	1970	1358.89	1564.22	1769.55	0.794022
GO:0005759_mitochondrial_matrix	160	9	1.00788	-0.266483	1968	1358.59	1563.91	1769.23	0.79467
GO:0006909_phagocytosis	32	2	1.11987	-0.266997	1967	1358.15	1563.39	1768.63	0.794807
GO:0010721_negative_regulation_of_cell_development	32	2	1.11987	-0.266997	1967	1358.15	1563.39	1768.63	0.794807
GO:0016331_morphogenesis_of_embryonic_epithelium	32	2	1.11987	-0.266997	1967	1358.15	1563.39	1768.63	0.794807
GO:0030414_peptidase_inhibitor_activity	32	2	1.11987	-0.266997	1967	1358.15	1563.39	1768.63	0.794807
GO:0050863_regulation_of_T_cell_activation	32	2	1.11987	-0.266997	1967	1358.15	1563.39	1768.63	0.794807
GO:0071554_cell_wall_organization_or_biogenesis	32	2	1.11987	-0.266997	1967	1358.15	1563.39	1768.63	0.794807
GO:0051094_positive_regulation_of_developmental_process	106	6	1.01422	-0.26183	1972	1363.11	1568.51	1773.9	0.795388
GO:0007417_central_nervous_system_development	197	11	1.00049	-0.262609	1971	1362.74	1568.18	1773.62	0.795627
GO:0001501_skeletal_system_development	51	3	1.054	-0.26071	1974	1367.01	1572.23	1777.46	0.796471
GO:0034504_protein_localization_to_nucleus	51	3	1.054	-0.26071	1974	1367.01	1572.23	1777.46	0.796471
GO:0055082_cellular_chemical_homeostasis	143	8	1.0024	-0.258765	1975	1368.51	1573.8	1779.08	0.79686
GO:0000160_two-component_signal_transduction_system_(phosphorelay)	14	1	1.27985	-0.257157	2007	1398.43	1604.31	1810.2	0.799359
GO:0001709_cell_fate_determination	14	1	1.27985	-0.257157	2007	1398.43	1604.31	1810.2	0.799359
GO:0001948_glycoprotein_binding	14	1	1.27985	-0.257157	2007	1398.43	1604.31	1810.2	0.799359
GO:0004129_cytochrome-c_oxidase_activity	14	1	1.27985	-0.257157	2007	1398.43	1604.31	1810.2	0.799359
GO:0005839_proteasome_core_complex	14	1	1.27985	-0.257157	2007	1398.43	1604.31	1810.2	0.799359
GO:0006342_chromatin_silencing	14	1	1.27985	-0.257157	2007	1398.43	1604.31	1810.2	0.799359
GO:0007019_microtubule_depolymerization	14	1	1.27985	-0.257157	2007	1398.43	1604.31	1810.2	0.799359
GO:0007589_body_fluid_secretion	14	1	1.27985	-0.257157	2007	1398.43	1604.31	1810.2	0.799359
GO:0007613_memory	14	1	1.27985	-0.257157	2007	1398.43	1604.31	1810.2	0.799359
GO:0009084_glutamine_family_amino_acid_biosynthetic_process	14	1	1.27985	-0.257157	2007	1398.43	1604.31	1810.2	0.799359
GO:0015002_heme-copper_terminal_oxidase_activity	14	1	1.27985	-0.257157	2007	1398.43	1604.31	1810.2	0.799359
GO:0015179_L-amino_acid_transmembrane_transporter_activity	14	1	1.27985	-0.257157	2007	1398.43	1604.31	1810.2	0.799359
GO:0016528_sarcoplasm	14	1	1.27985	-0.257157	2007	1398.43	1604.31	1810.2	0.799359
GO:0016529_sarcoplasmic_reticulum	14	1	1.27985	-0.257157	2007	1398.43	1604.31	1810.2	0.799359
GO:0016620_oxidoreductase_activity__acting_on_the_aldehyde_or_oxo_group_of_donors__NAD_or_NADP_as_acceptor	14	1	1.27985	-0.257157	2007	1398.43	1604.31	1810.2	0.799359
GO:0016676_oxidoreductase_activity__acting_on_a_heme_group_of_donors__oxygen_as_acceptor	14	1	1.27985	-0.257157	2007	1398.43	1604.31	1810.2	0.799359
GO:0016866_intramolecular_transferase_activity	14	1	1.27985	-0.257157	2007	1398.43	1604.31	1810.2	0.799359
GO:0017015_regulation_of_transforming_growth_factor_beta_receptor_signaling_pathway	14	1	1.27985	-0.257157	2007	1398.43	1604.31	1810.2	0.799359
GO:0030010_establishment_of_cell_polarity	14	1	1.27985	-0.257157	2007	1398.43	1604.31	1810.2	0.799359
GO:0030286_dynein_complex	14	1	1.27985	-0.257157	2007	1398.43	1604.31	1810.2	0.799359
GO:0042310_vasoconstriction	14	1	1.27985	-0.257157	2007	1398.43	1604.31	1810.2	0.799359
GO:0042384_cilium_assembly	14	1	1.27985	-0.257157	2007	1398.43	1604.31	1810.2	0.799359
GO:0042446_hormone_biosynthetic_process	14	1	1.27985	-0.257157	2007	1398.43	1604.31	1810.2	0.799359
GO:0043028_caspase_regulator_activity	14	1	1.27985	-0.257157	2007	1398.43	1604.31	1810.2	0.799359
[truncated: 8,950 more rows]
