# Supplementary material for: Knowledge-based compact disease models identify new molecular players contributing to early-stage Alzheimer’s disease
Source: BMC Syst Biol. 2013 Nov 7;7:121. doi: 10.1186/1752-0509-7-121 (PMC3827844; doi:10.1186/1752-0509-7-121)
Supplement: Additional file 6 — The sub-network composition for the Tier 1, including both experimental and inferred members. [file 1752-0509-7-121-S6.xls]

## Sheet: Sheet0
ID	Molecules in Network	Score	Focus Molecules	Top Functions
1	ADCY,Ap1,AP2A2,ATPIF1,BLVRA,CCKBR,CIRBP,Clathrin,CLTA,CRYM,DUSP8,ERK1/2,FSH,G protein alpha,G protein beta gamma,GABBR2,Girk,GNAS,GNB5,GNG3,Gpcr,GPRASP2,GTPASE,LGALS8,Lh,PAK1,PPIA,PPIB,RGS4,RGS6,RGS7,Sapk,SYN2,THY1,TNPO1	49	23	Neurological Disease, Reproductive System Development and Function, Cell Death
2	14-3-3,ACTB,ACTG1,Actin,ACTR1A,aldo,Alpha tubulin,ATP5C1,ATP5G1,ATP6V1D (includes EG:299159),ATP6V1E1,ATP6V1E2,Beta Tubulin,Cofilin,Dynein,EIF3K,ELAVL4,F Actin,GAPDH,H+-transporting two-sector ATPase,Hsp90,NFkB (complex),PFDN5,SMARCC1,SNCA,SORBS1,STMN2,TUBA1B,TUBA1C,TUBB3,TUBB,TUBB2C,Tubulin,Vacuolar H+ ATPase,ZBTB20	47	22	Cellular Assembly and Organization, Cellular Function and Maintenance, Immunological Disease
3	26s Proteasome,Akt,ATP8A2,BAG6,CD3,COPS4,COX5B (includes EG:100002384),DNAJB12,DNAJC6,DNAJC8,ERK,GABRG2,Hsp70,HSP,HSPA8,HSPB3,Ikb,Insulin,Jnk,Laminin,LSM14B,Mapk,NDFIP2,P38 MAPK,Pka,PPME1,PSMD4,PTP4A2,SNRPN,Sos,SYT1 (includes EG:20979),TCR,UBE2N,Ubiquitin,YWHAZ	31	16	Cellular Compromise, Cell-To-Cell Signaling and Interaction, Cellular Growth and Proliferation
4	ADORA2A,ATP,ATP6V1H,CACNA1E,CACNA2D3,CACNB2,DYNC1I1,EIF1,EIF5B,FOS,GPR1 (includes EG:100004124),IDS,KDM5B,KIFAP3,KLF15,L-glutamic acid,LANCL1,MAP2K7,MAPK3,MYC,MZT1,PNO1,PPP1R7,RAD51C,REEP1,RPL15,SLC17A7,SLC17A,SRSF2,TGFB1 (includes EG:21803),TIMM23,TMEM97,TUBGCP2,TUBGCP3,XRCC3	29	17	Hematological System Development and Function, Hematopoiesis, Tissue Development
5	AGRP,APC,ARHGEF9,CHCHD3,CHCHD6,CYB5D1,EIF3C/EIF3CL,IDH3G,LAMA3,MC4R,MRPS7,MRPS22,NAV1,NAV2,NFIA,POLH,PRDM5,PSMA1,PSMB2,PSMB3,PSMB6,RPL5,RPL6,RPL17,RPL19,RPL30,RPL31,RPL10A,RPLP0,RPLP2,RUNX2,SLC35E1,UBC,UBL7,USP3	21	12	Connective Tissue Development and Function, Tissue Morphology, Genetic Disorder
6	ACACB,ATP5A1,ATP5C1,ATP5D,BBX,BCL2L1,CDC16,CUEDC1,CUL3 (includes EG:26554),DHX30,E2F4,FAM162A,GSK3A,HINT1,IL4 (includes EG:16189),KCNAB2,LAMP2,mir-451,NACC1,NFIC,OTUD7B,PEBP1,PRKCQ,PSEN1,RELA,RTN1 (includes EG:104001),SLC11A2,SMAD3,SYT13,TMEM85,TNFSF10,TPT1 (includes EG:100043703),TTK,TUBA3C/TUBA3D,ZNF83	21	12	Nucleic Acid Metabolism, Small Molecule Biochemistry, Cellular Compromise
7	FAM63A,NAA38	2	1
8	GNB2L1,SLC9A6	2	1	Cell Cycle, Connective Tissue Development and Function, Developmental Disorder
9	DDX19B,GADD45G,RWDD2B	2	1	Tissue Development, Cell Cycle, DNA Replication, Recombination, and Repair
