# Supplementary material for: Knowledge-based compact disease models identify new molecular players contributing to early-stage Alzheimer’s disease
Source: BMC Syst Biol. 2013 Nov 7;7:121. doi: 10.1186/1752-0509-7-121 (PMC3827844; doi:10.1186/1752-0509-7-121)
Supplement: Additional file 7 — The sub-network composition for the Tiers 1-3, including both experimental and inferred members. [file 1752-0509-7-121-S7.xls]

## Sheet: Sheet0
ID	Molecules in Network	Score	Focus Molecules	Top Functions
1	Akt,BICD1,Cytoplasmic Dynein,DYNC1H1,DYNC1I1,DYNC1LI2,Dynein,EIF3,EIF3B,EIF3C/EIF3CL,EIF3D,EIF3G,EIF3H,EIF3K,FAM162A,FOXG1,Hsp90,HSP90AB1,KLC1,MDH1,NUDC,PAFAH1B1,PI3K (family),PPIA,Rab5,RAB6A,RABEP1,RABGEF1,RPH3A,TTC3,VPS39,VPS45,VPS16 (includes EG:296159),VPS33B,VPS41 (includes EG:218035)	45	28	Gene Expression, Protein Synthesis, Cellular Assembly and Organization
2	26s Proteasome,BAG6,CCDC53,COPS4,COX5B (includes EG:100002384),CRYAB,CUL1,DDX1,FBXO7,GBA,GLO1,HINT1,Hsp70,HSPA8,IARS,Ikb,Immunoproteasome Pa28/20s,MAP4,NOMO1 (includes others),Pka,POLK,PPIB,PSMA1,PSMA5,PSMB1,PSMB3,PSMB,RAB13,SLC25A1,SNCA,SYN2,TNPO1,TNPO2,Ubiquitin,YWHAZ	45	28	Neurological Disease, Skeletal and Muscular Disorders, Post-Translational Modification
3	19S proteasome,20s proteasome,ATP8A2,ATP8B1,ATP9A,DUB,Girk,GNB5,GNG3,Mapk,Mg2+-ATPase,MRPL23,MRPL40 (includes EG:18100),MRPS21,MRPS35 (includes EG:232536),Proteasome PA700/20s,PSMB2,PSMB4,PSMB7,PSMD1,PSMD4,PSMD7,PSMD8,PSMD11,PSMD13,PSMD14,PSMD,RGS7,RPS27A,UCHL1,USP11,USP14,USP42,USP47,USP54	41	27	Post-Translational Modification, Gastrointestinal Disease, Genetic Disorder
4	adenosine-tetraphosphatase,aldo,ATP synthase,ATP1B1,ATP5A1,ATP5B,ATP5C1,ATP5G1,ATP5J2,ATP5O,ATP6AP1,ATP6AP2,ATP6V0E1,ATP6V1A,ATP6V1B2,ATP6V1C1,ATP6V1D (includes EG:299159),ATP6V1E1,ATP6V1F,ATP6V1G2,ATP6V1H,ATPase,DDX25,ERCC3,H+-exporting ATPase,H+-transporting two-sector ATPase,KDM2A,KIF1B,NFkB (complex),NMRAL1,PSMA,PSMC1,PSMC4,UBE2,Vacuolar H+ ATPase	38	25	Energy Production, Nucleic Acid Metabolism, Small Molecule Biochemistry
5	ADD1,Alpha tubulin,Beta Tubulin,CACNB2,Ck2,CLTB,DDX50,DNA-directed RNA polymerase,EDF1,EIF1,Eif2,eIF,EIF2B1,EIF2B3,EIF2C2,EIF2S2,HABP4,Holo RNA polymerase II,IFN Beta,IFT88,LRRFIP1,MRPL4 (includes EG:363023),PFDN5,Pkc(s),POLR2C,POLR2J,POLR3A,POLR3C,Rnr,SRSF5,TUBA1B,TUBA1C,TUBB3,TUBB,TUBB2C	37	25	Protein Synthesis, Gene Expression, Immunological Disease
6	ALDOA,AP2A2,BIN1,Caveolin,Collagen type IV,DST,Dynamin,ERBB2IP,Gamma tubulin,GFAP,GSS,GTPASE,GUCY1B3,ITGB4,KLF15,Laminin1,Laminin,NAPA,NAPB,NAPG,NFIA,NFIC,NSF,Nuclear factor 1,PI3K (complex),RBM14,RGS6,Snare,STMN2,Syntaxin,SYT4,SYT1 (includes EG:20979),THY1,TUBGCP2,TUBGCP3	36	24	Cellular Function and Maintenance, Molecular Transport, Cellular Assembly and Organization
7	ADD3,Alp,ARHGEF9,ATPIF1,CCDC92,CD3,CDC16,CDC42EP4,CDK2AP1,CDK2AP2,Creb,FOXO1 (includes EG:2308),FSH,GLS,GRHPR,Gsk3,Lh,LMO4,LRRC32,LSM7,LSM12 (includes EG:124801),PAK1,Pdgf (complex),PDGF BB,Proinsulin,PTP4A2,RAB2A,RABGGTB,snRNP,SNRPA,SNRPD2,SNRPD3,SNRPN,Tgf beta,UBE2L3	35	24	Cellular Development, Cellular Growth and Proliferation, Connective Tissue Development and Function
8	ACTB,ACTG1,Actin,ACTR1A,Alpha Actinin,Alpha catenin,Arp2/3,CALM1 (includes others),Clathrin,CLTA,CLTC,CPNE4,DNM2,DTNA,EHD1,EHD3,ELAVL4,ENC1,Erm,F Actin,G-Actin,GAPDH,NCALD,Notch,NRCAM,NRN1,PSEN2,PSENEN,Rab11,RAB11FIP3,Secretase gamma,SMARCC1,SORBS1,TMSB10/TMSB4X,Vegf	32	23	Cellular Movement, Connective Tissue Development and Function, Cell-To-Cell Signaling and Interaction
9	APC,APP,ARL2,CA12,CRYM,CXorf40A/CXorf40B,DCAF10,DEDD,DNAJ,DNAJA4,DNAJB6,DNAJC5,FAM164A,FAM54B,FAM89A,IDH3G,miR-16/miR-497/miR-195 (includes others),MT-ND4,NAPG,NAV1,POM121/POM121C,Prss2 (includes others),REEP1,RTN1 (includes EG:104001),SCAF11,SERPINI1,SNRNP48,SNRNP200,SPTBN2,SRSF2,TMEM85,TMEM138,TPI1,UGCG,VPS45	27	21	Lipid Metabolism, Molecular Transport, Small Molecule Biochemistry
10	14-3-3,14-3-3(β,γ,θ,η,ζ),ACAC,ACACB,AMPK,CAMKK1,CAMKK2,Camkk,CSE1L,Cyclin E,DNAJB6,DNAJC1,DNAJC5,DNAJC7,DNAJC8,DNAJC,E2f,EDC3 (includes EG:315708),Hsp27,HSP,Hsp22/Hsp40/Hsp90,HSPA9,HSPB2,HSPB3,Importin alpha,MAPKAPK2,NFkB (family),Raf,Ras,SERPINE2,SRSF3,Thymidine Kinase,TMEM126A,YWHAB,YWHAG	25	19	Cell Cycle, Developmental Disorder, Neurological Disease
11	ABL1,ANKLE1,AP2A2,ARHGAP17,BRD9,C5orf42,CDCA8,CHN1,CNOT2,CNOT3,CNOT6,CNOT8,CNOT10,COBRA1,DLGAP2,FAM127A,FAM63A,FXYD6,KIAA0232,LIG3,miR-570,miR-140*/miR-140-3p,MRPS17 (includes EG:288621),NFS1,SLC35E1,SMC5,SUMO1,SVOP,TLN2,TMEM25,TMEM127,TNNI3K,WASF3,WDR54,ZNF830	24	18	Reproductive System Development and Function, DNA Replication, Recombination, and Repair, Cancer
12	alcohol group acceptor phosphotransferase,ALT,BCR,BLVRA,BRE,CDC37,CFLAR,DLGAP2,DUSP8,ERLEC1,FAM175B,Fcer1,Igm,IKK (complex),JINK1/2,Jnk,LGALS8,MAP2K1,MAP4K4,MAPK9,MAPK10,NCK,PARP,Rar,Rsk,Sapk,Sos,Tnf,Tnf receptor,TNFRSF10B,TNFRSF1A,TNFSF15,TRAF5,UBE2N,VAV	23	18	Cell Death, Liver Necrosis/Cell Death, Cell-To-Cell Signaling and Interaction
13	ANKRD29,ANKRD13D,ARHGEF6,CCDC88A,CHRM2,CYFIP1,DCAF7,DNM3,DPP10,DYRK2,FAM168B,FAM73A,FAM98B,HIPK2,HOMER1,HSPA8,ITGAV,KDELR1,KIF23,miR-1289,miR-340-5p/miR-340,NCK2,PARD6B,PGM2L1,RNF2,SERINC3,SH3GL3,SH3GLB1,SLC39A10,SLC6A15,SSX2IP,STAU2,TMEM19,TMEM130,YWHAH	22	17	Cellular Assembly and Organization, Cellular Function and Maintenance, Organ Morphology
14	ANKMY2,ANO3,CCDC3,CEP76,COPS3,CUL3 (includes EG:26554),DBT,DCUN1D1,FAM107A,FAM53C,FAM71E1,FGFR1OP,GLS,KCTD5,KIAA1804,LAMA3,LRRC3B,ME3,miR-561,miR-889,NADK,PDZRN3,PPP4R2,RAB22A,RBFOX1,RINT1,RNF175,RPL15,RPL31,SLFN12,SPAG9,SSFA2,SYT13,WDR47,YPEL5	22	17	Amino Acid Metabolism, Cell-To-Cell Signaling and Interaction, Cellular Assembly and Organization
15	ATP5C1,ATP5O,ATP6V0D1,AURKA,AURKAIP1,BRCA1,butyric acid,CAMK2B,CHCHD6,CPNE7,DHX30,DLG4,DPP6,GUCY1A2,IDS,L-glutamic acid,MRPL27 (includes EG:287635),MRPL36 (includes EG:364656),MRPS22,PCMT1,RPL6,RPL17,RPL19,RPL31,RPL10A,RPLP2,SCAF4,SLC17A7,SLC17A,TP63,TP53I3,UBC,Ube3,UBE2T,UBR2 (includes EG:224826)	22	17	Cell-To-Cell Signaling and Interaction, Nervous System Development and Function, Amino Acid Metabolism
16	ASS1,BBX,BIN1,BRF1 (includes EG:2972),CDK10,COL18A1,DOK2,EIF3G,FAM20B,ICA1,IER2,IL4 (includes EG:16189),MFAP1,miR-548d-3p/miR-548z/miR-548ac,MKKS,MPHOSPH9,MRPL47,MYC,OMG,PLOD3,PPM1G,PPP2R2B,PRPF6,PSMG1,RAF1,RIN1,RNFT2,SERPINB6,TECPR1,THY1,TIMM23,Tropomyosin,TTC15,USP2,WDR70	22	17	Cardiovascular System Development and Function, Cellular Development, Organismal Development
17	ABR,AK5,ARHGEF6/7,ATP5B,C6orf145,CDH3,CNTNAP1,CPNE6,DPP9,EHD2,EPHA,FBXL14,FBXO16,FOLH1,IGF1R,KIF20A,KIN,LRRC41,MAK,miR-186,miR-374/miR-374a/miR-374b,MLLT11,MYOF,NGEF,OLFML3,PAK7,PCSK5,RAC1,RNF170,SLC16A14,WDR7,WDR20,WDR76,WDR5B,ZFP36L2	21	17	Nucleic Acid Metabolism, Small Molecule Biochemistry, Cellular Development
18	CCDC25,CDC123,CIAO1,DDX10,DDX41,G3BP2,HNF4A,LSMD1,miR-432,miR-624,miR-634,miR-668,miR-922,miR-1263,miR-143/miR-4770,miR-584 (human),miR-626 (human),MRP63,MRPL34,MRPL46,MRPL24 (includes EG:295224),MRPS11,MRPS15,MRPS23,NUDT2,NUDT11,ONECUT1,RNPS1,SFSWAP,SUZ12,TRAF6,TTC19,UPF3B,USP36	20	16	Cancer, RNA Damage and Repair, Cellular Movement
19	ANKRD10,ANKRD13A,BECN1,EIF1AX,EIF5B,FAM101B,FAM120A,FAM168A,FAM53B,FAM98A,G3BP1,GOLPH3,IGF2R,LRRC2,miR-548c-3p,MLLT11,MRPS30,PRKAB2,RAB7A,RBM25,RWDD2B,SLC11A2,SLC16A9,SLC39A9,SND1,SNX1,SNX6,SORT1,TBC1D5,USP43,VPS35,VPS26A,VPS29 (includes EG:288666),ZBTB3,ZNF512B	20	16	Cell Morphology, Cellular Assembly and Organization, Cellular Function and Maintenance
20	ATN1,ATXN1,BMPR1B,BOD1L,CYB5D1,ERC1,FAM123C,FAM134B,FAM69A,FOXJ3,GFI1B,ITGAV,LRRC8B,MED23,miR-122,miR-1182,miR-1298,miR-590-3p,miR-627 (human),MRPS25,NAMPT,NELL2,NMNAT1,POMP,PSMA4,PSMG2,RAB6B,RABGAP1,RBM12B,SIRT1,SLC9A6,TMEM50A,VSNL1,ZDHHC23,ZNF217	20	16	Cell-To-Cell Signaling and Interaction, Tissue Development, Cell-mediated Immune Response
21	Adaptor protein 2,ATP2B2,Calmodulin,Calpain,CCKBR,CDC42,CHEMOKINE,CHRM1,CKAP5,Collagen type I,Collagen(s),Focal adhesion kinase,G protein alpha,G protein beta gamma,GABBR2,Gpcr,GPR89A/GPR89B,GPRASP2,Integrin,ITGB2,ITGB5,KIFAP3,NDFIP2,NEUROD6,p85 (pik3r),PLC,Rac,Ras homolog,Shc,SRC,SYT5,TMEM74,Tubulin,Voltage Gated Calcium Channel,ZBTB20	19	16	Cell Morphology, Cell-To-Cell Signaling and Interaction, Cellular Assembly and Organization
22	AGTR2,AKT3 (includes EG:10000),CALCR,CCR9,CNR1,DRD1,FAM43A,FAM49B,FBXL2,FBXL22,FBXO34,FBXO38,FZD4,GNB1,GNG2,GPR34,GPR37,GRM1,KANK2,LHCGR,LOC728622/SKP1,LYST,miR-607 (human),NPY1R,PIEZO2,POU4F1,PTGER2,RABL5,SLC25A46,SSTR2,TMEM97,TMEM14A,TMEM14B,TMEM189-UBE2V1,YPEL5	18	15	Cell Signaling, Nucleic Acid Metabolism, Small Molecule Biochemistry
23	AHR,ARHGDIB,ATP8A2,Caspase,CDC42SE2,CDK13,CEP76,CYC1,Cytochrome c,DEFA1 (includes others),DRAM2,EIF5A,FAM123A,FAM3C,FAM55B,glycochenodeoxycholate,GNMT,HINT1,HMGN2,INPP5A,LRRC49,miR-495/miR-1192,miR-548n,MRPL9,MRPL20 (includes EG:39477),NDUFB6,NUDT18,PPARD,PRKCA,Ptk,RAB7L1,SV2B,TCR,TIAM2,TP53INP1	18	15	Nucleic Acid Metabolism, Small Molecule Biochemistry, Vitamin and Mineral Metabolism
24	BIRC8,CDC34,DIS3L,DTX3,DZIP3,EXOSC1,EXOSC2,FBXL3,HISTONE,LRRC4C,miR-513a-3p,RMND5B,RNF8,RNF34,RNF103,RNF130,RNF165,RNF166,RNF167,RNF181,RNF186,SNURF,TRIM17,UBE2D2,UBE2E2,UBE2E3,UBE2F,UBE2H,UBE2R2,UBE2V1,UBE2V2,UBE2W,UBE2Z,ZNF830,ZNRF4	18	15	Post-Translational Modification, Cellular Assembly and Organization, DNA Replication, Recombination, and Repair
25	ADCY,ATP2A2,Calcineurin A,Calcineurin protein(s),Camk,CAMK2A,CAMK2B,CaMKII,CHP,CK1,CRYM,ERK,FABP3,Filamin,Gα12/13,ICAM5,Ikk (family),Jnkk,MADD,MAP2K4,MAP2K5,MAP2K4/7,MAP3K5,MAP3K11,MAP3K,MKK1/4,MKK3/6,NFAT (complex),Nfat (family),NMDA Receptor,Pde,PEBP1,PPP3R1,RGS4,VPS28 (includes EG:300052)	17	16	Cell-To-Cell Signaling and Interaction, Nervous System Development and Function, Developmental Disorder
